# Supplementary material for: Tumor-associated macrophages promote cholangiocarcinoma progression via exosomal Circ_0020256
Source: Cell Death Dis. 2022 Jan 28;13(1):94. doi: 10.1038/s41419-022-04534-0 (PMC8799724; doi:10.1038/s41419-022-04534-0)
Supplement: Supplementary file 2 — Supporting Table 5 [file 41419_2022_4534_MOESM2_ESM.xlsx]

## Sheet: Introduction
The file provides these data for you:
Heatmap Plot
Scatter Plot
Volcano Plot
Test_VS_Control_p005fc2_c

## Sheet: Heatmap Plot
Heatmap:
Heatmap is a visualization used to comparatively illustrate gene expression levels across a number of different samples.
Heatmap plot of Test_VS_Control

## Sheet: Scatter Plot
Scatter Plot:
Scatter plot is a visualization reveals relationships or association between two datasets.
Scatter plot of Test_VS_Control

## Sheet: Volcano Plot
Volcano Plot:
Volcano plot is a type of scatter-plot that is used to quickly identify changes in large datasets composed of replicate data.The log fold change is plotted on the x-axis and the negative log10 p-value is plotted on the y-axis.
Volcano plot of Test_VS_Control

## Sheet: Test_VS_Control_p005fc2_c
Fold-Change cut-off: 2.0
P-value cut-off: 0.05
compare: Test_VS_Control_p005fc2
foldchange:the ratio ( not logarithm) of normalized intensities between two conditions ; Formula : foldchange=average(power(2,signal(CASE)))/average(power(2,signal(CONTROL))).
foldchange (abs):the absolute ratio (not logarithm) of normalized intensities between two conditions ; Formula : if foldchange>1,foldchange(abs)=foldchange,foldchange<1,foldchange(abs)=1/foldchange.
Probe ID	T test p-value	Fold Change			Normalized signal (log2) of Test			Detection of Test			Normalized signal (log2) of Control_p005fc2			Detection of Control_p005fc2			Annotation
ProbeName	pvalues	foldchange	foldchange(abs)	Regulation	S222_1_NS	S222_2_NS	S222_3_NS	S222_1_flags	S222_2_flags	S222_3_flags	S111_1_NS	S111_2_NS	S111_3_NS	S111_1_flags	S111_2_flags	S111_3_flags	ProbeName.1	Type	ProbeSeq	Accession	Source	Chromosome	Strand	Start	End	GeneSymbol	Gene_ID	Description	GO	Relation	Associated_gene	Associated_gene_description	circRNA_ID	circ_chrom	Hsa_hg19_circRNA_start	Hsa_hg19_circRNA_end	Hsa_hg19_circRNA_strand	genomic_length	spliced_seq_length	best_transcript	hostgene
hsa_circ_0062531	0.00634137	6.80498	6.80498	up	3.40532	4.33564	4.7194	P	P	P	1.64957	0.866599	1.78012	A	A	A	hsa_circ_0062531	circRNA	AAGATTGCTGTGGTCACCAACTCTGCTCTACAAGCCTGTGGACCGTGTGACGAGGAGCAC	NA	circbase	NA	NA	NA	NA	NA	NA	NA	NA	NA	NA	NA	hsa_circ_0062531	chr22	23615267	23652620	+	37353	1261	NM_004327	BCR
hsa_circ_0000772	0.00625096	6.41073	6.41073	up	3.61665	4.08674	3.82745	P	P	P	1.7425	0.805334	0.752469	A	A	A	hsa_circ_0000772	circRNA	TCAATGTCTTCTTCATGGCTCAGCCCAAGGATGGCATGTTGAAAACTCAAAACTAACCCT	NA	circbase	NA	NA	NA	NA	NA	NA	NA	NA	NA	NA	NA	hsa_circ_0000772	chr17	41854902	41855024	-	122	122	NM_004090	DUSP3
hsa_circ_0043220	0.0132967	5.88658	5.88658	up	3.80111	3.99389	4.1879	P	P	P	2.03236	1.25808	0.755484	A	A	A	hsa_circ_0043220	circRNA	TTGTAGAAGAGGGTCAAGTCCTTCCTGCTCATACACTTCTGAATACAGTAGATGTTGAAC	NA	circbase	NA	NA	NA	NA	NA	NA	NA	NA	NA	NA	NA	hsa_circ_0043220	chr17	35441926	35605598	-	163672	7395	NM_198839	ACACA
hsa_circ_0092351	0.000681352	5.7698	5.7698	up	3.30679	3.38395	3.10437	P	P	P	0.775925	0.714511	0.732661	A	A	A	hsa_circ_0092351	circRNA	GGACGGGGGTACGGCGTCCCAAGCCCGGCTCACAGGCCAGGCTCAGCTGGCACAGCCCCC	NA	circbase	NA	NA	NA	NA	NA	NA	NA	NA	NA	NA	NA	hsa_circ_0092351	chr17	79168812	79169612	-	800	800	NM_014984	AZI1
hsa_circ_0020256	0.000455202	5.45381	5.45381	up	3.31301	3.31633	3.11299	P	P	P	0.831597	0.782316	0.79541	A	A	A	hsa_circ_0020256	circRNA	CTAGCTGAAGCTGATACCCCAATGTCCTTCTTTGACTTTGTGGTTGATCCTCATTCTTTC	NA	circbase	NA	NA	NA	NA	NA	NA	NA	NA	NA	NA	NA	hsa_circ_0020256	chr10	123718838	123721032	-	2194	326	NM_017615	NSMCE4A
hsa_circ_0084335	0.0112591	5.16102	5.16102	up	4.18675	3.34073	3.43029	P	P	P	2.03342	0.752149	0.849862	A	A	A	hsa_circ_0084335	circRNA	ATGAGACATACATACTGGAGGAGTCTCTGTGTGAACTGGTTGCGAAACAATTGAAGCAAC	NA	circbase	NA	NA	NA	NA	NA	NA	NA	NA	NA	NA	NA	hsa_circ_0084335	chr8	48761714	48762064	-	350	275	NM_006904	PRKDC
hsa_circ_0017992	0.00749056	5.14692	5.14692	up	4.78001	5.54808	5.33107	P	P	P	2.64639	2.27214	3.48003	A	A	P	hsa_circ_0017992	circRNA	GGCCTGCGAGGATCTCTCTAGGAGCTGACACTCGAACCTTCACGACCCATTCGGATTTTT	NA	circbase	NA	NA	NA	NA	NA	NA	NA	NA	NA	NA	NA	hsa_circ_0017992	chr10	25010765	25011208	-	443	443	NM_020824	ARHGAP21
hsa_circ_0031017	0.0308967	4.8622	4.8622	up	5.06502	4.45224	4.69246	P	P	P	2.34997	1.38964	3.16778	A	A	A	hsa_circ_0031017	circRNA	CATCTTCTAGCTGAAAATGTGTGTCTGACATGCAAGCTCAGTGGGGCAGAGACCCGTGGA	NA	circbase	NA	NA	NA	NA	NA	NA	NA	NA	NA	NA	NA	hsa_circ_0031017	chr13	114149816	114175048	+	25232	1423	NM_017905	TMCO3
hsa_circ_0091577	0.019562	4.29281	4.29281	up	3.55651	3.57517	3.55631	P	P	P	1.56668	0.803345	1.82794	A	A	A	hsa_circ_0091577	circRNA	TAAACTGGAGGGTTCTTTTCCTATGACTCCATCAATTCCAGCTAATCCTCCCATGGCTTT	NA	circbase	NA	NA	NA	NA	NA	NA	NA	NA	NA	NA	NA	hsa_circ_0091577	chrX	131526170	131526362	-	192	192	NM_001170704	MBNL3
hsa_circ_0037237	0.00898132	4.2712	4.2712	up	4.03041	3.96451	3.95929	P	P	P	2.13582	1.99872	1.44958	A	A	A	hsa_circ_0037237	circRNA	GATAAACGCTACACCCTGTACTTCTTCGGGGACAACAACTTCACCGAGTGGGCCTCTCTC	NA	circbase	NA	NA	NA	NA	NA	NA	NA	NA	NA	NA	NA	hsa_circ_0037237	chr16	731666	733441	-	1775	1531	NM_001005920	JMJD8
hsa_circ_0042937	0.0055993	4.26916	4.26916	up	3.6625	3.52162	3.56319	P	P	P	1.83426	1.25019	1.31052	A	A	A	hsa_circ_0042937	circRNA	TCTGCCAGAAGACAAGGCAGCGAGGTCACAGGCCCCACCTTTGCTGATGGCGAGCTCATC	NA	circbase	NA	NA	NA	NA	NA	NA	NA	NA	NA	NA	NA	hsa_circ_0042937	chr17	29844668	29844895	+	227	227	NM_032932	RAB11FIP4
hsa_circ_0065492	0.0191168	4.25443	4.25443	up	5.23653	4.80507	3.96399	P	P	P	2.97627	2.41169	2.5632	A	A	A	hsa_circ_0065492	circRNA	TGTGCGGCACATCGCAGACCTGTCACCAGGAGACAAGATCCCACTTCCATCTTCCCAGAT	NA	circbase	NA	NA	NA	NA	NA	NA	NA	NA	NA	NA	NA	hsa_circ_0065492	chr3	48715996	48719589	-	3593	1479	NM_016453	NCKIPSD
hsa_circ_0003806	0.00420092	4.2193	4.2193	up	3.31832	4.02986	3.25947	P	P	P	1.4153	1.26926	1.77722	A	A	A	hsa_circ_0003806	circRNA	TTCGATACAGACAGCTCAGCTCTCTCAAGCCAGCGGAATAGTTTCCCAACTTCCTTTTGG	NA	circbase	NA	NA	NA	NA	NA	NA	NA	NA	NA	NA	NA	hsa_circ_0003806	chr3	87017739	87018273	-	534	534	NM_016206	VGLL3
hsa_circ_0021358	0.0109349	4.1651	4.1651	up	5.63934	6.09439	6.21733	P	P	P	3.48091	3.58031	4.5304	P	A	P	hsa_circ_0021358	circRNA	GACTGACCCGGCTGATGATACCTACCTCCAGCTGAAGAAAGACCTGGAGTACCTGGATCT	NA	circbase	NA	NA	NA	NA	NA	NA	NA	NA	NA	NA	NA	hsa_circ_0021358	chr11	16800547	16834713	-	34166	11499	NM_175058	PLEKHA7
hsa_circ_0033017	0.0431419	4.16281	4.16281	up	4.35526	4.67598	4.46689	P	P	P	1.59235	1.94201	3.24975	A	A	A	hsa_circ_0033017	circRNA	AACAGCCACAACGTGTCAAAGCCGGAGTCGTCATCGGTCCTGACGGAGGAGTACATCGAT	NA	circbase	NA	NA	NA	NA	NA	NA	NA	NA	NA	NA	NA	hsa_circ_0033017	chr14	93418290	93460342	-	42052	492	NM_014216	ITPK1
hsa_circ_0091394	0.0135898	4.04251	4.04251	up	3.4493	3.03783	3.40274	P	P	P	1.11812	1.82267	0.715311	A	A	A	hsa_circ_0091394	circRNA	AAAGCTTGAGTAAAATAAATATTGTCTTTTTGTATGTCATGCCAAGGCTCCAGCCCGGCC	NA	circbase	NA	NA	NA	NA	NA	NA	NA	NA	NA	NA	NA	hsa_circ_0091394	chrX	117861558	117928496	+	66938	4006	NM_001560	IL13RA1
hsa_circ_0039150	0.0498514	3.91629	3.91629	up	4.52965	4.3133	4.3712	P	P	P	2.62848	1.29282	2.93067	A	A	A	hsa_circ_0039150	circRNA	ACAGGTGTGAGGCCAGGCTCTACAACAGTGCCTTACATTGAAGTGTATCTGGGCCGGGCA	NA	circbase	NA	NA	NA	NA	NA	NA	NA	NA	NA	NA	NA	hsa_circ_0039150	chr16	31151614	31152078	-	464	388	NM_173502	PRSS36
hsa_circ_0033437	0.00349996	3.89386	3.89386	up	5.24206	5.749	5.6454	P	P	P	3.5177	3.59647	3.68211	P	A	P	hsa_circ_0033437	circRNA	TTTAAAGTTCCTGTTTTTCTGATCGAGGCTCTCTGAAGAGCATAATGCAGTCCAACACAT	NA	circbase	NA	NA	NA	NA	NA	NA	NA	NA	NA	NA	NA	hsa_circ_0033437	chr14	103398715	103442386	-	43671	5249	NM_006035	CDC42BPB
hsa_circ_0052693	0.000490177	3.8658	3.8658	up	4.31504	4.72117	4.65614	P	P	P	2.7699	2.48799	2.60018	A	A	A	hsa_circ_0052693	circRNA	AGTCACTACGTTTGTCCACACTAGAAATTGAAAATAGAGCCCAAGACCTTCATCTCTTTG	NA	circbase	NA	NA	NA	NA	NA	NA	NA	NA	NA	NA	NA	hsa_circ_0052693	chr2	15319111	15417225	-	98114	1702	NM_015909	NBAS
hsa_circ_0001161	0.0325977	3.86347	3.86347	up	5.3759	5.40787	4.93545	P	P	P	3.43592	2.31821	3.79159	P	A	P	hsa_circ_0001161	circRNA	ACTTTCCTGGGCCAATCCTACTCCGCCTGCACCACGGACGGTCGCTCCGACGGCTACCGC	NA	circbase	NA	NA	NA	NA	NA	NA	NA	NA	NA	NA	NA	hsa_circ_0001161	chr20	44640275	44640841	+	566	177	NM_004994	MMP9
hsa_circ_0048412	0.03348	3.84057	3.84057	up	3.97225	3.85389	3.86989	P	P	P	1.8798	1.16957	2.51817	A	A	A	hsa_circ_0048412	circRNA	ATAAACATTTTGATTTTAGCCGAGGACGGTCATGCAGTGGCCAAAAAGCAGCTGGAGAAG	NA	circbase	NA	NA	NA	NA	NA	NA	NA	NA	NA	NA	NA	hsa_circ_0048412	chr19	2428163	2438286	-	10123	4050	NM_032737	LMNB2
hsa_circ_0083737	0.014005	3.80433	3.80433	up	3.74632	4.32763	3.71315	P	P	P	1.88508	1.37071	2.57852	A	A	A	hsa_circ_0083737	circRNA	CTAATATTTGCCAGAAAGGAAGGTCTCAGCGCTTGCCAGCAGTCTGGGTTCCCTGCAGTG	NA	circbase	NA	NA	NA	NA	NA	NA	NA	NA	NA	NA	NA	hsa_circ_0083737	chr8	25325732	25329700	+	3968	2486	NM_152562	CDCA2
hsa_circ_0020529	0.0143027	3.79025	3.79025	up	3.7182	4.71362	4.68403	P	P	P	2.17628	2.53933	2.77485	A	A	A	hsa_circ_0020529	circRNA	AAGACGTCTGGGTTTGAAGCCGCCTGTGCATGGAAAGTGACCGCCTTCTGATCAGAGGTG	NA	circbase	NA	NA	NA	NA	NA	NA	NA	NA	NA	NA	NA	hsa_circ_0020529	chr10	134004250	134019280	+	15030	2526	NM_006426	DPYSL4
hsa_circ_0049736	0.0412246	3.7265	3.7265	up	3.56527	3.61532	3.80623	P	P	P	2.02945	0.773879	2.14626	A	A	A	hsa_circ_0049736	circRNA	TTCAAGATCATGTCACAGAGGCTGGTGGTCCAGGCCGTGGTGCCTGCCAGGTGATGTGGG	NA	circbase	NA	NA	NA	NA	NA	NA	NA	NA	NA	NA	NA	hsa_circ_0049736	chr19	14288342	14294509	-	6167	379	NM_001008701	LPHN1
hsa_circ_0055931	0.0256351	3.67974	3.67974	up	6.00017	7.28471	6.90817	P	P	P	4.79034	4.69336	5.28036	P	P	P	hsa_circ_0055931	circRNA	AATTAAAAACCTTGTTGGAAGGCGTGGAAGTGCGAGTGGCCAGAATCTTCAACACCTTTG	NA	circbase	NA	NA	NA	NA	NA	NA	NA	NA	NA	NA	NA	hsa_circ_0055931	chr2	106715171	106729221	-	14050	283	NM_025076	UXS1
hsa_circ_0092372	0.000135993	3.67614	3.67614	up	9.77721	9.59282	9.57448	P	P	P	7.79577	7.81371	7.70705	P	P	P	hsa_circ_0092372	circRNA	GGGGAATTTAGGTTTCATCTGTGTCTGGTAGCAGTGTCTGTCTGTGTTTTTCATTCAGAT	NA	circbase	NA	NA	NA	NA	NA	NA	NA	NA	NA	NA	NA	hsa_circ_0092372	chr11	9450336	9450536	+	200	200	NR_002962	SNORA23
hsa_circ_0046411	0.046464	3.64287	3.64287	up	3.76899	5.06311	5.23347	P	P	P	2.92253	3.26885	2.59124	A	A	A	hsa_circ_0046411	circRNA	ACACTGATTCTTTGGAAATAAAGAGTGGAAGCTGCAGTACGACCACTACTCTGTGCTGTG	NA	circbase	NA	NA	NA	NA	NA	NA	NA	NA	NA	NA	NA	hsa_circ_0046411	chr17	80397506	80400516	+	3010	907	NM_173620	HEXDC
hsa_circ_0000515	0.00052551	3.6336	3.6336	up	14.669	15.0202	14.669	P	P	P	13.0653	12.8233	12.904	P	P	P	hsa_circ_0000515	circRNA	GGCCAGCGAACTGAGTGCGTCCTGTCACTCCACTCCCATGTCCCTTGGGAAGGTCTGAGA	NA	circbase	NA	NA	NA	NA	NA	NA	NA	NA	NA	NA	NA	hsa_circ_0000515	chr14	20811305	20811534	-	229	229	NR_002312	RPPH1
hsa_circ_0089438	0.0307414	3.61913	3.61913	up	4.49081	3.61309	3.63387	P	P	P	2.61957	1.10624	2.24031	A	A	A	hsa_circ_0089438	circRNA	CGGAGATAAGGGTGACATCCAGCAGCTGCTCTTTGTCTCGGACCACCGGGCAGCTTATGA	NA	circbase	NA	NA	NA	NA	NA	NA	NA	NA	NA	NA	NA	hsa_circ_0089438	chr9	137619111	137701136	+	82025	2820	NM_000093	COL5A1
hsa_circ_0078431	0.00307367	3.57487	3.57487	up	5.52247	5.98268	5.9228	P	P	P	3.90247	3.61599	4.34355	P	A	P	hsa_circ_0078431	circRNA	TAAAATGACGTCCTCTGTTATTTTGGAAACGGTTTGATCACCACTGTCCCTGGGTAGGCA	NA	circbase	NA	NA	NA	NA	NA	NA	NA	NA	NA	NA	NA	hsa_circ_0078431	chr6	158049380	158094977	+	45597	1725	NM_024630	ZDHHC14
hsa_circ_0019135	0.0226688	3.55347	3.55347	up	3.4413	4.27717	4.5066	P	P	P	2.98487	1.75334	1.85689	A	A	A	hsa_circ_0019135	circRNA	ACTATTATTGTACTCTTAGTCCTCTCCAGATGGAAAATCCCTCCTGGATAAGGGAGATAG	NA	circbase	NA	NA	NA	NA	NA	NA	NA	NA	NA	NA	NA	hsa_circ_0019135	chr10	93754291	93773786	+	19495	1385	NM_003972	BTAF1
hsa_circ_0028813	0.0255695	3.51044	3.51044	up	5.88904	7.101	7.02937	P	P	P	4.43328	5.48053	4.75209	P	P	P	hsa_circ_0028813	circRNA	TCCCCTAAACCAGGTGCTGCCCTTAGAGGCTTTGGTGACTGATGCTGGAGAGGTGACTGA	NA	circbase	NA	NA	NA	NA	NA	NA	NA	NA	NA	NA	NA	hsa_circ_0028813	chr12	120600650	120601063	-	413	315	NM_006836	GCN1L1
hsa_circ_0091001	0.0110418	3.49123	3.49123	up	5.84345	5.81009	5.90079	P	P	P	4.34716	3.64828	4.06517	P	A	P	hsa_circ_0091001	circRNA	TTAAGCCTTTTAAGAAACCCGAACCCTAGCGGAGATTGCCAAAGTGGAGCTGGACAATAT	NA	circbase	NA	NA	NA	NA	NA	NA	NA	NA	NA	NA	NA	hsa_circ_0091001	chrX	70514076	70521018	+	6942	2160	NM_001145408	NONO
hsa_circ_0059874	0.0476896	3.47247	3.47247	up	3.80664	3.23817	4.08341	P	P	P	2.34975	0.757334	2.27538	A	A	A	hsa_circ_0059874	circRNA	CTCTTCGGAGGTGAAGCGGAGGCTGGACCTGGAAACTGACCATCAGTACCTGGCCGAGAG	NA	circbase	NA	NA	NA	NA	NA	NA	NA	NA	NA	NA	NA	hsa_circ_0059874	chr20	32265231	32268222	-	2991	579	NM_005225	E2F1
hsa_circ_0026734	0.0229239	3.46694	3.46694	up	3.59179	3.46376	3.1324	P	P	P	1.91587	1.86442	0.827559	A	A	A	hsa_circ_0026734	circRNA	AGAACTAGAATGTCTCCAAGCCTGAGGCAGTGCTATTCCCAGTAAGCGACTGGCATCCCC	NA	circbase	NA	NA	NA	NA	NA	NA	NA	NA	NA	NA	NA	hsa_circ_0026734	chr12	54789044	54795262	-	6218	1795	NM_002205	ITGA5
hsa_circ_0063362	0.00930651	3.44866	3.44866	up	4.7085	4.55996	4.67803	P	P	P	3.18508	2.48958	2.83447	A	A	A	hsa_circ_0063362	circRNA	TCGCCATCTTTGAGTCCGAGGCTCGCATCCAGCAGCTGAAGTCAGAGTGGCAAAGCATGA	NA	circbase	NA	NA	NA	NA	NA	NA	NA	NA	NA	NA	NA	hsa_circ_0063362	chr22	39134591	39137055	-	2464	801	NM_001199579	SUN2
hsa_circ_0052712	0.0299545	3.44509	3.44509	up	4.46045	5.17978	5.0529	P	P	P	3.8677	2.54797	2.60907	P	A	A	hsa_circ_0052712	circRNA	TGTGACCAAGTTTGTCCACACTAGAAATTGAAAATAGAGCCCAAGACCTTCATCTCTTTG	NA	circbase	NA	NA	NA	NA	NA	NA	NA	NA	NA	NA	NA	hsa_circ_0052712	chr2	15415607	15417225	-	1618	586	NM_015909	NBAS
hsa_circ_0034204	0.0266467	3.40702	3.40702	up	6.03828	7.11418	7.06386	P	P	P	4.98853	5.29897	4.81292	P	P	P	hsa_circ_0034204	circRNA	GCCTATGAAGGAACTGTGACAAACCAAGGCTGATCGAGGCCCTGAAAACCAAGCGTATCC	NA	circbase	NA	NA	NA	NA	NA	NA	NA	NA	NA	NA	NA	hsa_circ_0034204	chr15	28377245	28422273	-	45028	3316	NM_004667	HERC2
hsa_circ_0007167	0.0382941	3.40195	3.40195	up	3.97988	4.25939	4.11386	P	P	P	3.00548	2.06848	1.64714	A	A	A	hsa_circ_0007167	circRNA	CAAGATTCTGGTCTGCTCATGTCTGCTCTCACGGTTTTCATCCTGATTCTATACTTTGTG	NA	circbase	NA	NA	NA	NA	NA	NA	NA	NA	NA	NA	NA	hsa_circ_0007167	chr1	203676136	203677232	+	1096	458	NM_001001396	ATP2B4
hsa_circ_0048534	3.56466e-05	3.4009	3.4009	up	7.75279	7.80538	7.74396	P	P	P	6.02695	6.0496	5.9256	P	P	P	hsa_circ_0048534	circRNA	TGCCATTGGAATAATAAATTTGATAAGGTGGTGAAAATCTGACCCGGTCGTCTCGTACCG	NA	circbase	NA	NA	NA	NA	NA	NA	NA	NA	NA	NA	NA	hsa_circ_0048534	chr19	3976053	3978170	-	2117	1362	NM_001961	EEF2
hsa_circ_0021360	0.000789235	3.37064	3.37064	up	3.63718	3.55763	3.41573	P	P	P	1.66412	1.65498	2.01165	A	A	A	hsa_circ_0021360	circRNA	AGTGACTGACCCGGCTGTGCACACGGGGATGCGAGCGCTCATCTATAACAGCTCCACAGC	NA	circbase	NA	NA	NA	NA	NA	NA	NA	NA	NA	NA	NA	hsa_circ_0021360	chr11	16800547	16863269	-	62722	12756	NM_175058	PLEKHA7
hsa_circ_0074711	0.00113214	3.35583	3.35583	up	6.14685	5.6724	5.70065	P	P	P	4.1376	3.87742	4.28626	P	P	P	hsa_circ_0074711	circRNA	ACGGCCCAAGCCCATTTTGACTACCAGTTTGGCTACCGAAAGTTTGATGGTGTGGAGGGG	NA	circbase	NA	NA	NA	NA	NA	NA	NA	NA	NA	NA	NA	hsa_circ_0074711	chr5	154173659	154179602	+	5943	647	NM_015315	LARP1
hsa_circ_0082312	0.000387636	3.33667	3.33667	up	4.14512	3.74409	3.95623	P	P	P	2.38227	2.22455	2.02967	A	A	A	hsa_circ_0082312	circRNA	TGATGGAGAGGCCCAGCTTCGGGCATTTATCCCAGAGATGCTCAAGTACTCTACAGGTCG	NA	circbase	NA	NA	NA	NA	NA	NA	NA	NA	NA	NA	NA	hsa_circ_0082312	chr7	129348914	129351416	+	2502	459	NM_005011	NRF1
hsa_circ_0065608	0.0170141	3.315	3.315	up	4.01207	3.67986	3.92669	P	P	P	2.24339	1.53817	2.50619	A	A	A	hsa_circ_0065608	circRNA	TGGGCTGCCGGCCCTGTGATTGTGACCCCATGGGTTCTCAAGACGGTGGTCGCTGTGATT	NA	circbase	NA	NA	NA	NA	NA	NA	NA	NA	NA	NA	NA	hsa_circ_0065608	chr3	49167271	49167451	-	180	180	NM_002292	LAMB2
hsa_circ_0083811	0.0333297	3.30755	3.30755	up	3.4994	3.258	3.41721	P	P	P	2.03745	0.877224	1.84771	A	A	A	hsa_circ_0083811	circRNA	AGCACTTGCTTCAGGAGCTTTTTGGTGCGGTCCAGGTGACTCCTCTGAGCTCTGGCTATG	NA	circbase	NA	NA	NA	NA	NA	NA	NA	NA	NA	NA	NA	hsa_circ_0083811	chr8	28628498	28669978	-	41480	1053	NM_018250	INTS9
hsa_circ_0021836	0.0472104	3.29188	3.29188	up	4.4949	4.87663	4.60969	P	P	P	3.25509	1.93662	3.29498	A	A	A	hsa_circ_0021836	circRNA	CTTCTGTAAGTGTGATGGAATGGACTTGACTCCCAAGATCCAGGACCTGAAACCCCAGTG	NA	circbase	NA	NA	NA	NA	NA	NA	NA	NA	NA	NA	NA	hsa_circ_0021836	chr11	46396315	46400050	+	3735	894	NM_001105540	DGKZ
hsa_circ_0031018	0.00137667	3.27112	3.27112	up	5.03198	4.71043	4.74655	P	P	P	3.4144	2.98846	2.92859	P	A	A	hsa_circ_0031018	circRNA	GCCTCCATAGCTGAAAATGTGTGTCTGACATGCAAGCTCAGTGGGGCAGAGACCCGTGGA	NA	circbase	NA	NA	NA	NA	NA	NA	NA	NA	NA	NA	NA	hsa_circ_0031018	chr13	114149816	114193822	+	44006	1770	NM_017905	TMCO3
hsa_circ_0031019	0.0424379	3.26659	3.26659	up	5.00586	4.46407	4.53926	P	P	P	2.55346	2.22438	3.71886	A	A	P	hsa_circ_0031019	circRNA	GGTGATGAAGCTGAAAATGTGTGTCTGACATGCAAGCTCAGTGGGGCAGAGACCCGTGGA	NA	circbase	NA	NA	NA	NA	NA	NA	NA	NA	NA	NA	NA	hsa_circ_0031019	chr13	114149816	114201694	+	51878	1850	NM_017905	TMCO3
hsa_circ_0043530	0.0467618	3.24683	3.24683	up	3.8812	3.16562	4.1545	P	P	P	2.27744	0.973656	2.57893	A	A	A	hsa_circ_0043530	circRNA	TGTCCAAGGAGTCCATTGAGACCCAGAGCAGCAGTTCTGAAGAGATAGTGCCCAGCCCTC	NA	circbase	NA	NA	NA	NA	NA	NA	NA	NA	NA	NA	NA	hsa_circ_0043530	chr17	38504567	38506177	+	1610	291	NM_001024809	RARA
hsa_circ_0047850	0.0057214	3.23785	3.23785	up	3.69861	3.87419	3.56652	P	P	P	1.64714	2.33895	2.00233	A	A	A	hsa_circ_0047850	circRNA	TAAACAAAAGCCTCTTCCTTGGTTGTGCCACTACTGAGTTCTCCAGTTCTCTTTCAGCGA	NA	circbase	NA	NA	NA	NA	NA	NA	NA	NA	NA	NA	NA	hsa_circ_0047850	chr18	59757708	59763183	-	5475	206	NM_176787	PIGN
hsa_circ_0030233	0.0136525	3.22352	3.22352	up	3.35904	4.30133	4.11968	P	P	P	2.7938	1.98813	1.9224	A	A	A	hsa_circ_0030233	circRNA	ATTTGGACCAATGTATCGGCTAGCCTATCTCCGGCTAAATACACTTTGTGAACGCCTTCT	NA	circbase	NA	NA	NA	NA	NA	NA	NA	NA	NA	NA	NA	hsa_circ_0030233	chr13	49033823	49033969	+	146	146	NM_000321	RB1
hsa_circ_0037147	0.00570832	3.22204	3.22204	up	5.10766	4.55851	5.00421	P	P	P	3.65341	2.92418	2.96378	P	A	A	hsa_circ_0037147	circRNA	TTTTGCACTGCCTGAAAAACCCCGGTGGTCAGGCGTGAGCCTAGTTAGTGGCCACCTCTA	NA	circbase	NA	NA	NA	NA	NA	NA	NA	NA	NA	NA	NA	hsa_circ_0037147	chr16	312091	316119	+	4028	2049	NM_032039	ITFG3
hsa_circ_0072618	0.0111308	3.20899	3.20899	up	3.5994	4.55293	4.13545	P	P	P	1.92709	2.67902	2.66939	A	A	A	hsa_circ_0072618	circRNA	ATGAGATGGCCCATAAATTTAATCAGGAGTGCTCTCTCAGAGGAGGAGAAAACTACTCTG	NA	circbase	NA	NA	NA	NA	NA	NA	NA	NA	NA	NA	NA	hsa_circ_0072618	chr5	61745753	61847163	+	101410	2221	NM_001134779	IPO11
hsa_circ_0074242	0.0324457	3.18893	3.18893	up	3.99112	5.08462	4.93202	P	P	P	2.53397	3.75536	2.56174	A	P	A	hsa_circ_0074242	circRNA	AGAATGATCACAATAAGGGGAGGCAGCAGGTTAGGCAGTGAGAAGTTAGTGGCGCTGCTG	NA	circbase	NA	NA	NA	NA	NA	NA	NA	NA	NA	NA	NA	hsa_circ_0074242	chr5	139781398	139907607	+	126209	5391	NM_020690	ANKHD1-EIF4EBP3
hsa_circ_0041446	0.0496609	3.18348	3.18348	up	3.57951	3.23066	3.24901	P	P	P	1.25636	0.942568	2.42745	A	A	A	hsa_circ_0041446	circRNA	TCAAGCAGAGCTTTCTGCAGTCACTGTTCATGCTGGCCACCGTGGTGCTGTACTTCAGCC	NA	circbase	NA	NA	NA	NA	NA	NA	NA	NA	NA	NA	NA	hsa_circ_0041446	chr17	3474817	3481057	-	6240	800	NM_080706	TRPV1
hsa_circ_0034206	0.00926037	3.18009	3.18009	up	6.80697	7.33402	7.44228	P	P	P	5.48167	5.66432	5.49949	P	P	P	hsa_circ_0034206	circRNA	GCAACAGAAGGAACTGTGACAAACCAAGGCTGATCGAGGCCCTGAAAACCAAGCGTATCC	NA	circbase	NA	NA	NA	NA	NA	NA	NA	NA	NA	NA	NA	hsa_circ_0034206	chr15	28380623	28422273	-	41650	2976	NM_004667	HERC2
hsa_circ_0000519	0.00212618	3.15731	3.15731	up	14.4273	14.215	14.0964	P	P	P	12.5869	12.5554	12.6388	P	P	P	hsa_circ_0000519	circRNA	CTTCGGGGAGCTGAGTGCGTCCTGTCACTCCACTCCCATGTCCCTTGGGAAGGTCTGAGA	NA	circbase	NA	NA	NA	NA	NA	NA	NA	NA	NA	NA	NA	hsa_circ_0000519	chr14	20811436	20811534	-	98	98	NR_002312	RPPH1
hsa_circ_0041520	0.0455424	3.15583	3.15583	up	4.34932	3.71149	4.21758	P	P	P	1.4885	2.38638	3.0825	A	A	A	hsa_circ_0041520	circRNA	AAGGAAAAGGGCCTTTGCCCAGTTTGATGCTGAGGGTGATGGGACAGTTGATGCCGAGAA	NA	circbase	NA	NA	NA	NA	NA	NA	NA	NA	NA	NA	NA	hsa_circ_0041520	chr17	4020265	4027345	-	7080	340	NM_015113	ZZEF1
hsa_circ_0011142	0.00997188	3.14818	3.14818	up	8.0707	8.18596	8.13192	P	P	P	6.61681	6.0864	6.65701	P	P	P	hsa_circ_0011142	circRNA	CACTGATCCGGTGCTCTCGCCAACAAAGTGAAGAGGAAAGACACACTGGCAATGAAGTTG	NA	circbase	NA	NA	NA	NA	NA	NA	NA	NA	NA	NA	NA	hsa_circ_0011142	chr1	28806962	28807116	+	154	154	NM_001048183	PHACTR4
hsa_circ_0076746	0.0322575	3.14779	3.14779	up	3.67546	3.22583	3.5257	P	P	P	1.79411	1.06392	2.35932	A	A	A	hsa_circ_0076746	circRNA	CTTTAAGAAGGAAGACCAGGGAATTTATCAGAGCAAAGTTCGGGAGCTGATCAGTGACAA	NA	circbase	NA	NA	NA	NA	NA	NA	NA	NA	NA	NA	NA	hsa_circ_0076746	chr6	52133883	52148204	-	14321	1890	NM_002388	MCM3
hsa_circ_0048680	0.0038795	3.14408	3.14408	up	5.87042	6.27498	6.20468	P	P	P	4.45494	4.43309	4.53368	P	P	P	hsa_circ_0048680	circRNA	ATGGACCTGTACAGCATCAACTACCTGCACTTTGGGGAGCCTAAGTCCTGAGGGCTCGGT	NA	circbase	NA	NA	NA	NA	NA	NA	NA	NA	NA	NA	NA	hsa_circ_0048680	chr19	4969123	5047680	+	78557	852	NM_015015	KDM4B
hsa_circ_0074712	0.000840059	3.13802	3.13802	up	5.92726	5.61791	5.78389	P	P	P	4.18164	4.05828	4.15324	P	P	P	hsa_circ_0074712	circRNA	TTGAAAAGGCAACCCATTTTGACTACCAGTTTGGCTACCGAAAGTTTGATGGTGTGGAGG	NA	circbase	NA	NA	NA	NA	NA	NA	NA	NA	NA	NA	NA	hsa_circ_0074712	chr5	154173659	154197163	+	23504	5729	NM_015315	LARP1
hsa_circ_0033563	0.0499785	3.13373	3.13373	up	3.84349	3.25303	3.50581	P	P	P	2.62881	1.01464	1.60522	A	A	A	hsa_circ_0033563	circRNA	CCGAGAGGAGCTGGTGCAGCGCATCCCCGAGGCCAGCCTCAACTTCCAGAAGGTGCCGCC	NA	circbase	NA	NA	NA	NA	NA	NA	NA	NA	NA	NA	NA	hsa_circ_0033563	chr14	105359859	105360003	+	144	144	NM_001112726	KIAA0284
hsa_circ_0086845	0.0231334	3.13294	3.13294	up	3.49504	3.77877	3.23534	P	P	P	1.7175	1.23576	2.41738	A	A	A	hsa_circ_0086845	circRNA	TAAAAATGATTCTACCTACAAGCCTTGCACACTCAGATGCTCACTGCAGTCCAAGAGATC	NA	circbase	NA	NA	NA	NA	NA	NA	NA	NA	NA	NA	NA	hsa_circ_0086845	chr9	35697333	35706548	-	9215	2992	NM_006289	TLN1
hsa_circ_0091519	0.0371518	3.13208	3.13208	up	3.76942	4.48782	4.4679	P	P	P	1.82226	3.31063	2.35746	A	A	A	hsa_circ_0091519	circRNA	GTCTAAACCTATATTTTGAACAGAGGCCACTCCAGCTCATCTTCAAAAGGAATAAAGAGT	NA	circbase	NA	NA	NA	NA	NA	NA	NA	NA	NA	NA	NA	hsa_circ_0091519	chrX	129377536	129377839	-	303	203	NM_017666	ZNF280C
hsa_circ_0021359	0.0202689	3.12637	3.12637	up	4.76382	5.56963	5.31433	P	P	P	3.5786	3.59005	3.65746	P	A	P	hsa_circ_0021359	circRNA	TGACTGACCCGAACTCATCTCATGTGGACCGACGCTCCATGCCCTCCATGGGTTACATGA	NA	circbase	NA	NA	NA	NA	NA	NA	NA	NA	NA	NA	NA	hsa_circ_0021359	chr11	16800547	16837811	-	37264	11586	NM_175058	PLEKHA7
hsa_circ_0050928	0.0404005	3.11762	3.11762	up	4.14671	4.43279	4.54855	P	P	P	3.32089	2.66018	1.92652	A	A	A	hsa_circ_0050928	circRNA	TATCTTCACCCCACAAACAATAAAGCAAAGTAAAGAATGCCCCAAGCCCGTGATTGCTGC	NA	circbase	NA	NA	NA	NA	NA	NA	NA	NA	NA	NA	NA	hsa_circ_0050928	chr19	39306061	39308004	-	1943	704	NM_001398	ECH1
hsa_circ_0079125	0.00505685	3.10711	3.10711	up	4.09454	4.42747	4.26792	P	P	P	2.99207	2.4562	2.37299	A	A	A	hsa_circ_0079125	circRNA	CCTGCAGCAGATGTGGAGGTGCTGAAGGTGGGGAGGACCCAGCTGATCGACGCCGTTCTG	NA	circbase	NA	NA	NA	NA	NA	NA	NA	NA	NA	NA	NA	hsa_circ_0079125	chr7	1524925	1532742	-	7817	1088	NM_001080453	INTS1
hsa_circ_0031929	0.0372939	3.09925	3.09925	up	4.27891	3.84665	3.99283	P	P	P	2.50181	1.57449	2.88757	A	A	A	hsa_circ_0031929	circRNA	ACTTGCATCTAGGATTCAGACCCCACTCCGGGGAATCCTTGCTATGATGGGAGCCACATG	NA	circbase	NA	NA	NA	NA	NA	NA	NA	NA	NA	NA	NA	hsa_circ_0031929	chr14	52495439	52496408	-	969	273	NM_007361	NID2
hsa_circ_0035142	0.0138815	3.05897	3.05897	up	5.71257	5.86366	6.19657	P	P	P	4.45998	3.72261	4.64065	P	P	P	hsa_circ_0035142	circRNA	TTGTCCTCCAGTGGAAGAAGGTGCCAAGATACCCGCTCTGGAAATTGCTATTTGGATATT	NA	circbase	NA	NA	NA	NA	NA	NA	NA	NA	NA	NA	NA	hsa_circ_0035142	chr15	48733917	48760299	-	26382	1581	NM_000138	FBN1
hsa_circ_0030235	0.0266307	3.04443	3.04443	up	3.45906	4.24329	3.91665	P	P	P	1.52891	2.81036	2.29081	A	A	A	hsa_circ_0030235	circRNA	ATAAAGTCCTTCTCAAGATTCGGATTATCGAGATTGCAGCCTGTCACTCCACACACACGT	NA	circbase	NA	NA	NA	NA	NA	NA	NA	NA	NA	NA	NA	hsa_circ_0030235	chr13	49075877	49077050	-	1173	318	NM_001268	RCBTB2
hsa_circ_0002924	0.0301142	2.99164	2.99164	up	3.5737	3.09132	3.14406	P	P	P	2.00361	0.9047	1.96406	A	A	A	hsa_circ_0002924	circRNA	CTGGAGTGGTTCCTTAAATGTCGAAGAAGGGAAGAAGAAGGAAATACTTGCAAAACACAA	NA	circbase	NA	NA	NA	NA	NA	NA	NA	NA	NA	NA	NA	hsa_circ_0002924	chr1	220386228	220387321	-	1093	206	NM_012414	RAB3GAP2
hsa_circ_0041296	0.0110274	2.98929	2.98929	up	4.26683	4.5059	5.12938	P	P	P	2.9814	2.6971	3.5068	A	A	A	hsa_circ_0041296	circRNA	ACTTGCACAGATTGTGAATAAGTGGAATACAGCTCTCATTGGCCTTATGACATACTTTCG	NA	circbase	NA	NA	NA	NA	NA	NA	NA	NA	NA	NA	NA	hsa_circ_0041296	chr17	1562650	1565447	-	2797	1364	NM_006445	PRPF8
hsa_circ_0090610	0.000822663	2.98858	2.98858	up	4.56788	4.73029	4.39132	P	P	P	3.21384	2.94861	2.77429	P	A	A	hsa_circ_0090610	circRNA	GAGGGCTCAGGCAGAAGCATCCACCAGCCACACTTGAGGCCATAATCCGTGAAGCGGAAA	NA	circbase	NA	NA	NA	NA	NA	NA	NA	NA	NA	NA	NA	hsa_circ_0090610	chrX	53222963	53225236	-	2273	1127	NM_001146702	KDM5C
hsa_circ_0081774	0.0120884	2.98071	2.98071	up	4.95317	5.78085	5.72534	P	P	P	3.98879	3.48247	4.28793	P	A	P	hsa_circ_0081774	circRNA	GGACCCTTTGGTGTGACCCTGGATTTTCTGGCCCAGCTTGTGAGATGGCATCCCAGACAT	NA	circbase	NA	NA	NA	NA	NA	NA	NA	NA	NA	NA	NA	hsa_circ_0081774	chr7	103270386	103276915	-	6529	633	NM_005045	RELN
hsa_circ_0080016	0.000275195	2.97856	2.97856	up	8.53783	8.61964	8.85742	P	P	P	7.25003	7.06755	6.97954	P	P	P	hsa_circ_0080016	circRNA	ATGGAGTCAGGCCTCAGTGCCCGTGGACGTGATGCCAGGCGAGTTTGATCCCACCAATTA	NA	circbase	NA	NA	NA	NA	NA	NA	NA	NA	NA	NA	NA	hsa_circ_0080016	chr7	44155713	44155871	-	158	158	NM_001127218	POLD2
hsa_circ_0043601	0.0315612	2.97302	2.97302	up	5.85684	6.90393	6.91429	P	P	P	4.71826	5.32851	5.08057	P	P	P	hsa_circ_0043601	circRNA	ATTTATGGTCCAAGGGACTCCCCTGTGGAGTCGGTCCTGTTCTATGCCATCACCACGCTG	NA	circbase	NA	NA	NA	NA	NA	NA	NA	NA	NA	NA	NA	hsa_circ_0043601	chr17	39679868	39923832	-	243964	240662	NM_002276	KRT19
hsa_circ_0032331	0.0449115	2.96333	2.96333	up	4.22039	4.61669	4.49763	P	P	P	2.80753	2.06174	3.46167	A	A	P	hsa_circ_0032331	circRNA	CCAGAAGCAGTTCTCTCCTGCGCTATGGTGGAAACCTGTCCCTCCAAAGTGCCATGAGTG	NA	circbase	NA	NA	NA	NA	NA	NA	NA	NA	NA	NA	NA	hsa_circ_0032331	chr14	69542061	69558604	-	16543	281	NM_003861	DCAF5
hsa_circ_0071699	0.0278345	2.94757	2.94757	up	4.09377	3.92814	3.98116	P	P	P	1.82479	2.5608	2.78074	A	A	A	hsa_circ_0071699	circRNA	GGAGGCCAAGGAGGAGATGGACAGTAACCCCATGGTGTCCTCGCTGCTCAACAAGCTGGC	NA	circbase	NA	NA	NA	NA	NA	NA	NA	NA	NA	NA	NA	hsa_circ_0071699	chr5	1093647	1093770	-	123	123	NM_006598	SLC12A7
hsa_circ_0038748	0.0254786	2.9474	2.9474	up	6.29799	7.33703	7.28048	P	P	P	5.74626	4.91551	5.65655	P	P	P	hsa_circ_0038748	circRNA	TCAGCTACAAGTTCCCGGACTGGGGCGTTCTCTAGGATTTCTGCCCAAAATGCCTCGCCT	NA	circbase	NA	NA	NA	NA	NA	NA	NA	NA	NA	NA	NA	hsa_circ_0038748	chr16	27506083	27506813	-	730	428	NM_001520	GTF3C1
hsa_circ_0026740	1.83796e-05	2.94698	2.94698	up	9.50659	9.3533	9.45905	P	P	P	7.85025	7.84162	7.95102	P	P	P	hsa_circ_0026740	circRNA	ATAAATCTGACCCAGTGCCCCCACTGACCAGAACTAGAAGCTCTCGGCTCCTGGAGTCCT	NA	circbase	NA	NA	NA	NA	NA	NA	NA	NA	NA	NA	NA	hsa_circ_0026740	chr12	54789044	54803381	-	14337	3833	NM_002205	ITGA5
hsa_circ_0091753	0.00323035	2.93917	2.93917	up	7.02429	7.51821	7.60678	P	P	P	5.681	6.09658	5.73458	P	P	P	hsa_circ_0091753	circRNA	TGATGCCCAGCCCGAAAACCTCCTGTATGCCACGCCCTTTGAGGACTCGAAGATCATGGT	NA	circbase	NA	NA	NA	NA	NA	NA	NA	NA	NA	NA	NA	hsa_circ_0091753	chrX	152935904	152937127	-	1223	625	NM_001039582	PNCK
hsa_circ_0020325	0.02635	2.93915	2.93915	up	12.2533	13.2232	12.7514	P	P	P	11.3864	11.1634	11.1611	P	P	P	hsa_circ_0020325	circRNA	CCGTGAACTGCGCCGCCGCCGCACGCCGCCTGCCTCCTGCACGCCGCCGCCGCGCCTAGC	NA	circbase	NA	NA	NA	NA	NA	NA	NA	NA	NA	NA	NA	hsa_circ_0020325	chr10	126395204	126432930	-	37726	601	NM_014661	FAM53B
hsa_circ_0076744	0.0217663	2.93004	2.93004	up	3.61379	4.24966	4.15098	P	P	P	2.70045	2.78058	1.74945	A	A	A	hsa_circ_0076744	circRNA	AGAGGAAGAGGCTTCTGAACAATGCCTTTGAGGAGCTGGTTGCCTTCCAGCGGGCCTTAA	NA	circbase	NA	NA	NA	NA	NA	NA	NA	NA	NA	NA	NA	hsa_circ_0076744	chr6	52132662	52147659	-	14997	1881	NM_002388	MCM3
hsa_circ_0081515	0.00849056	2.92131	2.92131	up	7.44127	8.16948	7.94113	P	P	P	6.35882	6.49429	6.1283	P	P	P	hsa_circ_0081515	circRNA	TGTGTATTCTTCAACCTCATTGACAAGAACTGAAACCACCAAAAGGAAGCCATCTCCCCT	NA	circbase	NA	NA	NA	NA	NA	NA	NA	NA	NA	NA	NA	hsa_circ_0081515	chr7	100320600	100321323	+	723	723	NM_000799	EPO
hsa_circ_0074195	0.0395116	2.91784	2.91784	up	3.76928	3.26068	3.06676	P	P	P	1.94683	2.33249	0.954147	A	A	A	hsa_circ_0074195	circRNA	GCTTAAAAAGGATGACTTGAAAGTAGGGCATCCTTCACCCATCTGAAGGGAGGAAATAGT	NA	circbase	NA	NA	NA	NA	NA	NA	NA	NA	NA	NA	NA	hsa_circ_0074195	chr5	138614015	138658656	+	44641	2486	NM_199189	MATR3
hsa_circ_0043742	0.00123044	2.91206	2.91206	up	3.43667	3.80809	3.88542	P	P	P	2.35863	1.99198	2.1688	A	A	A	hsa_circ_0043742	circRNA	TCGTGTACAGGTTGGCAAGGCCACAGGCTTCCTCAAGAACTTTCTGATCGAGCCCTTCGT	NA	circbase	NA	NA	NA	NA	NA	NA	NA	NA	NA	NA	NA	hsa_circ_0043742	chr17	40062780	40066537	-	3757	584	NM_001096	ACLY
hsa_circ_0081679	0.0217466	2.90508	2.90508	up	5.04859	5.07687	4.91042	P	P	P	3.54995	2.94124	3.80421	P	A	P	hsa_circ_0081679	circRNA	TTACAAGGGACACCATAGCCTCTCACCCTAAGGGACAGCCACAGTGTGGAAGACCCTGTG	NA	circbase	NA	NA	NA	NA	NA	NA	NA	NA	NA	NA	NA	hsa_circ_0081679	chr7	102150045	102150739	-	694	694	---	---
hsa_circ_0074710	0.0072783	2.90379	2.90379	up	5.44175	5.18872	5.12322	P	P	P	4.04612	3.33829	3.68897	P	A	P	hsa_circ_0074710	circRNA	TACCAAAAGGAGACAGCCCATTTTGACTACCAGTTTGGCTACCGAAAGTTTGATGGTGTG	NA	circbase	NA	NA	NA	NA	NA	NA	NA	NA	NA	NA	NA	hsa_circ_0074710	chr5	154173659	154179319	+	5660	477	NM_015315	LARP1
hsa_circ_0055923	0.0176893	2.88993	2.88993	up	3.625	4.22137	4.60705	P	P	P	2.33418	2.79332	2.84435	A	A	A	hsa_circ_0055923	circRNA	TTCAGAACAGAATGGCTGAGAACTGTGTCTTCCTGGAGACTAGGCTGGCATTTTGACTTT	NA	circbase	NA	NA	NA	NA	NA	NA	NA	NA	NA	NA	NA	hsa_circ_0055923	chr2	105977282	106013154	-	35872	1493	NM_201555	FHL2
hsa_circ_0045618	0.0201493	2.87723	2.87723	up	6.80198	7.15831	7.06237	P	P	P	4.92075	5.89092	5.49991	P	P	P	hsa_circ_0045618	circRNA	AAACCCATTGATCTGCACTACTATGCCCAGCCCGGGAACACCCAGACACTGACAGAGCTG	NA	circbase	NA	NA	NA	NA	NA	NA	NA	NA	NA	NA	NA	hsa_circ_0045618	chr17	73221436	73221924	+	488	255	NM_024844	NUP85
hsa_circ_0042059	0.00727188	2.86627	2.86627	up	4.31068	4.98337	4.87497	P	P	P	3.45213	2.76808	3.38419	P	A	A	hsa_circ_0042059	circRNA	ACCAGGATGAGAGAAAGATCCTGCAGAGTGTAGTCAGGCGATGACCCAGGATGCAGCCAG	NA	circbase	NA	NA	NA	NA	NA	NA	NA	NA	NA	NA	NA	hsa_circ_0042059	chr17	8784221	8814824	-	30603	2570	NM_001251851	PIK3R5
hsa_circ_0085825	0.00244549	2.86289	2.86289	up	6.94287	6.46128	6.49079	P	P	P	4.95816	4.94881	5.43282	P	P	P	hsa_circ_0085825	circRNA	ATAAATACAGATGTCCCCCAGGACAGGCTGCTTTGGTTTGTGACCTCCAGGCAGGACGGC	NA	circbase	NA	NA	NA	NA	NA	NA	NA	NA	NA	NA	NA	hsa_circ_0085825	chr8	144102304	144103827	+	1523	1069	NM_001127213	LY6E
hsa_circ_0039867	0.0185097	2.82719	2.82719	up	9.60856	10.4504	9.94572	P	P	P	8.69717	8.49928	8.42182	P	P	P	hsa_circ_0039867	circRNA	GGTTGCCGCTGCCGCTGCCGCCATCGTGCCAGCCCCTCGGGGAAGGGACAGTCGGCCGCA	NA	circbase	NA	NA	NA	NA	NA	NA	NA	NA	NA	NA	NA	hsa_circ_0039867	chr16	67880818	67880888	+	70	70	NM_005796	NUTF2
hsa_circ_0051345	0.0222734	2.82437	2.82437	up	3.72354	4.044	4.25902	P	P	P	2.71181	1.84652	2.83771	A	A	A	hsa_circ_0051345	circRNA	CCTCCCAGAGGTCCTTCTGGTCACCTCATCTTTCATGTCCCCTTCCGAGAGCCGCAGTGG	NA	circbase	NA	NA	NA	NA	NA	NA	NA	NA	NA	NA	NA	hsa_circ_0051345	chr19	44055722	44058956	-	3234	944	NM_006297	XRCC1
hsa_circ_0069072	0.0109996	2.81355	2.81355	up	3.70604	4.06085	3.65422	P	P	P	2.37512	1.83309	2.65403	A	A	A	hsa_circ_0069072	circRNA	AGTCCAACTTCAGCTTATCAGCTGGAGGCCGAGGCGGTGTTCCGGGCCATCACCATTGCG	NA	circbase	NA	NA	NA	NA	NA	NA	NA	NA	NA	NA	NA	hsa_circ_0069072	chr4	5827220	5843155	-	15935	937	NM_001014809	CRMP1
hsa_circ_0030783	0.0435272	2.80789	2.80789	up	4.51831	5.59169	5.71798	P	P	P	4.30008	3.9198	3.20908	P	P	A	hsa_circ_0030783	circRNA	ATATGCCAAGCCCTGTGCTCTGAAGACGGCCACAAGAGAAGGACCTCCAAGCAGAAACGC	NA	circbase	NA	NA	NA	NA	NA	NA	NA	NA	NA	NA	NA	hsa_circ_0030783	chr13	101288785	101316590	-	27805	983	NM_032813	TMTC4
hsa_circ_0043428	0.0321846	2.80696	2.80696	up	4.00989	4.77321	4.70989	P	P	P	3.32631	2.22359	3.33683	P	A	A	hsa_circ_0043428	circRNA	ATTTTATGCTGTCATTTAATGAACCTGAAGTACTATGTCTCTCCTTCTGACCTACTGGAT	NA	circbase	NA	NA	NA	NA	NA	NA	NA	NA	NA	NA	NA	hsa_circ_0043428	chr17	37579579	37584043	-	4464	446	NM_004774	MED1
hsa_circ_0022607	0.0476956	2.79768	2.79768	up	5.27137	6.4026	6.03756	P	P	P	4.59678	4.39945	4.47396	P	P	P	hsa_circ_0022607	circRNA	GAGCTTCCTGTGACCCAACAGGAGAAGACCCCACCGCCTAGACCCAGCCCGCTAGAGGCA	NA	circbase	NA	NA	NA	NA	NA	NA	NA	NA	NA	NA	NA	hsa_circ_0022607	chr11	63585276	63585837	+	561	480	NM_138471	C11orf84
hsa_circ_0036603	0.0357099	2.79683	2.79683	up	3.65816	3.83429	3.7328	P	P	P	2.42832	1.57775	2.58489	A	A	A	hsa_circ_0036603	circRNA	AAAGAGCCACGGTCGGAGCACCCACGGTGTTCCCCGAAATGTGGACGAGCTGTCAAGCCT	NA	circbase	NA	NA	NA	NA	NA	NA	NA	NA	NA	NA	NA	hsa_circ_0036603	chr15	85341818	85342106	+	288	288	NM_014630	ZNF592
hsa_circ_0012671	0.00131427	2.79432	2.79432	up	4.41823	4.42378	4.52038	P	P	P	3.14006	2.91225	2.84836	A	A	A	hsa_circ_0012671	circRNA	TCTTCTGGGAGCTCCAGATTGTCCGTGTGGAGCCCTTGGTGACCATGGGCCAGGTGACTG	NA	circbase	NA	NA	NA	NA	NA	NA	NA	NA	NA	NA	NA	hsa_circ_0012671	chr1	55330975	55341720	-	10745	633	NM_014762	DHCR24
hsa_circ_0009568	0.012294	2.79113	2.79113	up	3.88647	4.74384	4.27847	P	P	P	3.14386	2.69171	2.71185	P	A	A	hsa_circ_0009568	circRNA	AAGTCGGCCAAGGTCCACAACTCCCAGGCCTGTTGCAGATCTCCAACTCCTGCTTTGTGT	NA	circbase	NA	NA	NA	NA	NA	NA	NA	NA	NA	NA	NA	hsa_circ_0009568	chr1	8422742	8674745	-	252003	1506	NM_012102	RERE
hsa_circ_0081140	0.00672912	2.78677	2.78677	up	10.2394	9.54976	9.75531	P	P	P	8.20819	8.62398	8.33345	P	P	P	hsa_circ_0081140	circRNA	AGTCGTGGTGATGGAGGCCCCCCTGGTGTTCAAGGTGGAAAAGGTGAACAGGGTCCCCCT	NA	circbase	NA	NA	NA	NA	NA	NA	NA	NA	NA	NA	NA	hsa_circ_0081140	chr7	94043205	94050374	+	7169	738	NM_000089	COL1A2
hsa_circ_0042716	0.00288571	2.784	2.784	up	4.08786	3.95151	4.22084	P	P	P	2.47657	2.89259	2.42525	A	A	A	hsa_circ_0042716	circRNA	TGCCTTACAATGTACAGCAGGTAGATTGTTTGAAGCAGAAGTCAGTTCTCCTGGAGCTCA	NA	circbase	NA	NA	NA	NA	NA	NA	NA	NA	NA	NA	NA	hsa_circ_0042716	chr17	27185593	27186131	+	538	399	NM_005702	ERAL1
hsa_circ_0031015	0.0065202	2.76326	2.76326	up	4.98424	4.67715	4.35298	P	P	P	2.78421	3.33718	3.47427	A	A	P	hsa_circ_0031015	circRNA	AAATAGTATTAAGCTGAAAATGTGTGTCTGACATGCAAGCTCAGTGGGGCAGAGACCCGT	NA	circbase	NA	NA	NA	NA	NA	NA	NA	NA	NA	NA	NA	hsa_circ_0031015	chr13	114149816	114156195	+	6379	1025	NM_017905	TMCO3
hsa_circ_0034596	0.000820737	2.75656	2.75656	up	3.9508	3.62307	3.5737	P	P	P	2.20651	2.12574	2.43803	A	A	A	hsa_circ_0034596	circRNA	TTAATAATAATGAAGATTTGAATACTTCACTGAGGCGAGCCGGGCGTTGTGAGCGGACTG	NA	circbase	NA	NA	NA	NA	NA	NA	NA	NA	NA	NA	NA	hsa_circ_0034596	chr15	40886446	40949671	+	63225	6952	NM_170589	CASC5
hsa_circ_0081155	0.0385464	2.74764	2.74764	up	8.30596	8.57388	8.60943	P	P	P	7.34465	6.2873	7.27958	P	P	P	hsa_circ_0081155	circRNA	ACTTACACTGTTCTTGTAGATGGCTGCTCTGGTGAACGTGGTGAGGTCGGTCCTGCTGGC	NA	circbase	NA	NA	NA	NA	NA	NA	NA	NA	NA	NA	NA	hsa_circ_0081155	chr7	94049702	94058742	+	9040	1821	NM_000089	COL1A2
hsa_circ_0026747	0.000462126	2.73232	2.73232	up	5.56446	5.21935	5.36962	P	P	P	3.80204	4.11637	3.88688	P	P	P	hsa_circ_0026747	circRNA	CAAAAAGAGCGTCAGAAATGCCCGGAGGCTGAGTGTTTCAGGCTGCGCTGTGAGCTCGGG	NA	circbase	NA	NA	NA	NA	NA	NA	NA	NA	NA	NA	NA	hsa_circ_0026747	chr12	54792380	54793542	-	1162	216	NM_002205	ITGA5
hsa_circ_0010206	0.0358259	2.7125	2.7125	up	4.89106	3.971	4.63388	P	P	P	3.10259	3.0691	3.15241	A	A	A	hsa_circ_0010206	circRNA	CCCTCAGCAGGTGTGTAGCTGGGACGGTGCTGGTCTGAGCTGGACCTTGTCTGATGGCTT	NA	circbase	NA	NA	NA	NA	NA	NA	NA	NA	NA	NA	NA	hsa_circ_0010206	chr1	17907047	17945940	+	38893	985	NM_018125	ARHGEF10L
hsa_circ_0074516	0.0152405	2.70968	2.70968	up	4.05924	4.97715	4.55791	P	P	P	3.15693	2.77053	3.42302	P	A	P	hsa_circ_0074516	circRNA	TTATCATCCTCATCATGCTTTGGCAGAAGGACACCATGCGGCTTCCGGGTGCGATGCCAG	NA	circbase	NA	NA	NA	NA	NA	NA	NA	NA	NA	NA	NA	hsa_circ_0074516	chr5	149506082	149516616	-	10534	1680	NM_002609	PDGFRB
hsa_circ_0080909	0.0134826	2.70901	2.70901	up	3.80542	4.29468	4.27891	P	P	P	2.35089	3.17457	2.4439	A	A	A	hsa_circ_0080909	circRNA	TCTGTTATGATCAAACTTCGAGAAACCAAGACCTCTGAATACTTCAGCCTTTCCCACCAT	NA	circbase	NA	NA	NA	NA	NA	NA	NA	NA	NA	NA	NA	hsa_circ_0080909	chr7	80439926	80458061	-	18135	435	NM_006379	SEMA3C
hsa_circ_0084217	0.0202784	2.70623	2.70623	up	3.78894	3.07351	3.48817	P	P	P	2.50657	1.46003	1.9749	A	A	A	hsa_circ_0084217	circRNA	TTCCAAAAGTGGTGCGGCCGGCCGGACGGACCTACTACGACTGCGCAGACGGTTTATGAG	NA	circbase	NA	NA	NA	NA	NA	NA	NA	NA	NA	NA	NA	hsa_circ_0084217	chr8	48685668	48744487	-	58819	5300	NM_006904	PRKDC
hsa_circ_0086925	0.00786466	2.70595	2.70595	up	4.81372	5.47153	5.43523	P	P	P	3.54781	3.91129	4.0036	P	P	P	hsa_circ_0086925	circRNA	CTCTCAAGAGGGACAAGGCTCCAGGGCAGCTGGAGTGTGAAACGGCCATTGCAGCTCTGA	NA	circbase	NA	NA	NA	NA	NA	NA	NA	NA	NA	NA	NA	hsa_circ_0086925	chr9	35706764	35706897	-	133	133	NM_006289	TLN1
hsa_circ_0066309	0.0461009	2.68992	2.68992	up	3.3984	4.49475	4.05018	P	P	P	2.72928	2.51832	2.60872	A	A	A	hsa_circ_0066309	circRNA	CACGTGCCTGGTCACAGTCCTCTTTGCAGGACAGCACATCTCCAAGAGCCCATTTGAAGT	NA	circbase	NA	NA	NA	NA	NA	NA	NA	NA	NA	NA	NA	hsa_circ_0066309	chr3	58083541	58135729	+	52188	5353	NM_001164317	FLNB
hsa_circ_0012669	0.00964984	2.68035	2.68035	up	5.87774	6.40904	6.38402	P	P	P	5.23258	4.44301	4.66974	P	P	P	hsa_circ_0012669	circRNA	AACGACATCCACTCCGAAAACTCAGACCTGTTCTATGCCGTACCCTGGTCCTGTGGGACG	NA	circbase	NA	NA	NA	NA	NA	NA	NA	NA	NA	NA	NA	hsa_circ_0012669	chr1	55319709	55337286	-	17577	606	NM_014762	DHCR24
hsa_circ_0028805	0.0163962	2.67588	2.67588	up	4.38976	4.14856	3.58071	P	P	P	2.47068	3.11991	2.23166	A	A	A	hsa_circ_0028805	circRNA	TGGCTGAGAGAGGCCAAACTGAGCAGTTTCTGGCAGTTGATTGTGGATGAGAAAAAGCAG	NA	circbase	NA	NA	NA	NA	NA	NA	NA	NA	NA	NA	NA	hsa_circ_0028805	chr12	120593395	120606104	-	12709	1921	NM_006836	GCN1L1
hsa_circ_0000529	0.00163557	2.66665	2.66665	up	9.37694	8.91991	9.03304	P	P	P	7.51569	7.87835	7.70815	P	P	P	hsa_circ_0000529	circRNA	GCTGCGACGGCCATGTTGGCCGGGCGGAGGTCTTCGCTGAGGCCCGGGGCGGGGTGGCGC	NA	circbase	NA	NA	NA	NA	NA	NA	NA	NA	NA	NA	NA	hsa_circ_0000529	chr14	39572294	39572420	-	126	126	NM_006364	SEC23A
hsa_circ_0042263	0.021033	2.66597	2.66597	up	3.79063	3.81814	4.18972	P	P	P	2.10136	2.29142	3.02505	A	A	A	hsa_circ_0042263	circRNA	GTTGCTGCAGGTGCTGGAGACATGTGTGAAGAACTGTGGCCACCGCTTCCACATCCTTGT	NA	circbase	NA	NA	NA	NA	NA	NA	NA	NA	NA	NA	NA	hsa_circ_0042263	chr17	17782940	17797124	-	14184	561	NM_001082968	TOM1L2
hsa_circ_0020574	0.044321	2.66549	2.66549	up	3.63636	4.83834	4.61231	P	P	P	3.29021	3.17562	2.52509	P	A	A	hsa_circ_0020574	circRNA	TAAACACATGAAATAAGTATTTTTCACTGATCCCAGCCTCAGCAGAAGCCCCAGGGGACA	NA	circbase	NA	NA	NA	NA	NA	NA	NA	NA	NA	NA	NA	hsa_circ_0020574	chr10	135125219	135126666	+	1447	501	NM_145806	ZNF511
hsa_circ_0048547	0.00187833	2.66398	2.66398	up	7.51195	7.24641	7.35796	P	P	P	5.92956	5.99422	5.96344	P	P	P	hsa_circ_0048547	circRNA	GAGTCCTTTGAAATCTGACCCGGTCGTCTCGTACCGCGAGACGGTCAGTGAAGAGTCGAA	NA	circbase	NA	NA	NA	NA	NA	NA	NA	NA	NA	NA	NA	hsa_circ_0048547	chr19	3977212	3978170	-	958	670	NM_001961	EEF2
hsa_circ_0012359	0.0195069	2.65861	2.65861	up	10.3929	11.1157	10.9177	P	P	P	9.50659	9.34173	9.43404	P	P	P	hsa_circ_0012359	circRNA	AATTTCTTTTTTCTCTCAACGCCGCCGCAGCCGCCGCCACCAACGCCAACAACAACGTGT	NA	circbase	NA	NA	NA	NA	NA	NA	NA	NA	NA	NA	NA	hsa_circ_0012359	chr1	47140830	47184736	-	43906	5767	NM_014774	KIAA0494
hsa_circ_0026756	0.0225114	2.65605	2.65605	up	5.27608	5.12871	5.31077	P	P	P	3.93911	3.31768	4.12066	P	A	P	hsa_circ_0026756	circRNA	TCAGATCCTGGCTCAGATCTTGCTGGACTGTGGAGAAGACAACATCTGTGTGCCTGACCT	NA	circbase	NA	NA	NA	NA	NA	NA	NA	NA	NA	NA	NA	hsa_circ_0026756	chr12	54793647	54796834	-	3187	813	NM_002205	ITGA5
hsa_circ_0027421	0.0483649	2.64419	2.64419	up	3.65187	4.76649	4.76548	P	P	P	3.42916	2.40207	3.21354	P	A	A	hsa_circ_0027421	circRNA	TTTGAATAGAATACAAGATTTATTAGAGCTTTCTCCACCTTAAGCAAATGAATCCTTTCA	NA	circbase	NA	NA	NA	NA	NA	NA	NA	NA	NA	NA	NA	hsa_circ_0027421	chr12	64821830	64821900	+	70	70	NM_007235	XPOT
hsa_circ_0018975	0.0031591	2.63967	2.63967	up	6.44817	6.90926	6.89255	P	P	P	5.39943	5.48926	5.18972	P	P	P	hsa_circ_0018975	circRNA	TGTTTGTAATTGATACGCCTCACCGCGAAGTAGCCCAGCCCCAGGACTGTGACCAGAGAG	NA	circbase	NA	NA	NA	NA	NA	NA	NA	NA	NA	NA	NA	hsa_circ_0018975	chr10	81813151	81838949	-	25798	1100	NR_027428	LOC219347
hsa_circ_0021356	0.0326719	2.63361	2.63361	up	4.37267	3.95606	3.41835	P	P	P	2.17183	2.12213	3.16338	A	A	A	hsa_circ_0021356	circRNA	GACTGACCCGGTCAAACTGAGCATCTTCTGTGAACAAGACAGGGTCCTCCAGGACTTGGA	NA	circbase	NA	NA	NA	NA	NA	NA	NA	NA	NA	NA	NA	hsa_circ_0021356	chr11	16800547	16824599	-	24052	11376	NM_175058	PLEKHA7
hsa_circ_0085823	0.00235774	2.62958	2.62958	up	6.84748	6.32912	6.53485	P	P	P	4.99594	5.41837	5.12742	P	P	P	hsa_circ_0085823	circRNA	AAATACAGATGTCCCCCAGAGCAGGACAGGCTGCTTTGGTTTGTGACCTCCAGGCAGGAC	NA	circbase	NA	NA	NA	NA	NA	NA	NA	NA	NA	NA	NA	hsa_circ_0085823	chr8	144102299	144103827	+	1528	1074	NM_002346	LY6E
hsa_circ_0060439	0.00851376	2.6203	2.6203	up	6.49845	7.17665	7.10901	P	P	P	5.55897	5.82222	5.27342	P	P	P	hsa_circ_0060439	circRNA	TTCTCTTGGACTGCCAGTGCCCAGCCCACGGACTTCGACTTCCTCAAAGTCATCGGCAAA	NA	circbase	NA	NA	NA	NA	NA	NA	NA	NA	NA	NA	NA	hsa_circ_0060439	chr20	42196304	42199700	+	3396	424	NM_016276	SGK2
hsa_circ_0078021	0.00366569	2.61675	2.61675	up	5.23805	5.26273	5.01712	P	P	P	4.04497	3.74815	3.52675	P	P	P	hsa_circ_0078021	circRNA	CTATTCCCAGGACAACAACAGGCTGGAGTTGTTGCCCATCCTCCTGCAGTGCCTCCAAGA	NA	circbase	NA	NA	NA	NA	NA	NA	NA	NA	NA	NA	NA	hsa_circ_0078021	chr6	139229804	139235898	-	6094	496	NM_031922	REPS1
hsa_circ_0073681	0.0292926	2.6148	2.6148	up	5.04445	6.08399	5.85825	P	P	P	3.93041	4.28397	4.70169	P	P	P	hsa_circ_0073681	circRNA	GATTGGAAAATGCTCATCTTCCTACCAGAAATCGGCAAGTCACTGACCCTCGTCCCGCCC	NA	circbase	NA	NA	NA	NA	NA	NA	NA	NA	NA	NA	NA	hsa_circ_0073681	chr5	118788137	118827819	+	39682	872	NM_000414	HSD17B4
hsa_circ_0004720	0.0200578	2.61383	2.61383	up	7.55905	8.21511	8.23214	P	P	P	6.66732	6.53588	6.73398	P	P	P	hsa_circ_0004720	circRNA	ATCAACTACCTGCACTTTGGGGAGCCTAAGTCCTGATCATCCCCCCGAAGGAGTGGAAGC	NA	circbase	NA	NA	NA	NA	NA	NA	NA	NA	NA	NA	NA	hsa_circ_0004720	chr19	5039846	5047680	+	7834	485	NM_015015	KDM4B
hsa_circ_0028523	0.0427449	2.60845	2.60845	up	3.34736	4.44607	4.29864	P	P	P	3.06212	2.87561	2.03973	A	A	A	hsa_circ_0028523	circRNA	CGATGTGAAGGTGACACTGGAGACCACCATTGGCAACAAGAACCCAGCCCTGTGGAAGTA	NA	circbase	NA	NA	NA	NA	NA	NA	NA	NA	NA	NA	NA	hsa_circ_0028523	chr12	113821909	113825711	+	3802	645	NM_173542	PLBD2
hsa_circ_0073965	0.023515	2.59665	2.59665	up	5.83073	6.54401	6.70764	P	P	P	4.7824	5.09974	5.18174	P	P	P	hsa_circ_0073965	circRNA	TTCAGTCAGCACTCTTGTATACATCCAGCAAAGGTCCTTCTGTACCTCCCTTAGTGAATC	NA	circbase	NA	NA	NA	NA	NA	NA	NA	NA	NA	NA	NA	hsa_circ_0073965	chr5	134002512	134039622	+	37110	1875	NM_021982	SEC24A
hsa_circ_0010226	0.0127046	2.59649	2.59649	up	4.43173	4.89844	4.43571	P	P	P	3.61778	2.77076	3.17512	P	A	A	hsa_circ_0010226	circRNA	AGTTCATACTCCTGCTTCAGCGACGGCAGGTGTGCAGCCCAGACCGTGTCACCCTCTACG	NA	circbase	NA	NA	NA	NA	NA	NA	NA	NA	NA	NA	NA	hsa_circ_0010226	chr1	17952450	17952543	+	93	93	NM_018125	ARHGEF10L
hsa_circ_0039061	0.00422318	2.59254	2.59254	up	4.31461	4.89625	4.65313	P	P	P	2.93197	3.46411	3.3505	A	A	P	hsa_circ_0039061	circRNA	TGAGGGCTTCATTGATGAGACCCCCAACTTCATCATCCCAGCACAAAGGTCCCCGTGGTG	NA	circbase	NA	NA	NA	NA	NA	NA	NA	NA	NA	NA	NA	hsa_circ_0039061	chr16	30664041	30664729	+	688	356	NM_024031	PRR14
hsa_circ_0059356	0.000394331	2.58794	2.58794	up	8.03488	8.2274	8.19883	P	P	P	6.7938	6.82468	6.7331	P	P	P	hsa_circ_0059356	circRNA	ATAAAGCACTTTTCAAAGAGAGTGGCTAGTGAGGCCCAGCCTGTATATTTCTAACAGGGC	NA	circbase	NA	NA	NA	NA	NA	NA	NA	NA	NA	NA	NA	hsa_circ_0059356	chr20	4760668	4776150	-	15482	7821	NM_170774	RASSF2
hsa_circ_0011250	0.025746	2.58112	2.58112	up	3.47259	4.00204	3.04346	P	P	P	1.77072	1.93766	2.69143	A	A	A	hsa_circ_0011250	circRNA	GCGACACTAGGTGTTGGTGGAATGAGCGTTGCATGTGTCTTGAAGAGAAAAGCAGTGCTT	NA	circbase	NA	NA	NA	NA	NA	NA	NA	NA	NA	NA	NA	hsa_circ_0011250	chr1	31452908	31532424	-	79516	1365	NM_001020658	PUM1
hsa_circ_0090695	0.00507877	2.57875	2.57875	up	4.13057	3.9324	3.85203	P	P	P	2.83269	2.27972	2.66283	A	A	A	hsa_circ_0090695	circRNA	CTCTGTAGAGATTCCATGAATATCCTGGACCCTGAGGATGAGGAGGAGCACACTCAGGAA	NA	circbase	NA	NA	NA	NA	NA	NA	NA	NA	NA	NA	NA	hsa_circ_0090695	chrX	53573664	53589205	-	15541	3554	NM_031407	HUWE1
hsa_circ_0030394	0.0478082	2.57496	2.57496	up	6.27396	6.7025	6.60531	P	P	P	4.84975	4.56574	5.80202	P	P	P	hsa_circ_0030394	circRNA	TGATCCCAACTCTGTCGCAGCGCCGTGTTACGTTTCATCTCCCTGATGGCTCCCAGGAAA	NA	circbase	NA	NA	NA	NA	NA	NA	NA	NA	NA	NA	NA	hsa_circ_0030394	chr13	67205341	67205543	-	202	202	NM_203487	PCDH9
hsa_circ_0031020	0.0144829	2.57472	2.57472	up	4.80533	4.23993	4.72474	P	P	P	2.79989	3.12349	3.67686	A	A	P	hsa_circ_0031020	circRNA	TTTTTATTAACTGAAAATGTGTGTCTGACATGCAAGCTCAGTGGGGCAGAGACCCGTGGA	NA	circbase	NA	NA	NA	NA	NA	NA	NA	NA	NA	NA	NA	hsa_circ_0031020	chr13	114149816	114204544	+	54728	2805	NM_017905	TMCO3
hsa_circ_0007735	0.0452222	2.57398	2.57398	up	3.66724	3.76319	3.56207	P	P	P	2.12079	2.84276	1.71197	A	A	A	hsa_circ_0007735	circRNA	TGTGTGGCTGGGCGTGTAGGAAGGACACGTCTGCCACATCCCAGTCAGTTAATGGATCAC	NA	circbase	NA	NA	NA	NA	NA	NA	NA	NA	NA	NA	NA	hsa_circ_0007735	chr7	129665997	129688984	-	22987	630	NM_016478	ZC3HC1
hsa_circ_0068235	0.0231015	2.5706	2.5706	up	4.0627	4.91972	4.89619	P	P	P	3.367	2.97783	3.544	P	A	P	hsa_circ_0068235	circRNA	GATCCTGAAGGACTGTTAAAGATTCACTCCAGTCAGTCCAGTCCGCAGCAGGCCGTCCTG	NA	circbase	NA	NA	NA	NA	NA	NA	NA	NA	NA	NA	NA	hsa_circ_0068235	chr3	183515710	183525892	+	10182	989	NM_018023	YEATS2
hsa_circ_0048425	0.00567807	2.57016	2.57016	up	5.68945	5.3959	5.3047	P	P	P	4.29532	3.71985	4.25009	P	A	P	hsa_circ_0048425	circRNA	ATAAATAGGCGTTGTGACCTCTTCGCCATCCAGTGCCTGGAGACTGCGTTTGGGGTGACG	NA	circbase	NA	NA	NA	NA	NA	NA	NA	NA	NA	NA	NA	hsa_circ_0048425	chr19	2754711	2767684	-	12973	2068	NM_003021	SGTA
hsa_circ_0038823	0.0215923	2.56827	2.56827	up	4.2249	3.33251	4.01085	P	P	P	2.81204	2.41769	2.35448	A	A	A	hsa_circ_0038823	circRNA	TTTTTACTAACATTTTACAGGGCAGTGGCCGTGTGGGTTGAGGCTGCGAGGACAGCGCGG	NA	circbase	NA	NA	NA	NA	NA	NA	NA	NA	NA	NA	NA	hsa_circ_0038823	chr16	28187218	28223190	-	35972	906	NM_015171	XPO6
hsa_circ_0061700	0.00434853	2.56748	2.56748	up	4.62164	4.87903	5.11661	P	P	P	3.6528	3.45589	3.46093	P	A	A	hsa_circ_0061700	circRNA	CAGTCCCCAGTGCATTTGAAACGCCACTTTATGTTTCGAAACCATCTCTGTTTAGTTTTT	NA	circbase	NA	NA	NA	NA	NA	NA	NA	NA	NA	NA	NA	hsa_circ_0061700	chr21	38862476	38878526	+	16050	1007	NM_130436	DYRK1A
hsa_circ_0043795	0.004407	2.56455	2.56455	up	5.27675	5.74598	5.748	P	P	P	4.15568	3.9693	4.55538	P	P	P	hsa_circ_0043795	circRNA	GTTCAACAGGACTCTGTCCCTACCTGTGGTTGTCATCGTCCACGGCAGCCAGGACCACAA	NA	circbase	NA	NA	NA	NA	NA	NA	NA	NA	NA	NA	NA	hsa_circ_0043795	chr17	40457627	40458465	+	838	300	NM_003152	STAT5A
hsa_circ_0037308	0.00780331	2.56299	2.56299	up	4.02163	4.6652	4.59237	P	P	P	2.83378	2.96579	3.42049	A	A	P	hsa_circ_0037308	circRNA	GCTCTCCAAGGTGAGCGTGGAGCTGGCCAAGGTGCTTCTGCATCTGGAGGAGAAGACCTG	NA	circbase	NA	NA	NA	NA	NA	NA	NA	NA	NA	NA	NA	hsa_circ_0037308	chr16	1552645	1555602	+	2957	381	NM_016111	TELO2
hsa_circ_0049454	0.013833	2.56273	2.56273	up	4.7149	5.37432	5.24331	P	P	P	3.97955	3.24581	3.99575	P	A	P	hsa_circ_0049454	circRNA	TCCGGGACAGAAGCCCTTGGAGACCAGCTCTTCCAAAGTCAAAGCCAAGACCATTGTGAT	NA	circbase	NA	NA	NA	NA	NA	NA	NA	NA	NA	NA	NA	hsa_circ_0049454	chr19	11460329	11461679	+	1350	401	NM_001080503	CCDC159
hsa_circ_0019923	0.0189256	2.55687	2.55687	up	4.89193	5.45524	5.36242	P	P	P	4.15758	3.30248	4.09991	P	A	P	hsa_circ_0019923	circRNA	TACTTACATAGTCCTGTAGGTCTCCAAGGGCTCCGAGGTGAAGTAGGACTTCCTGGTGTC	NA	circbase	NA	NA	NA	NA	NA	NA	NA	NA	NA	NA	NA	hsa_circ_0019923	chr10	105795020	105810659	-	15639	1581	NM_000494	COL17A1
hsa_circ_0036729	0.0102175	2.555	2.555	up	5.65647	6.24796	6.3338	P	P	P	4.81244	4.33964	5.03174	P	P	P	hsa_circ_0036729	circRNA	TTATTAAATGGTTTTTTAAGATCCTAAGTTGCTGATGTGGACCCTGGTGAAGGCCGGCCC	NA	circbase	NA	NA	NA	NA	NA	NA	NA	NA	NA	NA	NA	hsa_circ_0036729	chr15	90128938	90171253	+	42315	5493	NM_152259	C15orf42
hsa_circ_0009267	0.00752822	2.54785	2.54785	up	5.91653	5.89033	6.03195	P	P	P	4.42169	4.87841	4.44783	P	P	P	hsa_circ_0009267	circRNA	TCACCTTCTCCGAGCAGTGCTACTACGTCTTCGGGGATCTCTGCAGCACTGACCCGGTGC	NA	circbase	NA	NA	NA	NA	NA	NA	NA	NA	NA	NA	NA	hsa_circ_0009267	chr1	1273648	1274819	-	1171	378	NM_004421	DVL1
hsa_circ_0003321	0.0101384	2.54297	2.54297	up	5.88285	5.95431	5.93518	P	P	P	4.44704	4.85327	4.38764	P	P	P	hsa_circ_0003321	circRNA	ATGAGTGAGGATACTGTGGCCTCATGAATAGGAATGTCTGCCCATATGTCAGGATTGGAA	NA	circbase	NA	NA	NA	NA	NA	NA	NA	NA	NA	NA	NA	hsa_circ_0003321	chr11	36631630	36657667	+	26037	381	NM_138787	C11orf74
hsa_circ_0037057	0.00214784	2.54218	2.54218	up	5.27631	5.03845	4.79282	P	P	P	3.4684	3.91306	3.69414	P	P	P	hsa_circ_0037057	circRNA	ATTGGAGTTGCCTGGTCTGCCACCTCAGAACTTTTCAATGTCTGTCACAGTTCCAGTGAC	NA	circbase	NA	NA	NA	NA	NA	NA	NA	NA	NA	NA	NA	hsa_circ_0037057	chr15	100214597	100243590	+	28993	492	NM_001130927	MEF2A
hsa_circ_0079056	0.00724436	2.53878	2.53878	up	3.99142	4.12902	3.49798	P	P	P	2.64329	2.17082	2.77748	A	A	A	hsa_circ_0079056	circRNA	ACTCCCAGGGAGCGCCGCCCTGTGCTGGGCTGCCGGGAGCTCGTCTTCAGGAACCTCTCC	NA	circbase	NA	NA	NA	NA	NA	NA	NA	NA	NA	NA	NA	hsa_circ_0079056	chr7	794225	810255	+	16030	907	NM_017802	HEATR2
hsa_circ_0004364	0.0124638	2.53445	2.53445	up	5.05112	5.44584	5.20091	P	P	P	4.06869	3.42004	4.11339	P	A	P	hsa_circ_0004364	circRNA	TTTCTGGCCAGACAGCCCATCCCCAGGAAGGACACGTCTGCCACATCCCAGTCAGTTAAT	NA	circbase	NA	NA	NA	NA	NA	NA	NA	NA	NA	NA	NA	hsa_circ_0004364	chr7	129679303	129688984	-	9681	347	NM_016478	ZC3HC1
hsa_circ_0040470	0.04135	2.52942	2.52942	up	3.90261	3.69528	3.77125	P	P	P	2.27079	1.91171	2.97149	A	A	A	hsa_circ_0040470	circRNA	AGTATTTCATCTCCCGGGATTGGAAGATGCACATTCACAAGGTGAGGTGGTATCATGCTT	NA	circbase	NA	NA	NA	NA	NA	NA	NA	NA	NA	NA	NA	hsa_circ_0040470	chr16	74516920	74530542	-	13622	899	NR_027264	GLG1
hsa_circ_0019899	0.0297121	2.52905	2.52905	up	4.87841	5.70085	5.52758	P	P	P	3.95737	4.09386	4.15599	P	P	P	hsa_circ_0019899	circRNA	TTTTTTCTAAGTCCTGTAGGTCTCCAAGGGCTCCGAGGTGAAGTAGGACTTCCTGGTGTC	NA	circbase	NA	NA	NA	NA	NA	NA	NA	NA	NA	NA	NA	hsa_circ_0019899	chr10	105791045	105810659	-	19614	3403	NM_000494	COL17A1
hsa_circ_0025164	0.0273247	2.52193	2.52193	up	3.89971	4.2021	4.37616	P	P	P	3.25499	2.84855	2.23311	P	A	A	hsa_circ_0025164	circRNA	GCATGATCAGGCCCAGCAGCTTCCACACAAGAAAAGAATCCCCGGGAGTCTACAGGAAAC	NA	circbase	NA	NA	NA	NA	NA	NA	NA	NA	NA	NA	NA	hsa_circ_0025164	chr12	6630963	6637257	+	6294	1429	NM_014865	NCAPD2
hsa_circ_0052717	0.0306095	2.52151	2.52151	up	4.41329	3.61793	3.55123	P	P	P	3.11604	2.26193	2.17059	P	A	A	hsa_circ_0052717	circRNA	GTTGCATCAGTTTGTCCACACTAGAAATTGAAAATAGAGCCCAAGACCTTCATCTCTTTG	NA	circbase	NA	NA	NA	NA	NA	NA	NA	NA	NA	NA	NA	hsa_circ_0052717	chr2	15416974	15417225	-	251	251	NM_015909	NBAS
hsa_circ_0040840	0.0145591	2.51695	2.51695	up	4.36432	3.90035	3.61647	P	P	P	2.55661	2.85348	2.55533	A	A	A	hsa_circ_0040840	circRNA	CATTGCTGCCTTCCGGGCCGAGTCCGTGGTGCCCGCGCGCATGGCGGAGATGGCCCGCTG	NA	circbase	NA	NA	NA	NA	NA	NA	NA	NA	NA	NA	NA	hsa_circ_0040840	chr16	88718347	88721825	-	3478	1110	NM_002461	MVD
hsa_circ_0074100	0.000844185	2.51583	2.51583	up	3.39319	3.04842	3.11742	P	P	P	1.65904	2.011	1.89735	A	A	A	hsa_circ_0074100	circRNA	CATCAGTCTGACTCAGCAGGCATGACTGGAGAGGGAAGTCCCAATGGTGCTAGAATGGTG	NA	circbase	NA	NA	NA	NA	NA	NA	NA	NA	NA	NA	NA	hsa_circ_0074100	chr5	137676872	137677102	+	230	230	NM_001135647	FAM53C
hsa_circ_0082722	0.0395386	2.51051	2.51051	up	4.82401	5.65869	5.3115	P	P	P	3.75648	3.34255	4.55851	P	A	P	hsa_circ_0082722	circRNA	TACTGCCGAAGACTGCTGGTGACCTGGAACTCCCCTCGGTACTGACATGATGACAGTGTG	NA	circbase	NA	NA	NA	NA	NA	NA	NA	NA	NA	NA	NA	hsa_circ_0082722	chr7	140257942	140305606	-	47664	5368	NM_015689	DENND2A
hsa_circ_0047304	0.0246791	2.50151	2.50151	up	3.84896	4.69927	4.69779	P	P	P	3.23361	2.7651	3.36684	P	A	A	hsa_circ_0047304	circRNA	ATTTGTGATTTTAAGTCCTTCACAGGGTGGTCCAGGTCCTCAGTATCCTAACTACCCACA	NA	circbase	NA	NA	NA	NA	NA	NA	NA	NA	NA	NA	NA	hsa_circ_0047304	chr18	23596216	23612496	-	16280	2262	NM_001007559	SS18
hsa_circ_0034829	0.0342693	2.50093	2.50093	up	3.7834	4.17559	4.13675	P	P	P	2.44212	2.23581	3.2661	A	A	A	hsa_circ_0034829	circRNA	ATTTTCACGATCCACTACACGCAGGTGGACAATCGACCAGATGGCTTTGGGGACTCCCGG	NA	circbase	NA	NA	NA	NA	NA	NA	NA	NA	NA	NA	NA	hsa_circ_0034829	chr15	42877718	42944790	+	67072	585	NM_020759	STARD9
hsa_circ_0009667	0.00975822	2.49293	2.49293	up	3.66647	4.17202	4.18619	P	P	P	2.60566	2.69474	2.82079	A	A	A	hsa_circ_0009667	circRNA	ATAGAAACTCAGCTCGTGGTGGGGGCTTGCTGGCAAGTTAACAAGCACAAGCCCTGGCTG	NA	circbase	NA	NA	NA	NA	NA	NA	NA	NA	NA	NA	NA	hsa_circ_0009667	chr1	9801151	9833452	-	32301	1428	NM_001009566	CLSTN1
hsa_circ_0074215	0.0400768	2.49147	2.49147	up	5.25543	6.27583	6.08125	P	P	P	4.73636	4.33651	4.74139	P	P	P	hsa_circ_0074215	circRNA	TACTTTGCATTAAAATTATTTTCTAGCCTGCAGTCTGCCACAACTCCCAGCCCACAATGA	NA	circbase	NA	NA	NA	NA	NA	NA	NA	NA	NA	NA	NA	hsa_circ_0074215	chr5	138784244	138837768	-	53524	609	NM_001077693	ECSCR
hsa_circ_0026094	0.017174	2.49145	2.49145	up	3.61961	3.68897	2.98701	P	P	P	2.604	1.83703	1.86387	A	A	A	hsa_circ_0026094	circRNA	TGCTGAAACAGCTGAAACAGATTTTCACCCCCAGAGCCTGGCGATACCCCCACTGACGAG	NA	circbase	NA	NA	NA	NA	NA	NA	NA	NA	NA	NA	NA	hsa_circ_0026094	chr12	49424675	49446492	-	21817	12559	NM_003482	MLL2
hsa_circ_0062387	0.000222216	2.48661	2.48661	up	4.09888	4.13017	4.34026	P	P	P	2.81593	2.80943	3.00488	A	A	A	hsa_circ_0062387	circRNA	ATTGACAACATCTGCAGGCCAACCCCAGTGCTGATCTCTACTACACTTCCTTCAGTGACC	NA	circbase	NA	NA	NA	NA	NA	NA	NA	NA	NA	NA	NA	hsa_circ_0062387	chr22	21156260	21161746	-	5486	653	NM_058004	PI4KA
hsa_circ_0042927	0.0410164	2.48522	2.48522	up	4.40395	5.22612	5.36786	P	P	P	3.65659	3.61743	3.93653	P	A	P	hsa_circ_0042927	circRNA	TCTGTGTACTTGTTCACAGCTTCATTTTAGTGGTGGTTAGCCAGCGTTTCCCTCAGAACA	NA	circbase	NA	NA	NA	NA	NA	NA	NA	NA	NA	NA	NA	hsa_circ_0042927	chr17	29585361	29663932	+	78571	2254	NM_001042492	NF1
hsa_circ_0002758	0.00704599	2.47634	2.47634	up	5.78987	6.16616	6.36632	P	P	P	4.8309	4.94674	4.66421	P	P	P	hsa_circ_0002758	circRNA	TCCGGAACCAGCTGATTGGGGCCCTGGTCCTGTCTGTGGGCATCTATGCAGAGGTTGAGC	NA	circbase	NA	NA	NA	NA	NA	NA	NA	NA	NA	NA	NA	hsa_circ_0002758	chr10	71243446	71244971	+	1525	261	NM_012339	TSPAN15
hsa_circ_0060925	0.00528479	2.47133	2.47133	up	4.04328	4.59137	4.46994	P	P	P	3.04969	3.25564	2.91874	A	A	A	hsa_circ_0060925	circRNA	ATAATACGCCTCAGGTATCTGCCTCGTGTTGTATGAGAAGAGATTTGGGCTTCTCCAGAA	NA	circbase	NA	NA	NA	NA	NA	NA	NA	NA	NA	NA	NA	hsa_circ_0060925	chr20	52773707	52782372	-	8665	915	NM_000782	CYP24A1
hsa_circ_0066267	0.0472582	2.46728	2.46728	up	6.10641	7.05734	6.91119	P	P	P	5.46223	5.33588	5.53029	P	P	P	hsa_circ_0066267	circRNA	ATTGGCACTTGTTAAGTGTTTCTGCCCAGTTTTCCTTCATAGTCAGATGCTCTGGGAGCT	NA	circbase	NA	NA	NA	NA	NA	NA	NA	NA	NA	NA	NA	hsa_circ_0066267	chr3	57632042	57632165	-	123	123	NM_152678	FAM116A
hsa_circ_0045168	0.0206192	2.46305	2.46305	up	4.65126	5.06158	4.82699	P	P	P	4.01186	3.16734	3.34605	P	A	P	hsa_circ_0045168	circRNA	TCCCCCAAACGTGGCATCTCCACAGAAAGCGACTGTGCTTTTGAGCCAGACTACGCTGTC	NA	circbase	NA	NA	NA	NA	NA	NA	NA	NA	NA	NA	NA	hsa_circ_0045168	chr17	61176535	61392030	+	215495	1080	NM_025185	TANC2
hsa_circ_0018435	0.00150518	2.45871	2.45871	up	5.98736	6.00527	5.89701	P	P	P	4.55635	4.59777	4.82894	P	P	P	hsa_circ_0018435	circRNA	TGAGCAAAAGGCCCAGCCTGTTCCAGATGAAATTGTGAAAAAGATCCTTGGAAACAAAGC	NA	circbase	NA	NA	NA	NA	NA	NA	NA	NA	NA	NA	NA	hsa_circ_0018435	chr10	61815415	61846642	-	31227	9525	NM_020987	ANK3
hsa_circ_0037628	0.0123815	2.45387	2.45387	up	3.58656	4.27385	3.988	P	P	P	2.85365	2.61029	2.56333	A	A	A	hsa_circ_0037628	circRNA	TTAAAGGTATTTCTTAACCCGAGTGTTTATACGGGAGCTGATCTCCAATGCCAGCGATGC	NA	circbase	NA	NA	NA	NA	NA	NA	NA	NA	NA	NA	NA	hsa_circ_0037628	chr16	3708037	3736137	-	28100	1877	NM_016292	TRAP1
hsa_circ_0079006	0.0172643	2.45183	2.45183	up	6.35993	6.97954	6.89435	P	P	P	5.54808	5.3759	5.49749	P	P	P	hsa_circ_0079006	circRNA	AGACGAGCATTACCGGGGCCGGACATGGTACATTCTTTCACTGACCCTCTGCCGTTTCCT	NA	circbase	NA	NA	NA	NA	NA	NA	NA	NA	NA	NA	NA	hsa_circ_0079006	chr6_ssto_hap7	1951322	1951523	+	201	201	NM_001161376	C6orf136
hsa_circ_0010318	0.0260394	2.44943	2.44943	up	3.85291	3.36859	3.6802	P	P	P	1.87772	2.1689	2.84346	A	A	A	hsa_circ_0010318	circRNA	TGTCCTGGAGAGGCATGTGACGTCCTTTTCTCCAAGCTTGTCAAGTATGATGAGCTTTAT	NA	circbase	NA	NA	NA	NA	NA	NA	NA	NA	NA	NA	NA	hsa_circ_0010318	chr1	19477070	19500941	-	23871	4577	NM_020765	UBR4
hsa_circ_0075237	0.0419344	2.44785	2.44785	up	4.55368	5.62723	5.43282	P	P	P	3.96472	3.48103	4.3683	P	A	P	hsa_circ_0075237	circRNA	TTATTGAGGAGATCCCGGACGAGACCATGGTCATAGAAGATGGCTGTGGAGCTGGGCGTG	NA	circbase	NA	NA	NA	NA	NA	NA	NA	NA	NA	NA	NA	hsa_circ_0075237	chr5	177019212	177019399	+	187	187	NM_017510	TMED9
hsa_circ_0009996	0.0350637	2.44342	2.44342	up	3.6987	4.76935	4.22405	P	P	P	2.4985	3.12567	3.28461	A	A	A	hsa_circ_0009996	circRNA	GATTTTTCAGATTCAGTTACAAGCCCTGGATATCAGACTCTCCTATAATGATGTTCAGCT	NA	circbase	NA	NA	NA	NA	NA	NA	NA	NA	NA	NA	NA	hsa_circ_0009996	chr1	12382592	12409431	+	26839	1727	NM_015378	VPS13D
hsa_circ_0011038	0.000345432	2.44237	2.44237	up	5.73313	5.89723	6.02061	P	P	P	4.47586	4.59961	4.71508	P	P	P	hsa_circ_0011038	circRNA	TTAAAACGATTTGCCCAGCTAAAAAGGATGCAGAGAATCATGAGGCCCAGCTCAAGAACG	NA	circbase	NA	NA	NA	NA	NA	NA	NA	NA	NA	NA	NA	hsa_circ_0011038	chr1	27268243	27272887	+	4644	848	NM_006600	NUDC
hsa_circ_0031349	0.021592	2.4386	2.4386	up	4.20037	5.01254	4.9702	P	P	P	3.35538	3.80111	3.24114	P	P	A	hsa_circ_0031349	circRNA	ATTCTGGCTGACAACAAGATCCCACCAGCCTCTCGCTCGGATGTTGGTGCCCAAGCTGAT	NA	circbase	NA	NA	NA	NA	NA	NA	NA	NA	NA	NA	NA	hsa_circ_0031349	chr14	24649894	24656356	-	6462	2527	NM_024658	IPO4
hsa_circ_0055666	0.00866783	2.43495	2.43495	up	4.57701	4.23405	3.88359	P	P	P	2.95541	2.70994	3.21611	A	A	A	hsa_circ_0055666	circRNA	CATTCTGCAGGAAGGTGATGAAGACGTATACGGGGAGGTTCGAGAAGAGGCATCTGATGA	NA	circbase	NA	NA	NA	NA	NA	NA	NA	NA	NA	NA	NA	hsa_circ_0055666	chr2	96956421	96965165	-	8744	1923	NM_014014	SNRNP200
hsa_circ_0046366	0.0425896	2.43405	2.43405	up	4.08346	3.76035	3.44182	P	P	P	2.19038	1.93952	3.10377	A	A	A	hsa_circ_0046366	circRNA	TGATGACATCGTCCATTCGTTTGTGAGCCTGACTGCCATCCAGGGATGGGCACACAGTGG	NA	circbase	NA	NA	NA	NA	NA	NA	NA	NA	NA	NA	NA	hsa_circ_0046366	chr17	80048757	80048945	-	188	188	NM_004104	FASN
hsa_circ_0063620	0.00217177	2.43292	2.43292	up	4.95829	5.2453	5.21433	P	P	P	3.68608	3.75031	4.11269	P	P	P	hsa_circ_0063620	circRNA	TCTTATTTAAGTTCTGGGGGCTGGTTTGACTGGATGATGCCTACTCTTCTCTTATGGCTG	NA	circbase	NA	NA	NA	NA	NA	NA	NA	NA	NA	NA	NA	hsa_circ_0063620	chr22	42273945	42302375	+	28430	2558	NM_004599	SREBF2
hsa_circ_0086865	0.0188692	2.43217	2.43217	up	4.23685	3.52001	3.90956	P	P	P	2.56103	2.15607	3.05125	A	A	A	hsa_circ_0086865	circRNA	ATGGGCAGTGGTCCCAGGGCCTCATTTCTGCTGTATTGCAGCTCGGGATGTGGCAGGTGG	NA	circbase	NA	NA	NA	NA	NA	NA	NA	NA	NA	NA	NA	hsa_circ_0086865	chr9	35698613	35713040	-	14427	3836	NM_006289	TLN1
hsa_circ_0078877	0.00644595	2.43048	2.43048	up	4.72474	4.5271	4.99505	P	P	P	3.53891	3.50844	3.39005	P	A	A	hsa_circ_0078877	circRNA	CGGTTTGGATTATGTGCCTACATGTCCCAGGAAAGCTGACTTCCCAGCGGGGATTCCTGA	NA	circbase	NA	NA	NA	NA	NA	NA	NA	NA	NA	NA	NA	hsa_circ_0078877	chr6_dbb_hap3	3034063	3034142	-	79	79	---	---
hsa_circ_0000929	0.0175986	2.4298	2.4298	up	3.98655	4.03182	4.05211	P	P	P	3.03192	2.40895	2.7209	A	A	A	hsa_circ_0000929	circRNA	GGGCAGCAAGGTTCGTCCAGCTCCACGCCCACCCACTGGCCGCTGGCAAACTCCGTGGTC	NA	circbase	NA	NA	NA	NA	NA	NA	NA	NA	NA	NA	NA	hsa_circ_0000929	chr19	36510135	36510286	+	151	151	NM_015526	CLIP3
hsa_circ_0001065	0.00368412	2.42475	2.42475	up	10.2846	10.2485	9.84262	P	P	P	8.69763	8.94107	8.93092	P	P	P	hsa_circ_0001065	circRNA	AGGTGGCTATCTCGGGAAGAATCAAGTGCTCTCTCTCTCTCCCCCGGGTACCCCAGCACC	NA	circbase	NA	NA	NA	NA	NA	NA	NA	NA	NA	NA	NA	hsa_circ_0001065	chr2	127453811	127454077	-	266	266	NM_016815	GYPC
hsa_circ_0053054	0.0248394	2.42048	2.42048	up	7.88217	8.58859	8.38557	P	P	P	7.31075	6.41892	7.23223	P	P	P	hsa_circ_0053054	circRNA	GGCTTCCTAGGTGATTCCAGATCACTGTATCTTTGCCAGTAACACATCTGCTCTCCCAAT	NA	circbase	NA	NA	NA	NA	NA	NA	NA	NA	NA	NA	NA	hsa_circ_0053054	chr2	26416445	26420646	-	4201	493	NM_000182	HADHA
hsa_circ_0086913	0.00223734	2.41924	2.41924	up	7.51712	7.2232	7.43959	P	P	P	6.0833	6.10528	6.18165	P	P	P	hsa_circ_0086913	circRNA	AAATGAAGAGGCTCAGGAAGCATGTGGACCTTTGGAGATGGATTCTGCACTGAGTGTGGT	NA	circbase	NA	NA	NA	NA	NA	NA	NA	NA	NA	NA	NA	hsa_circ_0086913	chr9	35705547	35714078	-	8531	2613	NM_006289	TLN1
hsa_circ_0038927	0.0115357	2.41904	2.41904	up	3.43437	3.43502	3.43664	P	P	P	2.31054	1.87023	2.26282	A	A	A	hsa_circ_0038927	circRNA	AGAAACTCAGGTGGACCAGCGGGAACGTTTGGCCCCATTTCGCCAGCGAGAGGGAAAACT	NA	circbase	NA	NA	NA	NA	NA	NA	NA	NA	NA	NA	NA	hsa_circ_0038927	chr16	29810584	29811369	+	785	521	NM_007317	KIF22
hsa_circ_0026771	0.0193515	2.41777	2.41777	up	4.12795	4.63622	4.7925	P	P	P	3.21963	3.21527	3.37524	P	A	P	hsa_circ_0026771	circRNA	TTTAGGTGGACCAGGAAGCTATTTCTGGCAAGGCTCTCGGCTCCTGGAGTCCTCACTGTC	NA	circbase	NA	NA	NA	NA	NA	NA	NA	NA	NA	NA	NA	hsa_circ_0026771	chr12	54802539	54803381	-	842	342	NM_002205	ITGA5
hsa_circ_0004162	0.000759217	2.41499	2.41499	up	5.18485	4.881	5.12952	P	P	P	3.80652	3.89622	3.68675	P	P	P	hsa_circ_0004162	circRNA	GCTTGCTCAGATGATGATTGGCAGGAAGCACATGAGCGCCTGGCTGAATTGGAAGAAAAG	NA	circbase	NA	NA	NA	NA	NA	NA	NA	NA	NA	NA	NA	hsa_circ_0004162	chr11	59426338	59426942	-	604	299	NM_152716	PATL1
hsa_circ_0089378	0.0131336	2.41237	2.41237	up	11.1634	11.6486	11.4844	P	P	P	9.95248	9.86998	10.5913	P	P	P	hsa_circ_0089378	circRNA	GCGGGACCAGGTCATCTCCGCGGTGTCGAGGCTCTCCCTGCACAGCATCGCGCAGAACAA	NA	circbase	NA	NA	NA	NA	NA	NA	NA	NA	NA	NA	NA	hsa_circ_0089378	chr9	136645039	136726554	-	81515	1441	NM_001134398	VAV2
hsa_circ_0014564	0.041656	2.41135	2.41135	up	4.07744	4.98531	4.92095	P	P	P	3.43193	3.27533	3.61186	P	A	A	hsa_circ_0014564	circRNA	TCTTTCGGAATGCTGAGCTTTAATGAAGCACCAGTTGAGATTCCCAGTCCTTCTGAAACC	NA	circbase	NA	NA	NA	NA	NA	NA	NA	NA	NA	NA	NA	hsa_circ_0014564	chr1	155319117	155385714	-	66597	1726	NM_018489	ASH1L
hsa_circ_0069745	0.00990433	2.40804	2.40804	up	3.36183	2.91957	2.8172	P	P	P	1.69367	1.90353	1.74934	A	A	A	hsa_circ_0069745	circRNA	CCACCACCGGGTGCTGATCTTTCTGATTATTTTAATTATGGGTTTAATGAAGATACCTGG	NA	circbase	NA	NA	NA	NA	NA	NA	NA	NA	NA	NA	NA	hsa_circ_0069745	chr4	54257175	54294350	+	37175	669	NM_030917	FIP1L1
hsa_circ_0081139	0.000887363	2.40516	2.40516	up	9.47229	9.11434	9.32276	P	P	P	7.88217	8.21313	8.01862	P	P	P	hsa_circ_0081139	circRNA	AGTCGTGGTGATGGAGGCCCCCCTGGTGCTCCAGGTCCTGATGGAAACAATGGTGCTCAG	NA	circbase	NA	NA	NA	NA	NA	NA	NA	NA	NA	NA	NA	hsa_circ_0081139	chr7	94043001	94050374	+	7373	792	NM_000089	COL1A2
hsa_circ_0065469	0.0232724	2.40435	2.40435	up	4.31542	4.3712	4.38138	P	P	P	3.47051	2.84058	2.86958	P	A	A	hsa_circ_0065469	circRNA	TGGCAGTGAGCCGGCCCTGCTGCGGACGCCAGCCTTGCGGAGTACGGCAACCTTCGCTCA	NA	circbase	NA	NA	NA	NA	NA	NA	NA	NA	NA	NA	NA	hsa_circ_0065469	chr3	48638784	48646735	-	7951	753	NM_003365	UQCRC1
hsa_circ_0042894	0.00603218	2.39541	2.39541	up	8.36946	8.69149	8.97559	P	P	P	7.3606	7.26294	7.66444	P	P	P	hsa_circ_0042894	circRNA	ACACTTTAAGAAGTTATTTCTGGACAGTCTACGAAAAGCTCTTGCTGGCCATGGAGGAAG	NA	circbase	NA	NA	NA	NA	NA	NA	NA	NA	NA	NA	NA	hsa_circ_0042894	chr17	29527439	29528177	+	738	297	NM_001042492	NF1
hsa_circ_0080441	0.0475861	2.3919	2.3919	up	7.90416	9.00261	8.75212	P	P	P	7.07564	7.27073	7.6833	P	P	P	hsa_circ_0080441	circRNA	AGACACCAAGATCCTTCTGCGGATACATGGGACCTCTCCTCACCTTTAATATCATTATGG	NA	circbase	NA	NA	NA	NA	NA	NA	NA	NA	NA	NA	NA	hsa_circ_0080441	chr7	72277658	72297564	-	19906	719	NM_001145440	TYW1B
hsa_circ_0033538	0.0223985	2.39179	2.39179	up	3.59377	3.59676	3.17136	P	P	P	1.66942	2.23784	2.57897	A	A	A	hsa_circ_0033538	circRNA	AGCCAGGAAGACGGTGTGCAGCCAGCAGTACCGCTTCAGCATTGTCATGAACGAGCTCTC	NA	circbase	NA	NA	NA	NA	NA	NA	NA	NA	NA	NA	NA	hsa_circ_0033538	chr14	105169631	105181193	+	11562	3187	NM_022489	INF2
hsa_circ_0016692	0.0268933	2.38598	2.38598	up	3.56818	4.15285	4.22312	P	P	P	2.75352	2.17159	3.17075	A	A	A	hsa_circ_0016692	circRNA	TTATTTTTAAATAGAATAGGGTTGCACCATCCCAGAAGCTGCTGTTAGCTCGCCGGTCCT	NA	circbase	NA	NA	NA	NA	NA	NA	NA	NA	NA	NA	NA	hsa_circ_0016692	chr1	226107579	226111965	-	4386	1693	NM_013328	PYCR2
hsa_circ_0026997	0.0294171	2.38463	2.38463	up	4.64884	4.22123	4.1845	P	P	P	3.42928	2.48303	3.26356	P	A	A	hsa_circ_0026997	circRNA	AAATGGCTAATAAACTTTGTGCTGATCTGGAACCCTTTTCCCAGGATCCTACCCAGTTGG	NA	circbase	NA	NA	NA	NA	NA	NA	NA	NA	NA	NA	NA	hsa_circ_0026997	chr12	56735381	56749587	-	14206	4062	NM_005419	STAT2
hsa_circ_0051436	0.0482991	2.38079	2.38079	up	4.42219	4.87426	4.64633	P	P	P	3.76785	2.65184	3.57729	P	A	P	hsa_circ_0051436	circRNA	TATGACCCCTATAAGCGAAGAAGGACCCAGCCCAGTTCCTGCAGGTACATGGCCGAGCTT	NA	circbase	NA	NA	NA	NA	NA	NA	NA	NA	NA	NA	NA	hsa_circ_0051436	chr19	45555328	45565453	+	10125	806	NM_007056	CLASRP
hsa_circ_0063571	0.0400161	2.37686	2.37686	up	3.4263	3.2413	3.65693	P	P	P	2.76144	1.78944	1.83623	A	A	A	hsa_circ_0063571	circRNA	AGGTGGCAGAGAAGGAAGGATGGCCTCTGGACATCCGAGTGGCTGAAGCCACACATCAAT	NA	circbase	NA	NA	NA	NA	NA	NA	NA	NA	NA	NA	NA	hsa_circ_0063571	chr22	41916174	41916280	+	106	106	NM_001098	ACO2
hsa_circ_0059194	0.00212978	2.37478	2.37478	up	3.48526	3.12628	3.2081	P	P	P	2.14126	1.9821	1.97154	A	A	A	hsa_circ_0059194	circRNA	AATGGTTCAGGTGGAGGAGTCTGTGCTCAACCTGGGCAAATTCCACAGCATCGTTCGTCT	NA	circbase	NA	NA	NA	NA	NA	NA	NA	NA	NA	NA	NA	hsa_circ_0059194	chr20	2633924	2637541	+	3617	1368	NR_027700	NOP56
hsa_circ_0090902	0.0198326	2.3688	2.3688	up	4.90827	5.31287	5.03803	P	P	P	4.18864	3.35347	3.89443	P	A	P	hsa_circ_0090902	circRNA	ATAAAATTTAGGAAGACTTCAGCCTTGGAAATGGCAGAGCTGACAGCTCGAATCTCCCAG	NA	circbase	NA	NA	NA	NA	NA	NA	NA	NA	NA	NA	NA	hsa_circ_0090902	chrX	64958386	64961793	+	3407	2521	NM_002444	MSN
hsa_circ_0009107	0.0162796	2.36551	2.36551	up	4.08945	4.18136	3.69543	P	P	P	3.19952	2.47373	2.48586	P	A	A	hsa_circ_0009107	circRNA	AAACTCACCAACACCAACAGGTACTGCCCTGAGTGCCGGAATGATGCCAGCGAGGTGGTA	NA	circbase	NA	NA	NA	NA	NA	NA	NA	NA	NA	NA	NA	hsa_circ_0009107	chr19	4944143	4947223	+	3080	444	NM_013282	UHRF1
hsa_circ_0046370	0.012326	2.36285	2.36285	up	4.22646	3.73396	3.7676	P	P	P	2.47483	2.39011	3.09026	A	A	A	hsa_circ_0046370	circRNA	TTTGATGACATCGTCCATTCGTTTGTGAGCCTGACTGCCATCCAGGGCTCTACGGCCTGC	NA	circbase	NA	NA	NA	NA	NA	NA	NA	NA	NA	NA	NA	hsa_circ_0046370	chr17	80048757	80053348	-	4591	1553	NM_004104	FASN
hsa_circ_0065471	0.00413205	2.35988	2.35988	up	5.44164	5.38969	5.66522	P	P	P	4.24316	3.99993	4.50771	P	P	P	hsa_circ_0065471	circRNA	AGAATGTCAGCCGGCCCTGCTGCGGACGCCAGCCTTGCGGAGTACGGCAACCTTCGCTCA	NA	circbase	NA	NA	NA	NA	NA	NA	NA	NA	NA	NA	NA	hsa_circ_0065471	chr3	48641665	48646735	-	5070	557	NM_003365	UQCRC1
hsa_circ_0011226	0.0317525	2.35806	2.35806	up	4.33855	3.72822	3.60045	P	P	P	2.55462	3.17768	2.14415	A	A	A	hsa_circ_0011226	circRNA	ACCAGCACACAGAGCAGCTTGTACAGAGTGGGCCGCCATGTTGTCGGAGTGAAAGGTAAG	NA	circbase	NA	NA	NA	NA	NA	NA	NA	NA	NA	NA	NA	hsa_circ_0011226	chr1	31414844	31538564	-	123720	3233	NM_001020658	PUM1
hsa_circ_0045816	0.0177631	2.35723	2.35723	up	4.54678	4.43956	4.88681	P	P	P	3.78209	2.94647	3.35137	P	A	P	hsa_circ_0045816	circRNA	TTTGTAACCAGACCCAGCTGTGTCATTAAACAGACCCGTTCTTGCTGCCCGGCGCGCACA	NA	circbase	NA	NA	NA	NA	NA	NA	NA	NA	NA	NA	NA	hsa_circ_0045816	chr17	74523439	74533782	-	10343	1951	NM_134268	CYGB
hsa_circ_0009192	0.0240112	2.3567	2.3567	up	4.62622	4.52213	4.50426	P	P	P	3.34594	3.61787	2.89024	P	A	A	hsa_circ_0009192	circRNA	TTCCACACAGCCAGGACGGCAACCTTCCCACCCTCATATCCAGCGTCCACCGCAGCCGCC	NA	circbase	NA	NA	NA	NA	NA	NA	NA	NA	NA	NA	NA	hsa_circ_0009192	chr1	871151	878438	+	7287	1259	NM_152486	SAMD11
hsa_circ_0020367	0.0194912	2.35659	2.35659	up	3.61718	3.27153	3.39206	P	P	P	1.97023	1.88059	2.62272	A	A	A	hsa_circ_0020367	circRNA	TCAAATTAAGTTCCACAAGCATTTGATTGCCTTCTTCTTGTGTACCGTCCCCATCGGAAA	NA	circbase	NA	NA	NA	NA	NA	NA	NA	NA	NA	NA	NA	hsa_circ_0020367	chr10	127483448	127505201	-	21753	793	NM_000375	UROS
hsa_circ_0063526	0.0237101	2.35482	2.35482	up	4.77039	4.75016	4.78655	P	P	P	3.73775	3.67315	3.11125	P	A	A	hsa_circ_0063526	circRNA	AGAGAAGTCAGCCACGCCCTCACGGAAGATTCTGGACCCTAACACTGGGTCTGCAGATCT	NA	circbase	NA	NA	NA	NA	NA	NA	NA	NA	NA	NA	NA	hsa_circ_0063526	chr22	41650311	41677086	-	26775	1298	NM_002883	RANGAP1
hsa_circ_0044257	0.0437613	2.3548	2.3548	up	5.26193	6.0968	5.93313	P	P	P	4.52736	3.89313	5.06128	P	P	P	hsa_circ_0044257	circRNA	AGAATGACCTCTTCTCCTTGAAATACATGCTACAGGATTTAACTATCAGAATGAAGATGA	NA	circbase	NA	NA	NA	NA	NA	NA	NA	NA	NA	NA	NA	hsa_circ_0044257	chr17	45646782	45681415	+	34633	1535	NM_006310	NPEPPS
hsa_circ_0071049	0.0271141	2.35294	2.35294	up	3.51595	4.1838	4.36441	P	P	P	2.78345	2.34553	3.22841	A	A	A	hsa_circ_0071049	circRNA	ACAAACCGTTCTCCTGTAGTGATAATACTCATTATTTTGTGTGTGATGGCTGGTATTATT	NA	circbase	NA	NA	NA	NA	NA	NA	NA	NA	NA	NA	NA	hsa_circ_0071049	chr4	144917256	144918787	-	1531	296	NM_002100	GYPB
hsa_circ_0000911	0.0159871	2.35026	2.35026	up	7.13598	7.85025	7.56292	P	P	P	6.37039	6.12606	6.4247	P	P	P	hsa_circ_0000911	circRNA	AGGTCTCGGGCTGCCTGAGGGCCTGCCGCCGCTGCGCCTCTGTTTCCGCGTGGATAAGGT	NA	circbase	NA	NA	NA	NA	NA	NA	NA	NA	NA	NA	NA	hsa_circ_0000911	chr19	17448965	17449496	-	531	531	NM_001195422	GTPBP3
hsa_circ_0052370	0.0342017	2.34858	2.34858	up	4.82593	5.03219	5.0449	P	P	P	3.87847	4.03467	3.16489	P	P	A	hsa_circ_0052370	circRNA	AATAAAAACTTCACCAGTTTGGTGGACTGTCCCGTGTGCAAGCAACAGTGCTTCTCCAAA	NA	circbase	NA	NA	NA	NA	NA	NA	NA	NA	NA	NA	NA	hsa_circ_0052370	chr19	59056791	59062082	+	5291	2330	NM_005762	TRIM28
hsa_circ_0088179	0.0288675	2.34856	2.34856	up	3.79623	3.6069	3.66724	P	P	P	2.82629	1.99343	2.44311	A	A	A	hsa_circ_0088179	circRNA	ATTATGGCAGCGGTTCCTGGCTCAGAGTTTGAGGGGCACAAACGGATTTCTGAACAGCCC	NA	circbase	NA	NA	NA	NA	NA	NA	NA	NA	NA	NA	NA	hsa_circ_0088179	chr9	117110003	117113301	-	3298	340	NM_030767	AKNA
hsa_circ_0029365	0.0292345	2.34814	2.34814	up	3.6141	3.9448	3.80043	P	P	P	2.58058	2.02621	2.9357	A	A	A	hsa_circ_0029365	circRNA	GCAAGCACAGGAGGAACGGCTGAAGCTCCCAATTCTCTCCGAAGAACAAGTAATCATGGA	NA	circbase	NA	NA	NA	NA	NA	NA	NA	NA	NA	NA	NA	hsa_circ_0029365	chr12	125449475	125462036	-	12561	1074	NM_032656	DHX37
hsa_circ_0051676	0.0495954	2.34604	2.34604	up	4.56089	5.21166	4.41329	P	P	P	3.87103	2.75266	3.76203	P	A	P	hsa_circ_0051676	circRNA	TTGACGGGATCCGCTTCGTAGTAGATTCCGGTCGGCTACCAGATCCGCTTTGAGAGCACA	NA	circbase	NA	NA	NA	NA	NA	NA	NA	NA	NA	NA	NA	hsa_circ_0051676	chr19	47858295	47863327	+	5032	670	NM_014681	DHX34
hsa_circ_0041075	0.0285972	2.3458	2.3458	up	5.11672	4.30899	4.28718	P	P	P	3.15153	3.29089	3.68825	P	A	P	hsa_circ_0041075	circRNA	TCTTGGCCTAATAAAGGAGGTCTCACAGTCGTACCTGTCCCGCGAGTGTCTCTGACCCCA	NA	circbase	NA	NA	NA	NA	NA	NA	NA	NA	NA	NA	NA	hsa_circ_0041075	chr16	89927090	89937727	+	10637	1730	NM_032451	SPIRE2
hsa_circ_0032197	0.0239128	2.34358	2.34358	up	3.76124	4.39672	4.32502	P	P	P	3.44448	2.70098	2.56979	P	A	A	hsa_circ_0032197	circRNA	TGACCTCAAGGGGGTGAGTGGTGCACTGACAGTGCTTATGAAGGACGCAATCAAGCCCAA	NA	circbase	NA	NA	NA	NA	NA	NA	NA	NA	NA	NA	NA	hsa_circ_0032197	chr14	64908102	64916340	+	8238	642	NM_005956	MTHFD1
hsa_circ_0001176	0.0116308	2.34174	2.34174	up	4.38238	3.82132	3.71457	P	P	P	2.62385	2.53451	3.10284	A	A	A	hsa_circ_0001176	circRNA	AGCTGGTGGTAGCGGGACCTAGGCCAGGTGTCTGTCGGCAGTTTTGAGATCCTGCCAGGT	NA	circbase	NA	NA	NA	NA	NA	NA	NA	NA	NA	NA	NA	hsa_circ_0001176	chr20	62197441	62197777	-	336	190	NM_001037335	PRIC285
hsa_circ_0014059	0.049963	2.34127	2.34127	up	3.45414	3.54575	3.47193	P	P	P	2.35932	2.63289	1.62025	A	A	A	hsa_circ_0014059	circRNA	GTCGGGACAATGAAAAAGACTTGGGAGGACATAGAAGACATCTCCTGCCGTGACTTCATA	NA	circbase	NA	NA	NA	NA	NA	NA	NA	NA	NA	NA	NA	hsa_circ_0014059	chr1	150917393	150923566	+	6173	1264	NM_001145415	SETDB1
hsa_circ_0037999	0.00836083	2.34115	2.34115	up	4.12721	4.4776	4.48347	P	P	P	3.11722	3.17048	3.14646	A	A	A	hsa_circ_0037999	circRNA	ATATCAGCAACTACACCGTCTCCACCAAGGGCCCAGCAGGGAGCTCGTATGCCGCTCGTG	NA	circbase	NA	NA	NA	NA	NA	NA	NA	NA	NA	NA	NA	hsa_circ_0037999	chr16	15022237	15023486	+	1249	1249	---	---
hsa_circ_0000218	0.0228856	2.33715	2.33715	up	10.3218	11.1266	10.9666	P	P	P	9.76867	9.35747	9.70088	P	P	P	hsa_circ_0000218	circRNA	ATACAGATTTTGGAAGAAACGAATTTGCTGGTCTCCCGCTTTGGCTCTGAAGCACATGCA	NA	circbase	NA	NA	NA	NA	NA	NA	NA	NA	NA	NA	NA	hsa_circ_0000218	chr10	14987103	15066248	-	79145	70570	NM_001033857	DCLRE1C
hsa_circ_0016865	0.0370683	2.33699	2.33699	up	3.59684	4.19035	4.35861	P	P	P	2.1688	3.0463	3.17158	A	A	A	hsa_circ_0016865	circRNA	TATTACCTGTATAATGTCTGCTGTGAGTTGGGACTCCCCATGTCTAAGCCATTGGAGACA	NA	circbase	NA	NA	NA	NA	NA	NA	NA	NA	NA	NA	NA	hsa_circ_0016865	chr1	230797070	230797303	+	233	233	NM_007357	COG2
hsa_circ_0017328	0.0472734	2.33501	2.33501	up	5.02411	5.9994	5.99861	P	P	P	4.69979	4.12299	4.66124	P	P	P	hsa_circ_0017328	circRNA	AAATTTCTAGTGGAAGTATGCGAGACTTAAGAGCTCAAGTGACTAGTGGTCTCCTGCCAT	NA	circbase	NA	NA	NA	NA	NA	NA	NA	NA	NA	NA	NA	hsa_circ_0017328	chr1	247030545	247081679	-	51134	3354	NM_015446	AHCTF1
hsa_circ_0089195	0.029427	2.33498	2.33498	up	4.54612	3.80755	3.6422	P	P	P	2.99898	2.40054	3.01344	A	A	A	hsa_circ_0089195	circRNA	CACGAAGGTGGCAGATCGGGAGCGGTGCCGAGAAAAATTTCCTTACTAGATGACATTTCA	NA	circbase	NA	NA	NA	NA	NA	NA	NA	NA	NA	NA	NA	hsa_circ_0089195	chr9	134305476	134314448	+	8972	524	NM_013318	PRRC2B
hsa_circ_0042506	0.0211338	2.33448	2.33448	up	3.63192	3.67936	3.67227	P	P	P	2.78466	2.26235	2.19247	A	A	A	hsa_circ_0042506	circRNA	ACGGTACCCGATCTCTCGCATGGATCCCCACAGATGGTACGGAGGGATATCGGGCTGTCG	NA	circbase	NA	NA	NA	NA	NA	NA	NA	NA	NA	NA	NA	hsa_circ_0042506	chr17	25915500	25930914	+	15414	646	NM_014238	KSR1
hsa_circ_0039647	0.0391839	2.3334	2.3334	up	4.34196	4.73661	4.44417	P	P	P	2.63301	3.44833	3.62372	A	A	P	hsa_circ_0039647	circRNA	TTTTTAGCCCAGCCCATGAAGGAGTGTTTCTCAGGAGCTATCAGAAACTATCCTCACCAT	NA	circbase	NA	NA	NA	NA	NA	NA	NA	NA	NA	NA	NA	hsa_circ_0039647	chr16	58575404	58594266	-	18862	2821	NM_016284	CNOT1
hsa_circ_0044006	0.00764539	2.33283	2.33283	up	6.97609	7.03109	7.07332	P	P	P	5.97907	5.55722	5.84791	P	P	P	hsa_circ_0044006	circRNA	TCCAGGAGAGGCCCAGTCCCAGGGATCCATCACCCTAAAAATCATCCCAGCCACCCAGGA	NA	circbase	NA	NA	NA	NA	NA	NA	NA	NA	NA	NA	NA	hsa_circ_0044006	chr17	41898229	41901373	-	3144	272	NM_001932	MPP3
hsa_circ_0059146	0.00822743	2.33195	2.33195	up	4.67598	4.98259	4.33356	P	P	P	3.42739	3.2338	3.70042	P	A	P	hsa_circ_0059146	circRNA	TGATCTCAAGCTGTGTCGCTTTGTCTTCGCTGACCGTGAGAGGTGTACCCCGTCCAGGAA	NA	circbase	NA	NA	NA	NA	NA	NA	NA	NA	NA	NA	NA	hsa_circ_0059146	chr20	371930	372223	+	293	293	NM_021158	TRIB3
hsa_circ_0067454	0.0144154	2.33161	2.33161	up	5.45949	5.91146	6.22469	P	P	P	4.40791	4.61936	4.95206	P	P	P	hsa_circ_0067454	circRNA	CATCTTTCTGGGAAAGCTAACAGCCAGGGAGAGGATCAGTCTCTTGCTGGACCCTGGCAG	NA	circbase	NA	NA	NA	NA	NA	NA	NA	NA	NA	NA	NA	hsa_circ_0067454	chr3	135974697	135980907	+	6210	420	NM_001178014	PCCB
hsa_circ_0091710	0.0252806	2.33058	2.33058	up	5.20326	6.05837	5.91125	P	P	P	4.76548	4.19614	4.62622	P	P	P	hsa_circ_0091710	circRNA	TGTACACAATTAGGAATACACCATTGACATCATCTTCTCCCAGACCTGGTACGACGAACG	NA	circbase	NA	NA	NA	NA	NA	NA	NA	NA	NA	NA	NA	hsa_circ_0091710	chrX	151130894	151131115	-	221	221	NM_004961	GABRE
hsa_circ_0041521	0.0310551	2.33044	2.33044	up	4.37431	3.81599	3.99954	P	P	P	3.17128	2.22394	3.02259	P	A	A	hsa_circ_0041521	circRNA	CTGGTTCCAGGCCTTTGCCCAGTTTGATGCTGAGGGTGATGGGACAGTTGATGCCGAGAA	NA	circbase	NA	NA	NA	NA	NA	NA	NA	NA	NA	NA	NA	hsa_circ_0041521	chr17	4027200	4027345	-	145	145	NM_015113	ZZEF1
hsa_circ_0047291	0.0381921	2.32514	2.32514	up	4.39332	5.22043	5.28633	P	P	P	3.90023	3.53326	3.93998	P	A	P	hsa_circ_0047291	circRNA	AATTAGTGCGCTCAACAGGCCCAATCCTCCTGATGTTAACTGTTCGGATCAGTTAGGAAA	NA	circbase	NA	NA	NA	NA	NA	NA	NA	NA	NA	NA	NA	hsa_circ_0047291	chr18	21759701	21913050	-	153349	1430	NM_080597	OSBPL1A
hsa_circ_0078345	0.0414941	2.32408	2.32408	up	3.3583	4.2962	4.16676	P	P	P	2.87652	2.91021	2.51932	A	A	A	hsa_circ_0078345	circRNA	ACTCTCCCCGAATTATGGCCTCGAAACTGATAACATGAAGAACTTGGTTCTGAAACTGAG	NA	circbase	NA	NA	NA	NA	NA	NA	NA	NA	NA	NA	NA	hsa_circ_0078345	chr6	154735432	154763424	-	27992	854	NM_173515	CNKSR3
hsa_circ_0033354	0.0110335	2.32358	2.32358	up	7.58699	7.09617	7.46501	P	P	P	6.10779	6.22764	6.20491	P	P	P	hsa_circ_0033354	circRNA	GGCCAGTGTGGTAAACCGGAGCACTGCTCTTCTGAAGAGCTTGTCTGCTGAACGTGAACG	NA	circbase	NA	NA	NA	NA	NA	NA	NA	NA	NA	NA	NA	hsa_circ_0033354	chr14	102500312	102516535	+	16223	3399	NM_001376	DYNC1H1
hsa_circ_0063359	0.0307391	2.32105	2.32105	up	4.57953	5.30202	5.18819	P	P	P	3.75933	3.88378	3.87807	P	P	P	hsa_circ_0063359	circRNA	CCAGCCTCAGATCAAGCGCTCGTCCATCCGGAAGGGCATGGTGATGGTTTCCCCACGTTT	NA	circbase	NA	NA	NA	NA	NA	NA	NA	NA	NA	NA	NA	hsa_circ_0063359	chr22	39123217	39125667	+	2450	516	NM_004286	GTPBP1
hsa_circ_0059551	0.000864794	2.32094	2.32094	up	3.98699	3.93753	3.76956	P	P	P	2.57782	2.59003	2.87146	A	A	A	hsa_circ_0059551	circRNA	TGATAATCATGTGTGAAAATAATTTTTGAAATATCCTTGAGTCCCCGGCGTGCAGTGGAG	NA	circbase	NA	NA	NA	NA	NA	NA	NA	NA	NA	NA	NA	hsa_circ_0059551	chr20	19870209	19983103	+	112894	4247	NM_001242581	RIN2
hsa_circ_0002751	0.010081	2.3205	2.3205	up	4.13519	4.43388	4.40607	P	P	P	3.12338	2.75513	3.40023	A	A	A	hsa_circ_0002751	circRNA	GTACTTCCAGGAGGAAGAGCCACTCATCCTCTCCACAGAGTGTCCTCTGGAACCGGCCAC	NA	circbase	NA	NA	NA	NA	NA	NA	NA	NA	NA	NA	NA	hsa_circ_0002751	chr3	9731647	9743748	+	12101	611	NM_001077525	MTMR14
hsa_circ_0043496	0.018616	2.31721	2.31721	up	5.35657	4.58401	4.71629	P	P	P	3.50424	4.04771	3.52249	P	P	P	hsa_circ_0043496	circRNA	AATTCATCAACAAAGCGGACCGAGAGCACGCACCCCAGCAGAAATCGGGAGAGAATGCCA	NA	circbase	NA	NA	NA	NA	NA	NA	NA	NA	NA	NA	NA	hsa_circ_0043496	chr17	38185078	38186112	-	1034	255	NM_014815	MED24
hsa_circ_0011129	0.00105204	2.31541	2.31541	up	7.38367	7.58368	7.56126	P	P	P	6.41412	6.36955	6.09972	P	P	P	hsa_circ_0011129	circRNA	CCGGGCCCAGGTCCTTCGGGAGGGGGCTGAGAGCCTCGAGCAGCACCTGGGGCTGGAGGC	NA	circbase	NA	NA	NA	NA	NA	NA	NA	NA	NA	NA	NA	hsa_circ_0011129	chr1	28598184	28600669	+	2485	864	NM_031459	SESN2
hsa_circ_0058960	0.0403858	2.3149	2.3149	up	4.78302	4.71595	4.53708	P	P	P	3.32212	3.94855	2.96986	P	P	A	hsa_circ_0058960	circRNA	TAAGAAATAAATGTGGCTCTTACTCAACACAGTCGTCCAAGCTCTCCAGAAGGAGGTCTG	NA	circbase	NA	NA	NA	NA	NA	NA	NA	NA	NA	NA	NA	hsa_circ_0058960	chr2	241653180	241656823	-	3643	3643	NM_001244008	KIF1A
hsa_circ_0052206	0.0417812	2.31338	2.31338	up	8.48107	9.37232	9.24036	P	P	P	8.04304	7.78938	7.76426	P	P	P	hsa_circ_0052206	circRNA	AAAGCCAGAGGTCTCAGGACCCCACACCCCCCTCAGCACCTCAGGAAGCCACAGAAGGCA	NA	circbase	NA	NA	NA	NA	NA	NA	NA	NA	NA	NA	NA	hsa_circ_0052206	chr19	55742141	55743036	-	895	264	NM_014931	PPP6R1
hsa_circ_0003969	0.0185632	2.31243	2.31243	up	4.03053	4.40811	4.11346	P	P	P	3.39063	2.60647	2.83912	P	A	A	hsa_circ_0003969	circRNA	TCCCATCGAAGACGATTTGATCTTTCGAGTGGCAGCAGCGTGCAGGGTCAAAGACAGCCG	NA	circbase	NA	NA	NA	NA	NA	NA	NA	NA	NA	NA	NA	hsa_circ_0003969	chr4	154191486	154217188	+	25702	1480	NM_015271	TRIM2
hsa_circ_0057350	0.0388638	2.30469	2.30469	up	3.96037	4.56899	4.45192	P	P	P	3.69934	2.64061	2.87251	P	A	A	hsa_circ_0057350	circRNA	TGGATTAAAGCCTACTCGCCCTCCTAATGGTCAAGGACCTCAAGGCCCCAAGGGAGATCC	NA	circbase	NA	NA	NA	NA	NA	NA	NA	NA	NA	NA	NA	hsa_circ_0057350	chr2	189849922	189855783	+	5861	570	NM_000090	COL3A1
hsa_circ_0052076	0.0368078	2.30453	2.30453	up	3.47482	3.85727	3.67598	P	P	P	2.99524	2.10947	2.12778	A	A	A	hsa_circ_0052076	circRNA	ACTTTGCCCAGGAGGCTCTGACTGCTTCGCCTCAACAGCATCAAGAAGCTGTCCACCATC	NA	circbase	NA	NA	NA	NA	NA	NA	NA	NA	NA	NA	NA	hsa_circ_0052076	chr19	52705196	52729061	+	23865	1675	NM_014225	PPP2R1A
hsa_circ_0021479	0.0416235	2.30402	2.30402	up	3.97534	4.29184	3.98125	P	P	P	2.99771	2.23837	3.24439	A	A	A	hsa_circ_0021479	circRNA	TTATTCTACAGTTAATATGGGCGTCCAAGCCTCTGTTTCCCAGGAGGAAATTTGCAAGAG	NA	circbase	NA	NA	NA	NA	NA	NA	NA	NA	NA	NA	NA	hsa_circ_0021479	chr11	19734880	20083905	+	349025	5413	NM_001244963	NAV2
hsa_circ_0073960	0.00930345	2.30142	2.30142	up	6.17492	6.66546	6.75703	P	P	P	5.18485	5.53082	5.318	P	P	P	hsa_circ_0073960	circRNA	AGTGTAACTTATGTTATCGAGTCAATGATGGTCCTTCTGTACCTCCCTTAGTGAATCCAC	NA	circbase	NA	NA	NA	NA	NA	NA	NA	NA	NA	NA	NA	hsa_circ_0073960	chr5	134002512	134015418	+	12906	816	NM_021982	SEC24A
hsa_circ_0062176	0.043828	2.29836	2.29836	up	3.54587	3.02159	2.60188	P	P	P	2.44328	1.67543	1.39132	A	A	A	hsa_circ_0062176	circRNA	AGAACCCCAGGGCTCCATGAAGAAGGAGTTCCCGCAGAACCTGGGAGGCAGCGACACATG	NA	circbase	NA	NA	NA	NA	NA	NA	NA	NA	NA	NA	NA	hsa_circ_0062176	chr22	18347664	18354789	-	7125	364	NM_015241	MICAL3
hsa_circ_0083653	0.049604	2.29735	2.29735	up	3.54958	4.56232	4.4964	P	P	P	2.65353	3.11459	3.35789	A	A	P	hsa_circ_0083653	circRNA	GCCCTCACAGGTGGTGTTTCCCTACACAAGCAAGAGCTGCATGCGGGCCGTGCTGGAATA	NA	circbase	NA	NA	NA	NA	NA	NA	NA	NA	NA	NA	NA	hsa_circ_0083653	chr8	22868050	22868201	+	151	151	NM_015178	RHOBTB2
hsa_circ_0011466	0.00257181	2.29646	2.29646	up	8.16891	7.73195	7.85153	P	P	P	6.55284	6.86924	6.75055	P	P	P	hsa_circ_0011466	circRNA	ACCGTCACAGGCCGGAGCCCCAGCCCGGCCCTGCTCGGGCCGCCGGGCGCGGGGCTGCGG	NA	circbase	NA	NA	NA	NA	NA	NA	NA	NA	NA	NA	NA	hsa_circ_0011466	chr1	33722173	33742195	+	20022	519	NM_152493	ZNF362
hsa_circ_0042236	0.000665785	2.29533	2.29533	up	5.30637	5.33002	5.5088	P	P	P	4.17088	4.03053	4.33964	P	P	P	hsa_circ_0042236	circRNA	GCCAGTACCTGCCACGTGCGAGCGAGGGTTTGCAGCAATGGAAGAAACGCACCAGAAGAA	NA	circbase	NA	NA	NA	NA	NA	NA	NA	NA	NA	NA	NA	hsa_circ_0042236	chr17	17075031	17076129	+	1098	266	NM_201274	MPRIP
hsa_circ_0022643	0.017237	2.29246	2.29246	up	3.70689	3.86715	3.6943	P	P	P	2.83812	2.18406	2.5881	A	A	A	hsa_circ_0022643	circRNA	TTATATGTTGAGCATATGCTCGAATTGGCAACTCCTACTTCAAAGAAGAAAAGTACAAGG	NA	circbase	NA	NA	NA	NA	NA	NA	NA	NA	NA	NA	NA	hsa_circ_0022643	chr11	63965325	63972020	+	6695	1152	NM_006819	STIP1
hsa_circ_0002807	0.0443328	2.28589	2.28589	up	5.20197	4.57896	4.82463	P	P	P	3.40341	3.17602	4.27319	P	A	P	hsa_circ_0002807	circRNA	GACAAAGAAGCTGAAAATGTGTGTCTGACATGCAAGCTCAGTGGGGCAGAGACCCGTGGA	NA	circbase	NA	NA	NA	NA	NA	NA	NA	NA	NA	NA	NA	hsa_circ_0002807	chr13	114149816	114164739	+	14923	1305	NM_017905	TMCO3
hsa_circ_0040511	0.00888616	2.28564	2.28564	up	3.82473	3.46387	4.00728	P	P	P	2.93235	2.30691	2.45439	A	A	A	hsa_circ_0040511	circRNA	AGCCTACTCCGAGAGACACAAGGAAACCTACTGTTGCACTGTCTGCTGTTGCGGGTGCCT	NA	circbase	NA	NA	NA	NA	NA	NA	NA	NA	NA	NA	NA	hsa_circ_0040511	chr16	74942805	74982454	-	39649	1305	NM_030581	WDR59
hsa_circ_0020281	0.0212209	2.28328	2.28328	up	3.70909	4.27326	4.44828	P	P	P	2.85543	3.39278	2.58909	A	A	A	hsa_circ_0020281	circRNA	ACTGTGGCCATCATGAAGATGCTGGTGTCATCTGCTCAGCTGCCCAGTCCCGGTCGACGC	NA	circbase	NA	NA	NA	NA	NA	NA	NA	NA	NA	NA	NA	hsa_circ_0020281	chr10	124350180	124352111	+	1931	393	NM_007329	DMBT1
hsa_circ_0065818	0.0428008	2.28123	2.28123	up	6.2856	7.11658	6.94429	P	P	P	5.61755	5.57943	5.70325	P	P	P	hsa_circ_0065818	circRNA	AGAGTCCTCAGCTGTATAATCAAACCTCCAATCCACCTGGCTCTCCGGCACAGCAGTGAC	NA	circbase	NA	NA	NA	NA	NA	NA	NA	NA	NA	NA	NA	hsa_circ_0065818	chr3	50147035	50147121	+	86	86	NM_005778	RBM5
hsa_circ_0080956	0.034701	2.27497	2.27497	up	4.48997	5.33796	5.35751	P	P	P	3.93307	4.2149	3.56481	P	P	P	hsa_circ_0080956	circRNA	ATTTGGCTGTAATTGTGATAGAGTGAAGGGCGTTCCCCAAACCACATTGTAGTGCTGTGT	NA	circbase	NA	NA	NA	NA	NA	NA	NA	NA	NA	NA	NA	hsa_circ_0080956	chr7	86998691	87006766	+	8075	431	NM_001143935	CROT
hsa_circ_0049740	0.00336533	2.27439	2.27439	up	5.30581	5.10477	5.07945	P	P	P	4.18154	3.73708	3.99164	P	A	P	hsa_circ_0049740	circRNA	AGGCGGCCAGGACGTGATGCCTGGGCCACGGCAGGAGCTGCTCTGTGCCTTCTGGAAGAG	NA	circbase	NA	NA	NA	NA	NA	NA	NA	NA	NA	NA	NA	hsa_circ_0049740	chr19	14515194	14516751	+	1557	372	NM_078481	CD97
hsa_circ_0005452	0.0407846	2.27327	2.27327	up	3.3505	4.2247	4.26159	P	P	P	3.27256	2.53543	2.50789	P	A	A	hsa_circ_0005452	circRNA	GTACTGAAACACACAATCTTAACAGCTCAGCTCTCTCAAGCCAGCGGAATAGTTTCCCAA	NA	circbase	NA	NA	NA	NA	NA	NA	NA	NA	NA	NA	NA	hsa_circ_0005452	chr3	86996159	87018273	-	22114	592	NM_016206	VGLL3
hsa_circ_0021781	0.0010964	2.27277	2.27277	up	7.3317	7.26475	7.42736	P	P	P	5.99054	6.2885	6.18046	P	P	P	hsa_circ_0021781	circRNA	TTTGGAAAAGGAAAAAAACGTGACTACCAGCGTCTGGGATGGCCCAGCCCGGACGAATGC	NA	circbase	NA	NA	NA	NA	NA	NA	NA	NA	NA	NA	NA	hsa_circ_0021781	chr11	43469551	43472815	+	3264	365	NM_018259	TTC17
hsa_circ_0052093	0.0163378	2.27112	2.27112	up	4.64692	5.05393	5.22043	P	P	P	3.58713	4.22958	3.49773	P	P	P	hsa_circ_0052093	circRNA	ACAGAGAAATAAAGGTCTAGAAGTAGTTGGTCTTCTGTCTCTCGCCTGATGCTGGAAGAG	NA	circbase	NA	NA	NA	NA	NA	NA	NA	NA	NA	NA	NA	hsa_circ_0052093	chr19	52729217	52729678	+	461	461	NM_014225	PPP2R1A
hsa_circ_0007245	0.0172493	2.2701	2.2701	up	4.01373	4.07415	3.49849	P	P	P	2.34002	3.11499	2.53284	A	A	A	hsa_circ_0007245	circRNA	TGTGGTTTTGGAAGATTGTTGATCGAATCGACAATGATGGGGATGGCTTTGTCACTACTG	NA	circbase	NA	NA	NA	NA	NA	NA	NA	NA	NA	NA	NA	hsa_circ_0007245	chr11	32118689	32120074	+	1385	373	NM_002901	RCN1
hsa_circ_0000976	0.0349893	2.26942	2.26942	up	9.71039	10.5913	10.1875	P	P	P	9.18595	8.98316	8.88968	P	P	P	hsa_circ_0000976	circRNA	GATCGTGCAGGTGTAGTCGCCGCCGCCAGCCGCCATGGGCAAACAGAACAGCAAGCTGCG	NA	circbase	NA	NA	NA	NA	NA	NA	NA	NA	NA	NA	NA	hsa_circ_0000976	chr2	10559859	10560261	+	402	402	NM_002149	HPCAL1
hsa_circ_0065999	0.0050224	2.26852	2.26852	up	5.46449	5.27385	5.22324	P	P	P	4.36901	4.13988	3.87706	P	P	P	hsa_circ_0065999	circRNA	AGCTCAAGCCCTTCTTGCTCTCTGTGCCACAGGCTCGGTTACTAGGAACACTGGCTGTCT	NA	circbase	NA	NA	NA	NA	NA	NA	NA	NA	NA	NA	NA	hsa_circ_0065999	chr3	52282971	52283079	+	108	108	NM_144641	PPM1M
hsa_circ_0079282	0.0342562	2.26045	2.26045	up	3.81121	4.57557	3.72803	P	P	P	2.79936	2.74388	3.16359	A	A	A	hsa_circ_0079282	circRNA	AACATCAAAGGGGACTCAGAGCTCTTCCTCATGAAGCTCATCAACCGCCCCATCATCGTG	NA	circbase	NA	NA	NA	NA	NA	NA	NA	NA	NA	NA	NA	hsa_circ_0079282	chr7	5643493	5643661	+	168	168	NM_003088	FSCN1
hsa_circ_0046333	0.00844588	2.25995	2.25995	up	4.58319	4.0165	4.36537	P	P	P	2.78889	3.28315	3.35648	A	A	A	hsa_circ_0046333	circRNA	TAAACCGCATGTGATCTCCAACAAGCCTGAGGAGCCGACGGCACATGCCTTTGTGAGCAC	NA	circbase	NA	NA	NA	NA	NA	NA	NA	NA	NA	NA	NA	hsa_circ_0046333	chr17	80036213	80042592	-	6379	3777	NM_004104	FASN
hsa_circ_0034324	0.00142235	2.25566	2.25566	up	3.71873	4.08066	3.86996	P	P	P	2.64591	2.57673	2.92505	A	A	A	hsa_circ_0034324	circRNA	CTGCTGGAAGGTTCTCTCGCTCAGGTCTCTGCATGTAGTTGTCACTTGCAGCTCCATTTC	NA	circbase	NA	NA	NA	NA	NA	NA	NA	NA	NA	NA	NA	hsa_circ_0034324	chr15	31947298	31947542	-	244	244	NM_130901	OTUD7A
hsa_circ_0032020	0.0398636	2.25433	2.25433	up	4.90263	5.61334	5.73572	P	P	P	4.31024	4.69597	3.68519	P	P	P	hsa_circ_0032020	circRNA	TAAAATCCAAGAGTTCATCTGTTGTCTGCTCTCCAGTGACTTCCGTTTGTGGAGCCTAAG	NA	circbase	NA	NA	NA	NA	NA	NA	NA	NA	NA	NA	NA	hsa_circ_0032020	chr14	55498580	55516206	+	17626	6666	NM_199421	SOCS4
hsa_circ_0035618	0.0205321	2.25176	2.25176	up	4.27609	4.2909	3.58216	P	P	P	3.27412	2.79545	2.58482	P	A	A	hsa_circ_0035618	circRNA	CCATCCAGCTTGACTTCATGCTCATTAAGGCATGAAAGTCATTGAGAGTCGAGCCCAAAA	NA	circbase	NA	NA	NA	NA	NA	NA	NA	NA	NA	NA	NA	hsa_circ_0035618	chr15	63351761	63355091	+	3330	645	NM_001018020	TPM1
hsa_circ_0042606	0.00100316	2.25133	2.25133	up	7.32877	7.4087	7.65656	P	P	P	6.30652	6.41873	6.16594	P	P	P	hsa_circ_0042606	circRNA	ACAACCACAGGAGGACACCTGCCTAGTGGAGCTTTCACTGGCCCTGGACCTGTGTCTAAA	NA	circbase	NA	NA	NA	NA	NA	NA	NA	NA	NA	NA	NA	hsa_circ_0042606	chr17	26948416	26969096	-	20680	4483	NM_014680	KIAA0100
hsa_circ_0000127	0.0116042	2.2513	2.2513	up	3.7443	3.30091	3.45395	P	P	P	2.31596	2.36539	2.34073	A	A	A	hsa_circ_0000127	circRNA	AACAACCTCAGATGTCTTTGGTGGACTTGGGAAAGAGGTTGCTAGAAGCAGCAAGAAAAG	NA	circbase	NA	NA	NA	NA	NA	NA	NA	NA	NA	NA	NA	hsa_circ_0000127	chr1	151060665	151070478	+	9813	622	NM_144618	GABPB2
hsa_circ_0080014	0.00950445	2.24866	2.24866	up	4.03591	4.0609	3.81106	P	P	P	2.53508	2.70782	3.10925	A	A	A	hsa_circ_0080014	circRNA	ACTTGCTGATGCGAGCAGTGGAGTGGGAGTGAAGAAGCTGTGTGAACTGCAGCCTGAGGA	NA	circbase	NA	NA	NA	NA	NA	NA	NA	NA	NA	NA	NA	hsa_circ_0080014	chr7	44154285	44157663	-	3378	1288	NM_001127218	POLD2
hsa_circ_0021760	0.0217757	2.24739	2.24739	up	5.73788	6.42256	6.27163	P	P	P	5.09607	5.0484	4.85782	P	P	P	hsa_circ_0021760	circRNA	AACAGACGGAAGAGATACTGTGGCCTCATGAATAGGAATGTCTGCCCATATGTCAGGATT	NA	circbase	NA	NA	NA	NA	NA	NA	NA	NA	NA	NA	NA	hsa_circ_0021760	chr11	36631630	36669705	+	38075	521	NM_138787	C11orf74
hsa_circ_0003180	0.00111356	2.2463	2.2463	up	6.54871	6.78193	6.89927	P	P	P	5.48872	5.49324	5.75112	P	P	P	hsa_circ_0003180	circRNA	GGCTTATTGGGTCCTTCTGTACCTCCCTTAGTGAATCCACCTCTGCCTACAACTTTTCAA	NA	circbase	NA	NA	NA	NA	NA	NA	NA	NA	NA	NA	NA	hsa_circ_0003180	chr5	134002512	134007576	+	5064	252	NM_021982	SEC24A
hsa_circ_0036114	0.0492455	2.24344	2.24344	up	3.30592	4.34823	3.79063	P	P	P	3.22598	2.39152	2.33686	P	A	A	hsa_circ_0036114	circRNA	TGGTTTCCCATTTCATGGGGTCTCTCAGGACTTGAACGCAACTCCCAATTGCAGAAAATT	NA	circbase	NA	NA	NA	NA	NA	NA	NA	NA	NA	NA	NA	hsa_circ_0036114	chr15	71433787	71433895	+	108	108	NM_024817	THSD4
hsa_circ_0068936	0.0276805	2.24141	2.24141	up	3.7811	3.91151	3.74396	P	P	P	3.03906	2.28899	2.51551	A	A	A	hsa_circ_0068936	circRNA	TTTGCTGCACCAGGTGTCCTGGAGACAGGTTGAAGACCTCAATGCCAAGTGGCAGCGCTA	NA	circbase	NA	NA	NA	NA	NA	NA	NA	NA	NA	NA	NA	hsa_circ_0068936	chr4	2746113	2746672	-	559	369	NM_024309	TNIP2
hsa_circ_0085884	0.0014522	2.24101	2.24101	up	10.2186	10.5643	10.4976	P	P	P	9.3662	9.12658	9.30739	P	P	P	hsa_circ_0085884	circRNA	TACAGTGCGGATAAAGGTGCGGATGCTGCTGGCCCTGAAGGCTTTGCCTTCGTGGAGTAT	NA	circbase	NA	NA	NA	NA	NA	NA	NA	NA	NA	NA	NA	hsa_circ_0085884	chr8	144898546	144900455	-	1909	1313	NM_078480	PUF60
hsa_circ_0022483	0.0460166	2.23952	2.23952	up	3.65372	4.16951	3.95865	P	P	P	3.34948	2.42797	2.32865	P	A	A	hsa_circ_0022483	circRNA	CCTTTATGTGGCCCCATGTCTGTGGGTTTGGACTTCTCTCTGCCAGGCATGGAGCATGTC	NA	circbase	NA	NA	NA	NA	NA	NA	NA	NA	NA	NA	NA	hsa_circ_0022483	chr11	62397285	62400573	-	3288	1019	NM_198335	GANAB
hsa_circ_0082483	0.0239752	2.23834	2.23834	up	4.08668	3.54613	3.91353	P	P	P	3.03807	2.16981	2.77153	A	A	A	hsa_circ_0082483	circRNA	TGTGAAATCAATATCAACGACAACATGCCCAGCAGTCCCTGTGATCCTGAACTTTGATGC	NA	circbase	NA	NA	NA	NA	NA	NA	NA	NA	NA	NA	NA	hsa_circ_0082483	chr7	134878329	134891954	-	13625	979	NM_014149	WDR91
hsa_circ_0007482	0.0224636	2.23685	2.23685	up	4.58352	5.37765	5.19741	P	P	P	3.83821	4.20052	3.70269	P	P	P	hsa_circ_0007482	circRNA	ATGAGGAGGTGTTTGAGCTCAGCCAGCAGATCTCCTGAAGGTTCTAGATTTTCACAACTT	NA	circbase	NA	NA	NA	NA	NA	NA	NA	NA	NA	NA	NA	hsa_circ_0007482	chr9	137582757	137593179	+	10422	545	NM_000093	COL5A1
hsa_circ_0016084	0.0475804	2.23079	2.23079	up	3.84728	4.14437	4.25684	P	P	P	3.41726	2.86431	2.31732	P	A	A	hsa_circ_0016084	circRNA	TATCACTCAGGTCTGCTCATGTCTGCTCTCACGGTTTTCATCCTGATTCTATACTTTGTG	NA	circbase	NA	NA	NA	NA	NA	NA	NA	NA	NA	NA	NA	hsa_circ_0016084	chr1	203676136	203689868	+	13732	1499	NM_001001396	ATP2B4
hsa_circ_0029971	0.0276491	2.22328	2.22328	up	4.87244	5.71236	5.44227	P	P	P	4.24307	3.7733	4.56713	P	P	P	hsa_circ_0029971	circRNA	TTTTCACCAACAAGCTCAGTGAGACCTTTCTCCATATCTATCAGTGCGACTCCGATGGAA	NA	circbase	NA	NA	NA	NA	NA	NA	NA	NA	NA	NA	NA	hsa_circ_0029971	chr13	33692201	33701683	-	9482	533	NM_001243476	STARD13
hsa_circ_0040183	0.03451	2.22255	2.22255	up	3.97955	3.95253	3.84407	P	P	P	3.11304	2.29584	2.79962	A	A	A	hsa_circ_0040183	circRNA	GGCCCAGAAGGGAGATGCATTTCCTGAGCTGAAGAAGGACCCAGACATGGTGAAGGACAT	NA	circbase	NA	NA	NA	NA	NA	NA	NA	NA	NA	NA	NA	hsa_circ_0040183	chr16	70289630	70301712	-	12082	1215	NM_001605	AARS
hsa_circ_0052903	0.0114516	2.22135	2.22135	up	4.01419	4.29034	4.68576	P	P	P	3.48589	3.1293	2.94768	P	A	A	hsa_circ_0052903	circRNA	AATGTGCAAGGTATGAGCTCAAGCTGGCCATTCCAGAAGGGAAGCAGGTTTTCCTTTACC	NA	circbase	NA	NA	NA	NA	NA	NA	NA	NA	NA	NA	NA	hsa_circ_0052903	chr2	21236031	21260983	-	24952	3833	NM_000384	APOB
hsa_circ_0048713	0.0250946	2.22122	2.22122	up	3.44367	3.67111	3.66224	P	P	P	1.99159	2.76235	2.47799	A	A	A	hsa_circ_0048713	circRNA	AGGCCAAGTTCATCTCCTCCGTCACCAGCCACATCTACCAGAGGACGGGAGGGGCAAGCT	NA	circbase	NA	NA	NA	NA	NA	NA	NA	NA	NA	NA	NA	hsa_circ_0048713	chr19	5131086	5144913	+	13827	1706	NM_015015	KDM4B
hsa_circ_0037452	0.0422939	2.21996	2.21996	up	4.29727	4.49236	4.54082	P	P	P	3.53361	2.69003	3.5169	P	A	P	hsa_circ_0037452	circRNA	CTGCTGGACGGGGCCCAGCAGGGAGCTCGTATGCCGCTCGTGCCTGAAGCAGACGCTGCA	NA	circbase	NA	NA	NA	NA	NA	NA	NA	NA	NA	NA	NA	hsa_circ_0037452	chr16	2153266	2154643	-	1377	775	NM_001009944	PKD1
hsa_circ_0028104	0.0137548	2.21906	2.21906	up	4.31097	4.72868	4.81027	P	P	P	3.75425	3.04553	3.55899	P	A	P	hsa_circ_0028104	circRNA	AGTTCATGGAGCAGGTGCTTATTGCCAACAACGGGATTGCCGCCGTGAAGTGCATGCGCT	NA	circbase	NA	NA	NA	NA	NA	NA	NA	NA	NA	NA	NA	hsa_circ_0028104	chr12	109605700	109617102	+	11402	861	NM_001093	ACACB
hsa_circ_0025311	0.0447829	2.21662	2.21662	up	7.52557	8.46932	8.33804	P	P	P	7.45801	6.57894	6.87743	P	P	P	hsa_circ_0025311	circRNA	AAACAAGTGGACCTACAGATGGTGAATATCTCCCTGCGAGTGTTGTCTCGACCCAATGCT	NA	circbase	NA	NA	NA	NA	NA	NA	NA	NA	NA	NA	NA	hsa_circ_0025311	chr12	7077054	7077758	-	704	315	NM_001144831	PHB2
hsa_circ_0082425	0.00281799	2.21322	2.21322	up	11.4197	11.8535	11.6453	P	P	P	10.6631	10.4355	10.3995	P	P	P	hsa_circ_0082425	circRNA	GAAGGACCAGAGCCGCGCAGACGCCGCCCAGGACGCAGCCGCCGCCGCCGCCGCTCCTCT	NA	circbase	NA	NA	NA	NA	NA	NA	NA	NA	NA	NA	NA	hsa_circ_0082425	chr7	131190626	131241376	-	50750	1737	NM_001018111	PODXL
hsa_circ_0041278	0.0214932	2.21074	2.21074	up	4.1532	4.86288	4.8309	P	P	P	3.23006	3.88014	3.3186	P	P	P	hsa_circ_0041278	circRNA	AACTTCATGGATTGTGAATAAGTGGAATACAGCTCTCATTGGCCTTATGACATACTTTCG	NA	circbase	NA	NA	NA	NA	NA	NA	NA	NA	NA	NA	NA	hsa_circ_0041278	chr17	1554401	1565447	-	11046	3079	NM_006445	PRPF8
hsa_circ_0029825	0.0381587	2.20936	2.20936	up	7.35014	8.13589	8.24776	P	P	P	7.24201	6.55957	6.53983	P	P	P	hsa_circ_0029825	circRNA	ATAAAGAGAGAAGGCAGCAGGGGCGGTTGAGAAGTGAAGTCTTGGCCGGAGTTTGCTTTT	NA	circbase	NA	NA	NA	NA	NA	NA	NA	NA	NA	NA	NA	hsa_circ_0029825	chr13	28130372	28194720	-	64348	1855	NM_153371	LNX2
hsa_circ_0014738	0.0216397	2.20923	2.20923	up	4.23838	4.5304	4.1203	P	P	P	2.87267	2.90088	3.59491	A	A	P	hsa_circ_0014738	circRNA	TACAACACAGGTGACTTTCACCAAGCGGAAGTTTGGCCTGATGAAGAAGGCGTATGAGCT	NA	circbase	NA	NA	NA	NA	NA	NA	NA	NA	NA	NA	NA	hsa_circ_0014738	chr1	156444899	156452432	-	7533	952	NM_005920	MEF2D
hsa_circ_0041764	0.0345846	2.20917	2.20917	up	3.54553	3.33732	3.56914	P	P	P	2.66585	2.42516	1.81407	A	A	A	hsa_circ_0041764	circRNA	TTTCTTCGAGGAATCTAAGTCCTTTGCTGTGGGAATGTTCAAAGGCCAGCTCACCACAGA	NA	circbase	NA	NA	NA	NA	NA	NA	NA	NA	NA	NA	NA	hsa_circ_0041764	chr17	7123922	7124149	+	227	138	NM_000018	ACADVL
hsa_circ_0089088	0.00216584	2.20531	2.20531	up	3.91353	3.85151	3.59194	P	P	P	2.81855	2.40928	2.69598	A	A	A	hsa_circ_0089088	circRNA	TGATGGATAAGGACGGGCGAATTGAGTTCTCCGAGTTCATCCAGGCGCTGTCGGTGACCT	NA	circbase	NA	NA	NA	NA	NA	NA	NA	NA	NA	NA	NA	hsa_circ_0089088	chr9	132982003	132985438	+	3435	246	NM_014286	NCS1
hsa_circ_0012155	0.0149709	2.20488	2.20488	up	3.37487	3.64006	3.47793	P	P	P	2.4579	2.58713	1.96696	A	A	A	hsa_circ_0012155	circRNA	TTCTCTAAATGGGCCAGTGATGCTCGGATTGGGAAAATGAAACGGAGGAAGCAAGATGAA	NA	circbase	NA	NA	NA	NA	NA	NA	NA	NA	NA	NA	NA	hsa_circ_0012155	chr1	45101216	45110948	+	9732	417	NM_018150	RNF220
hsa_circ_0089574	0.0358795	2.20463	2.20463	up	3.67865	4.08971	4.11156	P	P	P	2.52285	2.44869	3.34566	A	A	A	hsa_circ_0089574	circRNA	ACTACGGCATGACTGCTGCGGACGCTGGGGCGACCGGGGTCTCGGAGAGGAGCACGGGAC	NA	circbase	NA	NA	NA	NA	NA	NA	NA	NA	NA	NA	NA	hsa_circ_0089574	chr9	139702191	139730297	+	28106	1269	NM_001173988	C9orf86
hsa_circ_0049311	0.0310149	2.20348	2.20348	up	3.40085	3.38016	3.28165	P	P	P	1.90729	2.01297	2.61937	A	A	A	hsa_circ_0049311	circRNA	TGCTGCTAAGGCCAGAGCCAACGGGCTGAAGTCTTGTGTCATTGTGATCCGGGTCTTGAG	NA	circbase	NA	NA	NA	NA	NA	NA	NA	NA	NA	NA	NA	hsa_circ_0049311	chr19	10789772	10794218	+	4446	1212	NM_017620	ILF3
hsa_circ_0040923	0.00747448	2.2022	2.2022	up	3.93509	4.06365	4.38244	P	P	P	2.70678	3.30052	2.9314	A	A	A	hsa_circ_0040923	circRNA	TGGATGACAAGTATGACCGCATGAAGAGAGGCCGCCCTGAGACGGTGCGCGATGGACCGA	NA	circbase	NA	NA	NA	NA	NA	NA	NA	NA	NA	NA	NA	hsa_circ_0040923	chr16	89337224	89556969	-	219745	8267	NM_013275	ANKRD11
hsa_circ_0003004	0.0150042	2.20079	2.20079	up	5.55504	5.04421	5.37282	P	P	P	4.25317	4.16934	4.17962	P	P	P	hsa_circ_0003004	circRNA	AACAAGTCACAGGTTGGCAGTGGCAATGACCCCTGGTCAGCCTGGAGTGCCTCCAAATCT	NA	circbase	NA	NA	NA	NA	NA	NA	NA	NA	NA	NA	NA	hsa_circ_0003004	chr6	158317858	158331057	+	13199	649	NM_016224	SNX9
hsa_circ_0065850	0.0487838	2.20058	2.20058	up	4.86526	4.22531	4.32969	P	P	P	3.44362	2.66029	3.77407	P	A	P	hsa_circ_0065850	circRNA	CCGGCTCCACTGCCAAGACCCGGCAGGGTGCTCTTGAGAGCCTGCGCCTGGCCCTAGCGT	NA	circbase	NA	NA	NA	NA	NA	NA	NA	NA	NA	NA	NA	hsa_circ_0065850	chr3	50327359	50327725	-	366	283	NM_006764	IFRD2
hsa_circ_0046490	0.023789	2.20052	2.20052	up	6.11131	6.9126	6.70964	P	P	P	5.62248	5.06292	5.67351	P	P	P	hsa_circ_0046490	circRNA	ATGAGACAAGCAGGCTTGGGAAACCCGCTACATGCTTTTGCTCTGGCTCTCCGTGACCTG	NA	circbase	NA	NA	NA	NA	NA	NA	NA	NA	NA	NA	NA	hsa_circ_0046490	chr17	80726295	80869665	+	143370	1603	NM_005993	TBCD
hsa_circ_0029334	0.00269692	2.19945	2.19945	up	10.0735	9.80997	9.78232	P	P	P	8.50374	8.93458	8.80122	P	P	P	hsa_circ_0029334	circRNA	TAACCAGGAGGCACACTCCTTGTTCCTGGACATCCACCCGGTGCCCCCTTGTTTCTCTCC	NA	circbase	NA	NA	NA	NA	NA	NA	NA	NA	NA	NA	NA	hsa_circ_0029334	chr12	125284669	125284788	-	119	119	NM_005505	SCARB1
hsa_circ_0035366	0.0178281	2.19823	2.19823	up	5.31523	4.95981	5.31972	P	P	P	3.66948	4.43068	4.01331	P	P	P	hsa_circ_0035366	circRNA	TATGCATTAGAAGGCACTTTTCATGTCTGTCTTCTAAATACATGTGCCCCGGTGTCCCTG	NA	circbase	NA	NA	NA	NA	NA	NA	NA	NA	NA	NA	NA	hsa_circ_0035366	chr15	54614136	54707265	+	93129	665	NM_001080534	UNC13C
hsa_circ_0059347	0.00575039	2.19599	2.19599	up	6.19307	6.35417	6.38006	P	P	P	4.89959	5.30202	5.29271	P	P	P	hsa_circ_0059347	circRNA	TATATTTGTCTTCATCCTTAGTTTACTCTTCTGTTGCTACTTGATTAGGGCCGCCGGGCG	NA	circbase	NA	NA	NA	NA	NA	NA	NA	NA	NA	NA	NA	hsa_circ_0059347	chr20	3944521	3996216	-	51695	352	NM_001134338	RNF24
hsa_circ_0063692	0.0120963	2.19476	2.19476	up	3.34953	3.61693	3.88043	P	P	P	2.48061	2.42079	2.58703	A	A	A	hsa_circ_0063692	circRNA	AATAAAGGCCATCTTCTCTTAGTTTTCGACGCTGGGGAAGTGTTTGGGATCATGCAAGTG	NA	circbase	NA	NA	NA	NA	NA	NA	NA	NA	NA	NA	NA	hsa_circ_0063692	chr22	43562627	43579155	-	16528	3144	NM_015140	TTLL12
hsa_circ_0022451	0.00253929	2.19363	2.19363	up	9.65731	10.0432	10.0004	P	P	P	8.69573	8.61457	8.99272	P	P	P	hsa_circ_0022451	circRNA	TAAATGTGGAGCCCCTCAGCTGGCCCTGCATAACTCCCGTTTCCTGAGTCTCTGCTCTGA	NA	circbase	NA	NA	NA	NA	NA	NA	NA	NA	NA	NA	NA	hsa_circ_0022451	chr11	62344128	62344763	-	635	314	NM_022830	TUT1
hsa_circ_0071479	0.0470262	2.19341	2.19341	up	5.13112	6.08533	5.96705	P	P	P	4.97844	4.70638	4.15545	P	P	P	hsa_circ_0071479	circRNA	TACCACTGGAAAGCAGAGCAACCTGCAAGCAATCAAGGCCAGTCTACCCTGCAGCCCTTG	NA	circbase	NA	NA	NA	NA	NA	NA	NA	NA	NA	NA	NA	hsa_circ_0071479	chr4	183522076	183522314	+	238	238	NM_001080477	ODZ3
hsa_circ_0023307	0.0201269	2.19252	2.19252	up	6.54377	7.27191	7.1041	P	P	P	5.60375	5.66903	6.25324	P	P	P	hsa_circ_0023307	circRNA	GCCCTCTGGGACTAAAATCCACGGAGTCGGGTTTGTGAAAATCCATGCCCCCTGGAACGT	NA	circbase	NA	NA	NA	NA	NA	NA	NA	NA	NA	NA	NA	hsa_circ_0023307	chr11	69949171	69978185	+	29014	817	NM_018043	ANO1
hsa_circ_0089196	0.015661	2.19139	2.19139	up	3.72567	3.10182	3.4727	P	P	P	2.36394	2.41416	2.18356	A	A	A	hsa_circ_0089196	circRNA	CGCCCTCAGAGCAGATCGGGAGCGGTGCCGAGAAAAATTTCCTTACTAGATGACATTTCA	NA	circbase	NA	NA	NA	NA	NA	NA	NA	NA	NA	NA	NA	hsa_circ_0089196	chr9	134305476	134319715	+	14239	668	NM_013318	PRRC2B
hsa_circ_0040167	0.0336382	2.18951	2.18951	up	3.92482	3.30116	3.6573	P	P	P	2.67464	1.90752	2.8206	A	A	A	hsa_circ_0040167	circRNA	GACCACGTGCGAGACACTGCTTGGCTCCTCTATGACACCTATGGGTTTCCAGTGGATCTG	NA	circbase	NA	NA	NA	NA	NA	NA	NA	NA	NA	NA	NA	hsa_circ_0040167	chr16	70286296	70299565	-	13269	2012	NM_001605	AARS
hsa_circ_0033285	0.000412039	2.18907	2.18907	up	6.52716	6.28144	6.33015	P	P	P	5.15416	5.39074	5.20387	P	P	P	hsa_circ_0033285	circRNA	ACTTCACCATGGAGTCCCTCAAGCAGGCCCAGCTTGTGGTTTTGTCAGCCCAGATAGCCT	NA	circbase	NA	NA	NA	NA	NA	NA	NA	NA	NA	NA	NA	hsa_circ_0033285	chr14	102471378	102505591	+	34213	6222	NM_001376	DYNC1H1
hsa_circ_0079057	0.0155656	2.18734	2.18734	up	4.7361	4.71294	4.74586	P	P	P	3.82739	3.32362	3.61275	P	A	P	hsa_circ_0079057	circRNA	AACTCATCAGGATTTATCCTGAGCGCCGCCCTGTGCTGGGCTGCCGGGAGCTCGTCTTCA	NA	circbase	NA	NA	NA	NA	NA	NA	NA	NA	NA	NA	NA	hsa_circ_0079057	chr7	794225	814799	+	20574	1215	NM_017802	HEATR2
hsa_circ_0089675	0.0316443	2.18565	2.18565	up	4.1335	3.37261	4.04321	P	P	P	2.39314	2.52642	3.21687	A	A	A	hsa_circ_0089675	circRNA	GTGCCACAAGGTTCCGGAGAAAAAACTGAAGCTGGTTATGGCTGACAAGGAGCTGTATCG	NA	circbase	NA	NA	NA	NA	NA	NA	NA	NA	NA	NA	NA	hsa_circ_0089675	chr9	140151275	140157674	+	6399	417	NM_015456	COBRA1
hsa_circ_0036952	0.0337557	2.18374	2.18374	up	3.60956	4.48364	4.07598	P	P	P	3.13673	3.0015	2.75575	P	A	A	hsa_circ_0036952	circRNA	GTCATCATCCTCATCAGTGATCCCGAAGGTCACCAAGCACCTGCTCTCAAACCCTGTGTT	NA	circbase	NA	NA	NA	NA	NA	NA	NA	NA	NA	NA	NA	hsa_circ_0036952	chr15	92663694	92690389	+	26695	679	NM_013272	SLCO3A1
hsa_circ_0009843	0.00490197	2.18346	2.18346	up	7.23312	7.66949	7.65041	P	P	P	6.35094	6.2777	6.56908	P	P	P	hsa_circ_0009843	circRNA	TCGCCCATAAGTCCTGGTTCTCCGTGAGCTGGCCATCAGCGTCCCTACCTTCTTCTTCCA	NA	circbase	NA	NA	NA	NA	NA	NA	NA	NA	NA	NA	NA	hsa_circ_0009843	chr1	11303170	11316249	-	13079	908	NM_004958	MTOR
hsa_circ_0047879	0.0472382	2.18171	2.18171	up	3.50124	3.96463	4.19658	P	P	P	3.11687	2.08579	2.96909	P	A	A	hsa_circ_0047879	circRNA	GGACGGTGCTGTAACAAATGTGAACCAGGTGGCTTTGCAGATCGCTCCTCCATGTACCAG	NA	circbase	NA	NA	NA	NA	NA	NA	NA	NA	NA	NA	NA	hsa_circ_0047879	chr18	60015400	60015482	+	82	82	NM_003839	TNFRSF11A
hsa_circ_0081265	0.0391679	2.1803	2.1803	up	7.98638	8.83135	8.5732	P	P	P	7.61401	6.77677	7.60267	P	P	P	hsa_circ_0081265	circRNA	ACTACTGCAAGCTCTGTGGCGCACCTTACGCAACCCTGCTGACAGCATCTCCCACGTGGC	NA	circbase	NA	NA	NA	NA	NA	NA	NA	NA	NA	NA	NA	hsa_circ_0081265	chr7	98519375	98547464	+	28089	2492	NM_001244580	TRRAP
hsa_circ_0024407	0.00578006	2.17991	2.17991	up	6.398	6.02044	6.2638	P	P	P	5.05448	5.10452	5.17302	P	P	P	hsa_circ_0024407	circRNA	TTTTTTGCAATTGCGCGCTGCAGGGCAACACCCCGGCGTCCCTGGAAGCTGGGGGAGCGG	NA	circbase	NA	NA	NA	NA	NA	NA	NA	NA	NA	NA	NA	hsa_circ_0024407	chr11	117198570	117283982	+	85412	5628	NM_014956	CEP164
hsa_circ_0028325	0.00653254	2.17981	2.17981	up	6.17851	6.4784	6.73743	P	P	P	5.43109	5.08629	5.52247	P	P	P	hsa_circ_0028325	circRNA	TTTTCTCAAGATAAGACCACTTTTTTATCTGAGCTTCTGTGACCTGCTCCTGGGACTTTG	NA	circbase	NA	NA	NA	NA	NA	NA	NA	NA	NA	NA	NA	hsa_circ_0028325	chr12	112375964	112429693	-	53729	287	NM_001193531	TMEM116
hsa_circ_0069199	0.00310383	2.17843	2.17843	up	5.2042	5.34845	5.48117	P	P	P	4.20777	4.43648	3.99991	P	P	P	hsa_circ_0069199	circRNA	AGAGTCAAGATCCAAGCCGCAGCCGCCGAGCCGAGCGCTTGACTATATATGGTCAAAGCT	NA	circbase	NA	NA	NA	NA	NA	NA	NA	NA	NA	NA	NA	hsa_circ_0069199	chr4	10078927	10118573	-	39646	1997	NM_017491	WDR1
hsa_circ_0064141	0.0141755	2.17569	2.17569	up	4.57545	3.90453	4.17704	P	P	P	2.78839	3.08412	3.42853	A	A	P	hsa_circ_0064141	circRNA	GCAGTAGGTGCGCTGGATAAAACAAGCCTTAGAAGAAGGGATGACTCAAACATCATCTGT	NA	circbase	NA	NA	NA	NA	NA	NA	NA	NA	NA	NA	NA	hsa_circ_0064141	chr3	9495422	9515221	+	19799	1151	NM_001080517	SETD5
hsa_circ_0062991	0.0181239	2.17531	2.17531	up	6.39003	5.92932	6.03131	P	P	P	4.53588	5.2647	5.12902	P	P	P	hsa_circ_0062991	circRNA	AAAGTGGTTTTATTTCTATCACATGATCCGGGCCAAGGTGGTGGGGAAGAAGCTGGTAAA	NA	circbase	NA	NA	NA	NA	NA	NA	NA	NA	NA	NA	NA	hsa_circ_0062991	chr22	33245438	33259028	+	13590	4179	NM_000362	TIMP3
hsa_circ_0021529	0.0151117	2.17362	2.17362	up	5.33567	5.93434	5.39943	P	P	P	4.62767	4.42637	4.31526	P	P	P	hsa_circ_0021529	circRNA	TGTTTTCTTCTTGACCTACCAGTCTGCCCTGCTCATACTTGATCTGGATGAGACTGATAC	NA	circbase	NA	NA	NA	NA	NA	NA	NA	NA	NA	NA	NA	hsa_circ_0021529	chr11	27645540	27645692	-	152	152	TCONS_00019121	TCONS_00019121
hsa_circ_0004272	0.000138745	2.17153	2.17153	up	6.75441	6.94617	6.85416	P	P	P	5.73078	5.63829	5.82955	P	P	P	hsa_circ_0004272	circRNA	TACAGCATCAACTACCTGCACTTTGGGGAGCCTAAGTCCTGGTGTGCTTCCCGCACAGCT	NA	circbase	NA	NA	NA	NA	NA	NA	NA	NA	NA	NA	NA	hsa_circ_0004272	chr19	5032876	5047680	+	14804	651	NM_015015	KDM4B
hsa_circ_0060243	0.0399518	2.16917	2.16917	up	4.50412	4.45783	4.49922	P	P	P	3.79926	3.01007	3.17634	P	A	A	hsa_circ_0060243	circRNA	GGAGATTGAGGTTCAAGCACTGTCTTCCTGTTGGCCCTGACAATCATAGCCAGCACCTGG	NA	circbase	NA	NA	NA	NA	NA	NA	NA	NA	NA	NA	NA	hsa_circ_0060243	chr20	35812582	35832363	+	19781	542	NM_002951	RPN2
hsa_circ_0080739	0.000294575	2.16848	2.16848	up	7.48327	7.71456	7.56793	P	P	P	6.51495	6.37188	6.53308	P	P	P	hsa_circ_0080739	circRNA	TTTGTATAAAGAAACAGCCTCTGACCTGCACTGAACCCGGTGCCTGGCTCCTACCCCACA	NA	circbase	NA	NA	NA	NA	NA	NA	NA	NA	NA	NA	NA	hsa_circ_0080739	chr7	75517309	75518244	+	935	935	NM_001040457	RHBDD2
hsa_circ_0092082	0.0271165	2.16843	2.16843	up	4.7533	5.39327	5.46471	P	P	P	4.1938	3.62582	4.42895	P	A	P	hsa_circ_0092082	circRNA	AATGTTTTTTCCTGATTAAATGTTGGGGAAATGCCAGTGCGGGTCGATGGCTTCCAGGAT	NA	circbase	NA	NA	NA	NA	NA	NA	NA	NA	NA	NA	NA	hsa_circ_0092082	chrX	153691733	153701985	+	10252	5256	NM_017514	PLXNA3
hsa_circ_0079247	0.0210944	2.16668	2.16668	up	4.05578	4.77616	4.47815	P	P	P	3.18459	3.50538	3.34492	P	A	A	hsa_circ_0079247	circRNA	ATTAAAAGATGAAGGCAGACCGCTGCACCGCCGCCTGCAACAGAGGCTGCCATGGGCTCC	NA	circbase	NA	NA	NA	NA	NA	NA	NA	NA	NA	NA	NA	hsa_circ_0079247	chr7	5327436	5343704	+	16268	2738	NM_001040661	SLC29A4
hsa_circ_0036288	0.010405	2.16479	2.16479	up	4.96134	4.42764	4.93064	P	P	P	3.83989	3.51192	3.66602	P	A	P	hsa_circ_0036288	circRNA	TTGGCAAGGTGGTGGAGTGCTTGGACCATGCCAGATGCATCACTGTAAGCGATACCGCTC	NA	circbase	NA	NA	NA	NA	NA	NA	NA	NA	NA	NA	NA	hsa_circ_0036288	chr15	74911537	74914901	+	3364	533	NM_001130028	CLK3
hsa_circ_0057311	0.00263029	2.16416	2.16416	up	3.62248	3.49023	3.40704	P	P	P	2.4341	2.55282	2.17404	A	A	A	hsa_circ_0057311	circRNA	AAACAGGATAAAATTTTGCCGGATGTTTCTTCTCGTGGGAGCTCCCAAAGCAAACACCAC	NA	circbase	NA	NA	NA	NA	NA	NA	NA	NA	NA	NA	NA	hsa_circ_0057311	chr2	187466747	187487157	+	20410	223	NM_002210	ITGAV
hsa_circ_0085887	0.00290038	2.16283	2.16283	up	6.18154	5.90856	6.28422	P	P	P	4.78814	5.01181	5.22782	P	P	P	hsa_circ_0085887	circRNA	CAAGCAGGAGGTGGGCAGACCCAGCAACATAGGGCAGGCCCAGCCCATCATAGACCAGTT	NA	circbase	NA	NA	NA	NA	NA	NA	NA	NA	NA	NA	NA	hsa_circ_0085887	chr8	144899079	144900245	-	1166	777	NM_078480	PUF60
hsa_circ_0062751	0.0233604	2.16065	2.16065	up	4.02009	3.43152	3.42417	P	P	P	2.62773	2.04675	2.83964	A	A	A	hsa_circ_0062751	circRNA	AGAGCCTCTGACAGTAAAGTTTTGCTCGTGCTGAGGAGCCACGTGATGGTGCGAGTGGGT	NA	circbase	NA	NA	NA	NA	NA	NA	NA	NA	NA	NA	NA	hsa_circ_0062751	chr22	29706627	29708770	+	2143	2051	NM_152237	GAS2L1
hsa_circ_0027226	4.36116e-06	2.15838	2.15838	up	10.4999	10.4481	10.431	P	P	P	9.30739	9.3533	9.38832	P	P	P	hsa_circ_0027226	circRNA	TCCCCCTCTGCTCCCCGGCCTGGAACCTGTAACCTGCAGTGCTTCAACGGTGGCAGCTGT	NA	circbase	NA	NA	NA	NA	NA	NA	NA	NA	NA	NA	NA	hsa_circ_0027226	chr12	57604089	57604263	+	174	174	NM_002332	LRP1
hsa_circ_0020608	0.00101939	2.15774	2.15774	up	5.4336	5.1198	5.18723	P	P	P	4.13127	4.27572	4.0122	P	P	P	hsa_circ_0020608	circRNA	GAAGGCCCAGCCACGCAGTGAACCTCCTGGGGAACTTGCCCCTCAAGTGTCTGGATGTTC	NA	circbase	NA	NA	NA	NA	NA	NA	NA	NA	NA	NA	NA	hsa_circ_0020608	chr11	211198	212511	+	1313	247	NM_021932	RIC8A
hsa_circ_0076407	0.00718341	2.15696	2.15696	up	3.7334	3.46781	3.71567	P	P	P	2.79613	2.25852	2.49978	A	A	A	hsa_circ_0076407	circRNA	CTTCTGCCAGGTTGCGATGGCGCAGAAACCCCGTTGACAAGGCACTGCTTTTTCATGACG	NA	circbase	NA	NA	NA	NA	NA	NA	NA	NA	NA	NA	NA	hsa_circ_0076407	chr6	42749789	42797910	+	48121	41006	NM_015349	KIAA0240
hsa_circ_0067271	0.0172283	2.15588	2.15588	up	5.73524	5.62857	5.85209	P	P	P	4.74681	4.24426	4.84044	P	P	P	hsa_circ_0067271	circRNA	TTCATCTATAACCGAGTGGTCTTGGAGCATGAGGAGGTCCGGGCAGTACCACGCACTAGG	NA	circbase	NA	NA	NA	NA	NA	NA	NA	NA	NA	NA	NA	hsa_circ_0067271	chr3	128976312	128984635	+	8323	889	NM_016128	COPG
hsa_circ_0006083	0.0124914	2.1557	2.1557	up	6.4514	6.97439	6.79981	P	P	P	5.59386	5.2973	5.97711	P	P	P	hsa_circ_0006083	circRNA	CTTTCTACCGGGAGGCAGGACACAATGTGTGAGAGAAGTCTGTCCCATTCTCTCCTGTCC	NA	circbase	NA	NA	NA	NA	NA	NA	NA	NA	NA	NA	NA	hsa_circ_0006083	chr7	34085917	34125704	+	39787	1169	NM_133468	BMPER
hsa_circ_0083966	0.00848894	2.1551	2.1551	up	3.74851	3.63286	3.73534	P	P	P	2.74265	2.33598	2.68497	A	A	A	hsa_circ_0083966	circRNA	GGAGATCAAGGCAGTGTGAGGCAATCGCTCTATCCTTGACCCCTTCCTTTGCACAGTGAG	NA	circbase	NA	NA	NA	NA	NA	NA	NA	NA	NA	NA	NA	hsa_circ_0083966	chr8	38003806	38008600	-	4794	729	NM_000349	STAR
hsa_circ_0011467	0.00584186	2.1501	2.1501	up	8.23214	7.75018	7.79784	P	P	P	6.6073	6.92627	6.95837	P	P	P	hsa_circ_0011467	circRNA	AGCACACCAGGCCGGAGCCCCAGCCCGGCCCTGCTCGGGCCGCCGGGCGCGGGGCTGCGG	NA	circbase	NA	NA	NA	NA	NA	NA	NA	NA	NA	NA	NA	hsa_circ_0011467	chr1	33722173	33747412	+	25239	1078	NM_152493	ZNF362
hsa_circ_0042815	0.0463948	2.14895	2.14895	up	5.84458	5.60733	4.9031	P	P	P	3.94046	4.83578	4.28091	P	P	P	hsa_circ_0042815	circRNA	GGATAGATCTCTCTCTCTCTGCGATCTCCAACAGCATCTCCAAGCAATGTTCATTTTACT	NA	circbase	NA	NA	NA	NA	NA	NA	NA	NA	NA	NA	NA	hsa_circ_0042815	chr17	28002847	28022541	-	19694	1312	NM_033389	SSH2
hsa_circ_0044272	0.0277494	2.14837	2.14837	up	3.77826	3.90446	3.98924	P	P	P	2.9999	2.32415	2.95267	A	A	A	hsa_circ_0044272	circRNA	CCTGGAGAAGGTGAAGATTGTCCCCAGTGGATGGTCCCTATCACAATCTCTACTAGTGAA	NA	circbase	NA	NA	NA	NA	NA	NA	NA	NA	NA	NA	NA	hsa_circ_0044272	chr17	45678973	45682918	+	3945	495	NM_006310	NPEPPS
hsa_circ_0055234	0.0149687	2.14543	2.14543	up	3.6707	3.55984	3.23669	P	P	P	2.17398	2.15031	2.78121	A	A	A	hsa_circ_0055234	circRNA	AAGGGCATACTAGTCATACAAGATAGCTTTGCTTCTCCTGATTTGCCTTTGCTGACCTGT	NA	circbase	NA	NA	NA	NA	NA	NA	NA	NA	NA	NA	NA	hsa_circ_0055234	chr2	73649984	73826648	+	176664	11019	NM_015120	ALMS1
hsa_circ_0064145	0.0102206	2.14473	2.14473	up	3.69739	3.82553	3.2398	P	P	P	2.30282	2.36454	2.80311	A	A	A	hsa_circ_0064145	circRNA	TGCAGAGGACGGTTTGTCTGCCCAGTAATCCTGTTCAAGGGCAAGAAACATCCGGCGGGA	NA	circbase	NA	NA	NA	NA	NA	NA	NA	NA	NA	NA	NA	hsa_circ_0064145	chr3	9691116	9704059	+	12943	568	NM_001077525	MTMR14
hsa_circ_0029424	0.00733974	2.14152	2.14152	up	3.52156	3.91655	3.61622	P	P	P	2.66214	2.58792	2.53561	A	A	A	hsa_circ_0029424	circRNA	TCTTCCACCGAAAGAAGAATCTTCAGCGCTTCCGCCATCTTTCCAGCCTCAGTCGGACGG	NA	circbase	NA	NA	NA	NA	NA	NA	NA	NA	NA	NA	NA	hsa_circ_0029424	chr12	131356616	131359278	+	2662	500	NM_006325	RAN
hsa_circ_0040359	0.0142432	2.14008	2.14008	up	3.91192	4.44931	4.50614	P	P	P	3.55427	2.95233	3.06567	P	A	A	hsa_circ_0040359	circRNA	CACTCTACAAGTGGTGTCCCAGCGAATCAGTACCGTGGATCTCTCGTGTTACAGCCTCGA	NA	circbase	NA	NA	NA	NA	NA	NA	NA	NA	NA	NA	NA	hsa_circ_0040359	chr16	71715653	71715808	-	155	155	NM_015020	PHLPP2
hsa_circ_0001595	0.0095824	2.14002	2.14002	up	4.81515	5.27324	5.30943	P	P	P	4.00684	3.74371	4.3423	P	A	P	hsa_circ_0001595	circRNA	CCCGCTACTTGCCCTTGGCCTTGTGGTGGCTCTGAAAAGAACCTTTTTGGTTTGGACCGA	NA	circbase	NA	NA	NA	NA	NA	NA	NA	NA	NA	NA	NA	hsa_circ_0001595	chr6	27805660	27805745	+	85	85	NM_003510	HIST1H2AK
hsa_circ_0023099	0.0462478	2.13941	2.13941	up	3.46731	4.47175	3.94354	P	P	P	3.20504	2.88785	2.61103	P	A	A	hsa_circ_0023099	circRNA	ATAAAGGCCTTTATTTATCTCTCTCTGAGCTTCTGCCCTCAACCAAAATGGCGCTAGCTC	NA	circbase	NA	NA	NA	NA	NA	NA	NA	NA	NA	NA	NA	hsa_circ_0023099	chr11	67250504	67258579	+	8075	1233	NM_003977	AIP
hsa_circ_0050762	0.00271399	2.13934	2.13934	up	4.1149	4.43948	4.48473	P	P	P	3.11759	3.14298	3.48464	A	A	P	hsa_circ_0050762	circRNA	CTTGAACAAGTGTCAATAAACGCTGGCCTCTGGCACTGTCTACAGCTTGTACTCCCTTGG	NA	circbase	NA	NA	NA	NA	NA	NA	NA	NA	NA	NA	NA	hsa_circ_0050762	chr19	36641823	36641936	-	113	113	NM_001864	COX7A1
hsa_circ_0079217	0.0401799	2.13929	2.13929	up	3.86499	3.96762	4.37963	P	P	P	3.22118	2.35406	3.23516	P	A	A	hsa_circ_0079217	circRNA	TTGAGGGGCAGACTCTCCATGGAAGGTGCATCTGTCAAACGTTGGCCCTGAGATGACAGG	NA	circbase	NA	NA	NA	NA	NA	NA	NA	NA	NA	NA	NA	hsa_circ_0079217	chr7	4050597	4119216	+	68619	1193	NM_152744	SDK1
hsa_circ_0048986	0.0147735	2.13837	2.13837	up	5.25702	5.02047	5.70617	P	P	P	4.35526	4.43144	3.94777	P	P	P	hsa_circ_0048986	circRNA	TCAAGACCATGGACTTTGGGAAGTTCGACCAGATCTATGCTCCCTGTGGCGGTACGTGCG	NA	circbase	NA	NA	NA	NA	NA	NA	NA	NA	NA	NA	NA	hsa_circ_0048986	chr19	7622053	7624037	+	1984	419	NM_001166111	PNPLA6
hsa_circ_0047677	0.0425754	2.13788	2.13788	up	4.03827	4.88565	4.85388	P	P	P	3.81489	3.3581	3.42116	P	A	A	hsa_circ_0047677	circRNA	AGACGATTCGAATCAGTGCAGCTGGCTACCCATCCAGTGCACAAGGGTCTGGATCCCTGA	NA	circbase	NA	NA	NA	NA	NA	NA	NA	NA	NA	NA	NA	hsa_circ_0047677	chr18	47455881	47581748	-	125867	2063	NM_001080467	MYO5B
hsa_circ_0027719	0.0485682	2.1373	2.1373	up	3.81545	4.66251	4.67681	P	P	P	2.85073	3.76494	3.26236	A	P	A	hsa_circ_0027719	circRNA	GAAGCCGCACCACACTTGGACTTCTCAATACAGGAGCCAAGTTTGCCATCTCCGTACCAC	NA	circbase	NA	NA	NA	NA	NA	NA	NA	NA	NA	NA	NA	hsa_circ_0027719	chr12	93960519	93960935	-	416	323	NR_038263	LOC144481
hsa_circ_0059750	0.0297294	2.1364	2.1364	up	4.19468	4.06138	3.93491	P	P	P	2.83301	2.59488	3.37544	A	A	A	hsa_circ_0059750	circRNA	AGGCTGGAGGGAGAGGTGCTGAGAGGGGACCGGATTGTCAACACCCCTTTCCAGGTTCTC	NA	circbase	NA	NA	NA	NA	NA	NA	NA	NA	NA	NA	NA	hsa_circ_0059750	chr20	30729299	30730908	+	1609	423	NM_014742	TM9SF4
hsa_circ_0004426	0.0180333	2.13606	2.13606	up	5.54875	5.70599	5.61682	P	P	P	4.58825	4.76344	4.17869	P	P	P	hsa_circ_0004426	circRNA	ATACTGTACAAAGGCGAGAAGAAGAACTGGCAACTCCTCCACTAGATGGCATCATTCTTC	NA	circbase	NA	NA	NA	NA	NA	NA	NA	NA	NA	NA	NA	hsa_circ_0004426	chr12	24985656	24989530	-	3874	227	NM_005504	BCAT1
hsa_circ_0079228	0.0293337	2.1356	2.1356	up	3.89775	4.38378	4.2848	P	P	P	3.07409	2.60937	3.50563	A	A	A	hsa_circ_0079228	circRNA	ACCAAGCATTACCCCTACTACCGGACGGCCGACAAAGGCTGGCAGTGTCCCCAACTCCTG	NA	circbase	NA	NA	NA	NA	NA	NA	NA	NA	NA	NA	NA	hsa_circ_0079228	chr7	4794089	4795014	+	925	304	NM_001037165	FOXK1
hsa_circ_0090629	0.00447853	2.13425	2.13425	up	4.03182	3.71244	3.97197	P	P	P	2.98887	2.89804	2.52752	A	A	A	hsa_circ_0090629	circRNA	CCATCCACAGTTTGGAGTTTGAGAATCAGAAGACTCGCTTGGGCATTCAGTTGGATTTTG	NA	circbase	NA	NA	NA	NA	NA	NA	NA	NA	NA	NA	NA	hsa_circ_0090629	chrX	53409152	53426652	-	17500	1017	NM_006306	SMC1A
hsa_circ_0030971	0.0223279	2.13412	2.13412	up	7.27691	6.91097	6.50146	P	P	P	6.0368	5.42726	5.97334	P	P	P	hsa_circ_0030971	circRNA	GAGAGTCCAGAACGTCTGCTTCATCTTCCCTCAGTTTTTATACCAGTTCTTCTGTGGGTT	NA	circbase	NA	NA	NA	NA	NA	NA	NA	NA	NA	NA	NA	hsa_circ_0030971	chr13	113513706	113530255	+	16549	660	NM_015205	ATP11A
hsa_circ_0074329	0.022216	2.13311	2.13311	up	3.54116	4.26309	4.14526	P	P	P	3.16231	3.01174	2.52005	P	A	A	hsa_circ_0074329	circRNA	CCAATAAACTAAGTCGGTATTTTTTGTACCTTTCCCAGTGTTTCCCGGGCTCTTTGAGTT	NA	circbase	NA	NA	NA	NA	NA	NA	NA	NA	NA	NA	NA	hsa_circ_0074329	chr5	141000442	141009692	-	9250	1598	NM_003883	HDAC3
hsa_circ_0058242	0.018528	2.13176	2.13176	up	3.45958	4.11251	4.01331	P	P	P	2.99671	2.68064	2.69082	A	A	A	hsa_circ_0058242	circRNA	GATCACTGCTATCCACAAGACAGCCAGCAGCCTGTCCTATGACATCCACTACTGGATTGG	NA	circbase	NA	NA	NA	NA	NA	NA	NA	NA	NA	NA	NA	hsa_circ_0058242	chr2	219290337	219303449	+	13112	2079	NM_007127	VIL1
hsa_circ_0033846	0.0488037	2.13048	2.13048	up	3.53836	3.17703	2.79928	P	P	P	2.56969	2.08398	1.47999	A	A	A	hsa_circ_0033846	circRNA	CTGGACCCGATGGGGGATCCTCTTCTTGGTGGCAGCTGCCACAGGTAAGGGGCTCCCAAG	NA	circbase	NA	NA	NA	NA	NA	NA	NA	NA	NA	NA	NA	hsa_circ_0033846	chr14	106331860	106631455	-	299595	298897	NR_002224	ADAM6
hsa_circ_0002675	0.00735215	2.13028	2.13028	up	4.58273	4.2144	4.16414	P	P	P	3.00562	3.54516	3.11667	A	A	A	hsa_circ_0002675	circRNA	GGTACACAGAATGAAAGGAACAGATGTTTTAGAAGAATGTATGTCTCTTCCCAAGCTATC	NA	circbase	NA	NA	NA	NA	NA	NA	NA	NA	NA	NA	NA	hsa_circ_0002675	chr9	131271154	131277918	+	6764	333	NM_001003722	GLE1
hsa_circ_0060118	0.0293632	2.12951	2.12951	up	4.56241	4.61191	4.86835	P	P	P	3.81602	3.08229	3.78038	P	A	P	hsa_circ_0060118	circRNA	TACTGTGCAGATGGCCCACTGCGTGACCTTGGTTCAGCTGTCCATTTCCTGTGACCATCT	NA	circbase	NA	NA	NA	NA	NA	NA	NA	NA	NA	NA	NA	hsa_circ_0060118	chr20	34218360	34220845	-	2485	1102	NM_003915	CPNE1
hsa_circ_0007879	0.0260846	2.12909	2.12909	up	5.98518	6.73446	6.63026	P	P	P	5.58608	4.96089	5.55802	P	P	P	hsa_circ_0007879	circRNA	ACCATTGCAGTTGACCACTGAAAAACACACATACTATCTGACTGCAGATTCTCCCAATAT	NA	circbase	NA	NA	NA	NA	NA	NA	NA	NA	NA	NA	NA	hsa_circ_0007879	chr2	43939363	43965659	+	26296	822	NM_172069	PLEKHH2
hsa_circ_0050020	0.00226595	2.12836	2.12836	up	4.10834	4.42481	4.47481	P	P	P	3.211	3.44533	3.08572	P	A	A	hsa_circ_0050020	circRNA	TTCGACAAACACCCAGTCTATGTGGGCCGGAAGCGGATGCAGGTGGAGCACCCCGAGAAG	NA	circbase	NA	NA	NA	NA	NA	NA	NA	NA	NA	NA	NA	hsa_circ_0050020	chr19	17691507	17691714	+	207	207	NM_024656	GLT25D1
hsa_circ_0033097	0.0493452	2.12793	2.12793	up	3.40994	4.37526	4.17225	P	P	P	3.05478	2.61205	3.13702	P	A	A	hsa_circ_0033097	circRNA	TATTGACCAGTAGTCCCCACAGTTCGCCTTCTCACACACCCACGAGACATGGACGTAATA	NA	circbase	NA	NA	NA	NA	NA	NA	NA	NA	NA	NA	NA	hsa_circ_0033097	chr14	96768343	96770940	-	2597	406	NM_018036	ATG2B
hsa_circ_0089176	0.0495738	2.12769	2.12769	up	3.78447	4.78454	4.48175	P	P	P	3.2628	2.89966	3.68591	P	A	P	hsa_circ_0089176	circRNA	AGCAAGCCTTTCTCATTTTCTCCATCAGGTTCTTCAGTGCCCTACTCCACAGCCAAAACA	NA	circbase	NA	NA	NA	NA	NA	NA	NA	NA	NA	NA	NA	hsa_circ_0089176	chr9	134062675	134067679	+	5004	240	NM_005085	NUP214
hsa_circ_0056798	0.0196973	2.12724	2.12724	up	3.53292	4.04176	4.00948	P	P	P	2.43719	3.19043	2.63458	A	A	A	hsa_circ_0056798	circRNA	ATCAAGAGTGAACAAAAAATCCCCAGGAAGTGACTTTGGTCCAGAGACTTCTCCAGTCCT	NA	circbase	NA	NA	NA	NA	NA	NA	NA	NA	NA	NA	NA	hsa_circ_0056798	chr2	159954148	159954346	+	198	198	NM_033394	TANC1
hsa_circ_0077029	0.000228214	2.12715	2.12715	up	8.97613	8.7805	8.96152	P	P	P	7.70544	7.89835	7.84881	P	P	P	hsa_circ_0077029	circRNA	AGGGCCGCCGGGTTCAGTGTCTTTGTAGTTGGTGTGGCTGATGTCGACTACAATGAGCTT	NA	circbase	NA	NA	NA	NA	NA	NA	NA	NA	NA	NA	NA	hsa_circ_0077029	chr6	75806968	75827262	-	20294	1223	NM_004370	COL12A1
hsa_circ_0022600	0.0458366	2.12715	2.12715	up	3.6827	4.03997	3.88923	P	P	P	2.78405	3.2051	2.20971	A	A	A	hsa_circ_0022600	circRNA	AGTTTTCACTGTGGAGAAGCCAGGTGGGAAGAAGAAGGAAAGTGGCCATTCAAATTGGTT	NA	circbase	NA	NA	NA	NA	NA	NA	NA	NA	NA	NA	NA	hsa_circ_0022600	chr11	63426232	63426376	-	144	144	NM_015459	ATL3
hsa_circ_0041784	0.027617	2.1271	2.1271	up	5.31202	5.9782	6.05486	P	P	P	4.49846	4.72555	4.93108	P	P	P	hsa_circ_0041784	circRNA	AAACCAAAGCGGGTGGTAATAGACAAACATCCTGTCCGGTTTTTTGTACATAAGAGGCCC	NA	circbase	NA	NA	NA	NA	NA	NA	NA	NA	NA	NA	NA	hsa_circ_0041784	chr17	7146905	7150181	-	3276	1045	NM_015343	CTDNEP1
hsa_circ_0053294	0.00336004	2.12705	2.12705	up	3.84287	4.06342	4.24293	P	P	P	2.89509	2.77392	3.20622	A	A	A	hsa_circ_0053294	circRNA	TGATCGAAAGCAGGACCCAGTGCTCCATAAAGGATAATAGTTTCCAGTACACTATCCCTC	NA	circbase	NA	NA	NA	NA	NA	NA	NA	NA	NA	NA	NA	hsa_circ_0053294	chr2	27820936	27830906	+	9970	1039	NM_032434	ZNF512
hsa_circ_0027627	0.0498604	2.12665	2.12665	up	3.47872	4.32009	4.27299	P	P	P	3.27585	3.1479	2.37188	P	A	A	hsa_circ_0027627	circRNA	TGCAGTCCAGAGATGCAGGGAAGTTTTGCCTCTTCCTGAAAATTATATTATTAGCTTTTT	NA	circbase	NA	NA	NA	NA	NA	NA	NA	NA	NA	NA	NA	hsa_circ_0027627	chr12	78225068	78362482	+	137414	844	NM_014903	NAV3
hsa_circ_0055657	0.0242488	2.126	2.126	up	3.4987	3.46847	2.86578	P	P	P	2.23427	2.55077	1.76012	A	A	A	hsa_circ_0055657	circRNA	GGCAGAGCAGCTCGTAGCCTCAGGTGAACTGATGAGTTCCAAGAAGAAGGATTTGCACCC	NA	circbase	NA	NA	NA	NA	NA	NA	NA	NA	NA	NA	NA	hsa_circ_0055657	chr2	96950917	96964705	-	13788	3435	NM_014014	SNRNP200
hsa_circ_0043636	0.0458289	2.12502	2.12502	up	4.69103	4.60475	4.7422	P	P	P	3.92595	3.66766	3.05184	P	A	A	hsa_circ_0043636	circRNA	TGTTGACTCAGCTATGGAGATGAACGCCCTGCGAGGCCAGGTGGGTGGTGAGATCAATGT	NA	circbase	NA	NA	NA	NA	NA	NA	NA	NA	NA	NA	NA	hsa_circ_0043636	chr17	39775691	39778006	-	2315	781	NM_000422	KRT17
hsa_circ_0014553	0.0168489	2.12455	2.12455	up	4.93182	5.55525	5.54658	P	P	P	3.9285	4.40297	4.46707	P	P	P	hsa_circ_0014553	circRNA	TATTGTAAAGCTTTAATGAAGCACCAGTTGAGATTCCCAGTCCTTCTGAAACCCCAGCTA	NA	circbase	NA	NA	NA	NA	NA	NA	NA	NA	NA	NA	NA	hsa_circ_0014553	chr1	155313104	155385714	-	72610	2465	NM_018489	ASH1L
hsa_circ_0014902	0.022047	2.12347	2.12347	up	6.07478	5.75312	6.19307	P	P	P	5.13126	4.43832	5.12386	P	P	P	hsa_circ_0014902	circRNA	AGCTGGCCCTGATCAACAGAAAATATGATGAGAATCAAAGGCATGGGAGGTTGATACCTG	NA	circbase	NA	NA	NA	NA	NA	NA	NA	NA	NA	NA	NA	hsa_circ_0014902	chr1	160268891	160283915	-	15024	1151	NM_001098398	COPA
hsa_circ_0014690	0.021199	2.1226	2.1226	up	4.21015	3.80934	4.09705	P	P	P	3.20757	3.09399	2.48817	P	A	A	hsa_circ_0014690	circRNA	ATCATCCCAAGGACAGCCTCTGAGGAGGGCTCTGAGTCGGAGGGGAGTGAGTCCAGTGGA	NA	circbase	NA	NA	NA	NA	NA	NA	NA	NA	NA	NA	NA	hsa_circ_0014690	chr1	156222709	156233361	-	10652	807	NM_015327	SMG5
hsa_circ_0039065	0.00355436	2.12093	2.12093	up	5.21166	5.612	5.42364	P	P	P	4.38745	4.07868	4.51995	P	P	P	hsa_circ_0039065	circRNA	ATATGTTTCTGAGGCTTCATTGATGAGACCCCCAACTTCATCATCCCAGCACAAAGAGCT	NA	circbase	NA	NA	NA	NA	NA	NA	NA	NA	NA	NA	NA	hsa_circ_0039065	chr16	30664685	30667734	+	3049	1356	NM_024031	PRR14
hsa_circ_0028766	0.0428191	2.11998	2.11998	up	5.85117	5.95061	5.89947	P	P	P	5.17712	4.33059	4.82066	P	P	P	hsa_circ_0028766	circRNA	AAGCATCGCTTTTGGACCCTGTGCCTGAGGTGCTGCCCTTAGAGGCTTTGGTGACTGATG	NA	circbase	NA	NA	NA	NA	NA	NA	NA	NA	NA	NA	NA	hsa_circ_0028766	chr12	120583065	120601063	-	17998	3168	NM_006836	GCN1L1
hsa_circ_0043207	0.00216668	2.11793	2.11793	up	3.39604	3.69788	3.38668	P	P	P	2.39729	2.21904	2.61165	A	A	A	hsa_circ_0043207	circRNA	GTTACCGCCACACTGTGGGACCAGCTCTTGGAAGGAAGGATCAAACTACAAAAAGCTCTG	NA	circbase	NA	NA	NA	NA	NA	NA	NA	NA	NA	NA	NA	hsa_circ_0043207	chr17	35311069	35414171	+	103102	1196	NM_012138	AATF
hsa_circ_0091027	0.0405601	2.11739	2.11739	up	3.42706	3.75394	3.92281	P	P	P	2.01082	2.92112	2.80937	A	A	A	hsa_circ_0091027	circRNA	TATTTGATAAGCTCCTATTAATTGTCACCCCACCAAGCGAGTTCCGGCCCATGTTGTTTC	NA	circbase	NA	NA	NA	NA	NA	NA	NA	NA	NA	NA	NA	hsa_circ_0091027	chrX	70752911	70765701	+	12790	1985	NM_181672	OGT
hsa_circ_0070128	0.00618177	2.11588	2.11588	up	4.26159	4.67292	4.74405	P	P	P	3.64347	3.30039	3.51572	P	A	P	hsa_circ_0070128	circRNA	TACTGTGCTGTTCATTGCCATCCAGATTGTTTGACATGCTCTCAGTCTCCAGACCACTGT	NA	circbase	NA	NA	NA	NA	NA	NA	NA	NA	NA	NA	NA	hsa_circ_0070128	chr4	79205558	79258971	+	53413	1167	NM_025074	FRAS1
hsa_circ_0044748	0.000207882	2.11442	2.11442	up	4.08362	4.00852	4.05977	P	P	P	2.97126	3.04346	2.89354	A	A	A	hsa_circ_0044748	circRNA	CGCCTCCCCGGTGGGACCATCCGTGAAACCGGTGCCAGGATGCACCGGGGGTGTGGATGA	NA	circbase	NA	NA	NA	NA	NA	NA	NA	NA	NA	NA	NA	hsa_circ_0044748	chr17	55956971	55963240	-	6269	779	NM_017949	CUEDC1
hsa_circ_0080312	0.00017121	2.11293	2.11293	up	6.51495	6.58799	6.68882	P	P	P	5.40087	5.57644	5.57503	P	P	P	hsa_circ_0080312	circRNA	GTAGAAATATTAATGGGGTCGAGGATTTGGTCTTTTGGGTTCCATTTTTGGAAAGGATGG	NA	circbase	NA	NA	NA	NA	NA	NA	NA	NA	NA	NA	NA	hsa_circ_0080312	chr7	65413657	65419800	+	6143	850	NM_173517	VKORC1L1
hsa_circ_0033870	0.0326448	2.11098	2.11098	up	4.91258	5.06292	5.48158	P	P	P	4.4626	3.54952	4.13017	P	A	P	hsa_circ_0033870	circRNA	CTGGACCCGACCTCTGGGGTTAGCTACAGCCTGTGGCACTCATGGCTGGCCCTACTTTCC	NA	circbase	NA	NA	NA	NA	NA	NA	NA	NA	NA	NA	NA	hsa_circ_0033870	chr14	106331860	106942037	-	610177	609479	NR_002224	ADAM6
hsa_circ_0037453	0.0124948	2.10857	2.10857	up	4.21689	3.58472	3.94648	P	P	P	2.6309	2.98145	2.95027	A	A	A	hsa_circ_0037453	circRNA	AACTATACGCTGCTGGACGAAACCTGAGTGGGAACCCGTTTGAGTGTGACTGTGGCCTGG	NA	circbase	NA	NA	NA	NA	NA	NA	NA	NA	NA	NA	NA	hsa_circ_0037453	chr16	2153266	2168846	-	15580	8432	NM_001009944	PKD1
hsa_circ_0027941	0.00595664	2.10481	2.10481	up	4.53465	4.19458	4.2492	P	P	P	3.15495	3.53905	3.0382	P	A	A	hsa_circ_0027941	circRNA	GATCCCAAATGCTGAATCTTCTCCATTTGTTGAGCGACTTCTGAAAAAGGGCTATGAAGT	NA	circbase	NA	NA	NA	NA	NA	NA	NA	NA	NA	NA	NA	hsa_circ_0027941	chr12	104336851	104341703	+	4852	1031	NM_003299	HSP90B1
hsa_circ_0091072	0.040833	2.10424	2.10424	up	3.3176	4.11319	4.16178	P	P	P	2.56494	2.74994	3.14145	A	A	A	hsa_circ_0091072	circRNA	CAACAAAAGAGTTTGGCTTGAGCAACAAGTTTGATACTGAATTTCCCTCCGTTCTAACAG	NA	circbase	NA	NA	NA	NA	NA	NA	NA	NA	NA	NA	NA	hsa_circ_0091072	chrX	72797242	72804408	+	7166	211	NM_001039840	CHIC1
hsa_circ_0085886	0.0019429	2.10332	2.10332	up	10.0253	10.3118	10.2186	P	P	P	9.22727	8.88903	9.21135	P	P	P	hsa_circ_0085886	circRNA	TAAAGGTGCGGATGCTGCTGGCCCTGAAATCGCGCGAGACAGCGGAAGGAGCAAGAGTGG	NA	circbase	NA	NA	NA	NA	NA	NA	NA	NA	NA	NA	NA	hsa_circ_0085886	chr8	144898546	144911537	-	12991	1887	NM_078480	PUF60
hsa_circ_0010352	0.00415994	2.10251	2.10251	up	3.96583	4.20957	4.34654	P	P	P	3.09059	2.86377	3.33772	A	A	A	hsa_circ_0010352	circRNA	TTGGATCCTGGGCATGTGACGTCCTTTTCTCCAAGCTTGTCAAGTATGATGAGCTTTATG	NA	circbase	NA	NA	NA	NA	NA	NA	NA	NA	NA	NA	NA	hsa_circ_0010352	chr1	19495928	19500941	-	5013	888	NM_020765	UBR4
hsa_circ_0037431	0.0382877	2.10089	2.10089	up	4.21392	4.23881	4.32752	P	P	P	3.51595	3.22097	2.7253	P	A	A	hsa_circ_0037431	circRNA	CCGCCAGCGGTCACAGTCCTTTGAGCGGTCGGTGCAGCTCCTCGACCAGATCCCATCATA	NA	circbase	NA	NA	NA	NA	NA	NA	NA	NA	NA	NA	NA	hsa_circ_0037431	chr16	2135230	2138326	+	3096	690	NM_000548	TSC2
hsa_circ_0046198	0.0236735	2.09659	2.09659	up	3.37398	3.57153	3.53247	P	P	P	2.74764	2.39267	2.05903	A	A	A	hsa_circ_0046198	circRNA	AAGTGGTCGATGAAATTGCTGCCAAACTTGGCCTGCGGAAGGTATTGAGCGAGGCACCGG	NA	circbase	NA	NA	NA	NA	NA	NA	NA	NA	NA	NA	NA	hsa_circ_0046198	chr17	79567366	79604138	-	36772	1103	NM_017921	NPLOC4
hsa_circ_0079674	0.0142696	2.09575	2.09575	up	4.45596	4.73002	4.57171	P	P	P	3.30995	3.85681	3.33296	P	P	P	hsa_circ_0079674	circRNA	CTTGATGCCAGCCTGTCCCAGGCTCTCTATCTTCTCTGCTACATCTCCACAACAGACAGA	NA	circbase	NA	NA	NA	NA	NA	NA	NA	NA	NA	NA	NA	hsa_circ_0079674	chr7	28758369	28758496	+	127	127	NM_182898	CREB5
hsa_circ_0067452	0.0340901	2.09392	2.09392	up	4.18769	5.0182	4.74215	P	P	P	4.01539	3.51503	3.22598	P	A	A	hsa_circ_0067452	circRNA	TCCAGGAAGGGATGTGGTGGATACCCACCCTGGTCTCACGTTCCTGAAAGATGCTCCAGA	NA	circbase	NA	NA	NA	NA	NA	NA	NA	NA	NA	NA	NA	hsa_circ_0067452	chr3	135789319	135825164	+	35845	860	NM_002718	PPP2R3A
hsa_circ_0068885	0.0329558	2.09242	2.09242	up	4.6618	5.47965	5.33576	P	P	P	3.80117	4.24322	4.31071	P	P	P	hsa_circ_0068885	circRNA	AAAGACTTCTCTGTGTTTTTCCAGAAGGAATGTTCCATTTGGCTGCTGCACTCCCATCCA	NA	circbase	NA	NA	NA	NA	NA	NA	NA	NA	NA	NA	NA	hsa_circ_0068885	chr4	1836571	1843524	-	6953	733	NM_012318	LETM1
hsa_circ_0014786	0.0218012	2.08998	2.08998	up	6.20655	6.94821	6.73786	P	P	P	5.82533	5.27293	5.64741	P	P	P	hsa_circ_0014786	circRNA	ATAAAACCCGTTGATTACTATACCTGTGCTGTCTCTGCTGCAGTCCTCCCAGAAAAAGAG	NA	circbase	NA	NA	NA	NA	NA	NA	NA	NA	NA	NA	NA	hsa_circ_0014786	chr1	156711898	156714161	-	2263	1783	NM_004494	HDGF
hsa_circ_0043614	0.00902584	2.08817	2.08817	up	5.28774	5.77225	5.46457	P	P	P	4.12378	4.49806	4.70021	P	P	P	hsa_circ_0043614	circRNA	GCAATCAATACAGCTTCATTATCTGAGTTGCATAAACCCGAGCACCTTCTCTTCACTCAG	NA	circbase	NA	NA	NA	NA	NA	NA	NA	NA	NA	NA	NA	hsa_circ_0043614	chr17	39738530	39743147	-	4617	1636	NM_000526	KRT14
hsa_circ_0010807	0.01708	2.08622	2.08622	up	5.0738	5.12073	5.01471	P	P	P	4.29184	3.7728	3.91279	P	A	P	hsa_circ_0010807	circRNA	ATTTGAGGCTACTCTCCAACAATTAGAAGCACCTTATAACAGTGTGGAGGGCGCAGCTTT	NA	circbase	NA	NA	NA	NA	NA	NA	NA	NA	NA	NA	NA	hsa_circ_0010807	chr1	23376879	23380332	+	3453	213	NM_001009999	KDM1A
hsa_circ_0029260	0.0300167	2.08575	2.08575	up	3.93578	4.65068	4.32176	P	P	P	3.19598	3.22623	3.38482	P	A	P	hsa_circ_0029260	circRNA	TTTTCCTTCTGCAGGGCATCCTGAGGCTTCTGTGGGGGGACCTGGATAGCTCCGGGCGTT	NA	circbase	NA	NA	NA	NA	NA	NA	NA	NA	NA	NA	NA	hsa_circ_0029260	chr12	124155659	124155869	+	210	210	NM_024809	TCTN2
hsa_circ_0026221	0.0354496	2.08352	2.08352	up	3.50398	3.79686	3.51782	P	P	P	2.97171	2.44721	2.10937	A	A	A	hsa_circ_0026221	circRNA	ACAAACTCAGGTGACTCCCAGGTTAAGAGTGAGGTTCAACAGCCTGTCCATCCCAAGCCA	NA	circbase	NA	NA	NA	NA	NA	NA	NA	NA	NA	NA	NA	hsa_circ_0026221	chr12	50575686	50586344	-	10658	244	NM_016357	LIMA1
hsa_circ_0065947	0.0392884	2.07941	2.07941	up	5.0747	5.00607	4.89393	P	P	P	3.76011	3.56621	4.36211	P	A	P	hsa_circ_0065947	circRNA	TCCTCTTTTGGGCTTGAGCAGAGGGGCAGGCTGCAGAAGTTGGTGGCAAAAGAGGTGAGT	NA	circbase	NA	NA	NA	NA	NA	NA	NA	NA	NA	NA	NA	hsa_circ_0065947	chr3	51967445	51971602	-	4157	1156	NM_004704	RRP9
hsa_circ_0063882	0.000392016	2.07673	2.07673	up	7.90858	7.99055	7.83736	P	P	P	6.89215	6.94752	6.72912	P	P	P	hsa_circ_0063882	circRNA	CATTCCTTAGAAACTGAAATAAATTCTAATTTTGGAAACTCCGTGCCCCCGCCGTCCGTC	NA	circbase	NA	NA	NA	NA	NA	NA	NA	NA	NA	NA	NA	hsa_circ_0063882	chr22	50636773	50638027	+	1254	1254	NM_025204	TRABD
hsa_circ_0033024	0.0147912	2.07478	2.07478	up	4.02706	3.5702	3.71221	P	P	P	2.64818	2.38975	3.0687	A	A	A	hsa_circ_0033024	circRNA	ACAGGTTCCAGGAAGCGAGGGATGGAGGTTGTGCAGCTGAACCTTAGCCGGCCGATCGAG	NA	circbase	NA	NA	NA	NA	NA	NA	NA	NA	NA	NA	NA	hsa_circ_0033024	chr14	93483020	93542964	-	59944	151	NM_014216	ITPK1
hsa_circ_0027123	0.0309564	2.07399	2.07399	up	4.02801	3.86196	4.13729	P	P	P	2.94264	2.51936	3.31323	A	A	A	hsa_circ_0027123	circRNA	GGTCTGACCGGCCCTGGCCATGCTACTGCAGGAGACCACTGGAGAGCTAGAGGCAGCCAA	NA	circbase	NA	NA	NA	NA	NA	NA	NA	NA	NA	NA	NA	hsa_circ_0027123	chr12	57493778	57500122	-	6344	1076	NM_001178078	STAT6
hsa_circ_0065669	0.0334841	2.07388	2.07388	up	3.454	3.49173	3.748	P	P	P	2.01201	2.60253	2.82371	A	A	A	hsa_circ_0065669	circRNA	CAGCCGGCAGACTGCTGAGCAGAGAGTCTCCTTCAGGCACCATGAAAGCTGTGCTGCGCA	NA	circbase	NA	NA	NA	NA	NA	NA	NA	NA	NA	NA	NA	hsa_circ_0065669	chr3	49713126	49716382	+	3256	886	NM_001640	APEH
hsa_circ_0060227	0.0364312	2.07366	2.07366	up	4.53724	5.27798	5.10229	P	P	P	3.61826	4.4211	3.6747	P	P	P	hsa_circ_0060227	circRNA	CTTCGAAGAGGTTATTGAGGTGGTGATCCGCTCAGAAGAGGGGCTCTCAAGGGACATGGT	NA	circbase	NA	NA	NA	NA	NA	NA	NA	NA	NA	NA	NA	hsa_circ_0060227	chr20	35668555	35672653	-	4098	298	NM_002895	RBL1
hsa_circ_0025279	0.00302051	2.0718	2.0718	up	5.98917	5.64825	5.94573	P	P	P	4.58476	5.00119	4.83769	P	P	P	hsa_circ_0025279	circRNA	ATTTATGGAGCTGATTGGGCAGAAAGTGGCCCATGCTCTGGCAGAGGGACTCGGAGTAAT	NA	circbase	NA	NA	NA	NA	NA	NA	NA	NA	NA	NA	NA	hsa_circ_0025279	chr12	6978421	6979300	+	879	307	NR_027483	TPI1
hsa_circ_0016928	0.0285578	2.07166	2.07166	up	8.40756	9.18522	9.03345	P	P	P	7.86013	7.52532	8.13589	P	P	P	hsa_circ_0016928	circRNA	ATATGGCCATCAGCCTTCAACGACCCTGGACAGTGACGAGGACTCTCCCTTGGTGACTCT	NA	circbase	NA	NA	NA	NA	NA	NA	NA	NA	NA	NA	NA	hsa_circ_0016928	chr1	233150410	233150523	-	113	113	NM_014801	PCNXL2
hsa_circ_0043615	0.0343914	2.07143	2.07143	up	4.9336	5.79483	5.45567	P	P	P	4.07455	4.24267	4.75278	P	P	P	hsa_circ_0043615	circRNA	AGTCATCCAGAGATGACCCGAGCACCTTCTCTTCACTCAGCCAACTGCTCGCTCGCTCAC	NA	circbase	NA	NA	NA	NA	NA	NA	NA	NA	NA	NA	NA	hsa_circ_0043615	chr17	39739345	39743147	-	3802	1382	NM_000526	KRT14
hsa_circ_0011966	0.0156841	2.07136	2.07136	up	4.2812	3.96112	3.6103	P	P	P	2.58409	3.13058	3.00852	A	A	A	hsa_circ_0011966	circRNA	CCTTCCACAGGAAGTTGGCCGCATGAAGATCGAGCTCTTTGCAGACGTTGTGCCTAAGAC	NA	circbase	NA	NA	NA	NA	NA	NA	NA	NA	NA	NA	NA	hsa_circ_0011966	chr1	43124514	43125237	+	723	134	NM_006347	PPIH
hsa_circ_0047851	0.0224288	2.07123	2.07123	up	6.68986	7.40607	7.16946	P	P	P	6.19545	5.65026	6.28034	P	P	P	hsa_circ_0047851	circRNA	TTTCATTGATGTCAACCTACCTACTTCTAAGCACAGGCCTCTTCCTTGGTTGTGCCACTA	NA	circbase	NA	NA	NA	NA	NA	NA	NA	NA	NA	NA	NA	hsa_circ_0047851	chr18	59763080	59763183	-	103	103	NM_176787	PIGN
hsa_circ_0019755	0.0240281	2.07051	2.07051	up	3.61866	3.30016	3.17492	P	P	P	2.72859	2.1874	1.95195	A	A	A	hsa_circ_0019755	circRNA	CAGTGCCTATGTTGGGTGGCCCAGACCCCTTGGACTATGTTAGCATGTACAGGAATGTGG	NA	circbase	NA	NA	NA	NA	NA	NA	NA	NA	NA	NA	NA	hsa_circ_0019755	chr10	104268925	104353478	+	84553	501	NM_016169	SUFU
hsa_circ_0024518	0.00497917	2.07032	2.07032	up	7.58321	7.94352	7.93159	P	P	P	6.93345	6.48678	6.87706	P	P	P	hsa_circ_0024518	circRNA	TCCTGCGGAAGTTCCAGAGACAATTCATGGGTCTTGGGGCCACCGAGGCGCTGTCCCTGA	NA	circbase	NA	NA	NA	NA	NA	NA	NA	NA	NA	NA	NA	hsa_circ_0024518	chr11	118898903	118901445	-	2542	1080	NM_001164277	SLC37A4
hsa_circ_0016581	0.00591771	2.06717	2.06717	up	7.11384	6.68531	7.09436	P	P	P	5.75646	6.01379	6.00501	P	P	P	hsa_circ_0016581	circRNA	AAGACATTACTTGCACATGCAATTGCTGGGCTACGAGGCCCCCGGTTGACTAGGAGCTGG	NA	circbase	NA	NA	NA	NA	NA	NA	NA	NA	NA	NA	NA	hsa_circ_0016581	chr1	224491424	224517891	-	26467	1022	NM_002533	NVL
hsa_circ_0049321	0.0276918	2.06585	2.06585	up	4.17367	4.27742	4.37486	P	P	P	3.61067	2.9532	3.0366	P	A	A	hsa_circ_0049321	circRNA	GTAACTTACACGCTTTGGCTCTGCCCTGGTGCCCACTGGGAACCTGCAGTTGAGGAAGAA	NA	circbase	NA	NA	NA	NA	NA	NA	NA	NA	NA	NA	NA	hsa_circ_0049321	chr19	10823433	10824043	+	610	448	NM_031209	QTRT1
hsa_circ_0029262	0.000704252	2.06438	2.06438	up	6.34851	6.18395	6.44658	P	P	P	5.21617	5.38418	5.24811	P	P	P	hsa_circ_0029262	circRNA	TTCTATCATGGTGCTGTCTTTCATCCCTCCTTTTATCCGAATGTCCGGCCCTGCGGTCAG	NA	circbase	NA	NA	NA	NA	NA	NA	NA	NA	NA	NA	NA	hsa_circ_0029262	chr12	124156053	124171582	+	15529	682	NM_024809	TCTN2
hsa_circ_0019871	0.00232202	2.0642	2.0642	up	5.79834	5.95456	5.93123	P	P	P	4.9953	4.87003	4.66822	P	P	P	hsa_circ_0019871	circRNA	TGGTATATCAGGTGCCGACGCCACCGCCGAGCCCATGATCCTGGAACAGTACGTGGTGGT	NA	circbase	NA	NA	NA	NA	NA	NA	NA	NA	NA	NA	NA	hsa_circ_0019871	chr10	105376953	105420872	-	43919	364	NM_014631	SH3PXD2A
hsa_circ_0063824	0.0258936	2.06344	2.06344	up	12.9702	13.5482	13.4329	P	P	P	12.3262	12.2353	12.3153	P	P	P	hsa_circ_0063824	circRNA	GACTTCACTGATGGCGCCGCCGCCGCCGCCCGTGCTGCCCGTGCTGCTGCTCCTGGCCGC	NA	circbase	NA	NA	NA	NA	NA	NA	NA	NA	NA	NA	NA	hsa_circ_0063824	chr22	46859603	46933067	-	73464	4183	NM_014246	CELSR1
hsa_circ_0063220	0.0427769	2.06082	2.06082	up	3.68226	4.46733	4.52312	P	P	P	3.18214	2.90058	3.53313	P	A	P	hsa_circ_0063220	circRNA	TTAATAAAGTGCGCGTGGGAGTGTTGTGCCCTCAAGTCCTATCTGCGGGAGCTGCCAGAG	NA	circbase	NA	NA	NA	NA	NA	NA	NA	NA	NA	NA	NA	hsa_circ_0063220	chr22	38043273	38062939	+	19666	12318	NM_018957	SH3BP1
hsa_circ_0089696	0.0316642	2.05706	2.05706	up	3.48559	4.0796	3.80542	P	P	P	2.25207	2.80414	3.1232	A	A	A	hsa_circ_0089696	circRNA	AAGCAACTATTTGTATTAAATGAAGTTTTTTGGGGGCGACGATGGCCTTCTGAGGGGCTG	NA	circbase	NA	NA	NA	NA	NA	NA	NA	NA	NA	NA	NA	hsa_circ_0089696	chr9	140449360	140459606	-	10246	1049	NM_138778	WDR85
hsa_circ_0033353	0.00991544	2.05679	2.05679	up	7.6745	7.12787	7.56731	P	P	P	6.18459	6.68565	6.39003	P	P	P	hsa_circ_0033353	circRNA	ACACCTGCAAGTAAACCGGAGCACTGCTCTTCTGAAGAGCTTGTCTGCTGAACGTGAACG	NA	circbase	NA	NA	NA	NA	NA	NA	NA	NA	NA	NA	NA	hsa_circ_0033353	chr14	102500312	102507010	+	6698	1528	NM_001376	DYNC1H1
hsa_circ_0023148	0.0258514	2.05647	2.05647	up	3.88803	3.45647	3.10305	P	P	P	2.66863	2.54642	2.17485	A	A	A	hsa_circ_0023148	circRNA	CTGGCAGTGACTCAACGCCTCGGTGAGCGCCTTCCAGAGACGCTTTGTGGTTGATGTTCG	NA	circbase	NA	NA	NA	NA	NA	NA	NA	NA	NA	NA	NA	hsa_circ_0023148	chr11	67809219	67818366	+	9147	2456	NM_006019	TCIRG1
hsa_circ_0071873	0.0257679	2.05626	2.05626	up	4.50537	5.15088	4.90717	P	P	P	3.59125	3.54595	4.26176	P	A	P	hsa_circ_0071873	circRNA	AACCGCTCAGTGGGATGGAGTAGGACCTCTTCCAGACTGTGCTGAACCACCAAAAGGGAT	NA	circbase	NA	NA	NA	NA	NA	NA	NA	NA	NA	NA	NA	hsa_circ_0071873	chr5	10992662	11098860	-	106198	748	NM_001332	CTNND2
hsa_circ_0014776	0.0352413	2.0562	2.0562	up	10.5604	11.3331	11.1997	P	P	P	9.91733	9.91058	10.233	P	P	P	hsa_circ_0014776	circRNA	TTATTCTACTGGACCGGCTGCTGTACCTTCAGGAACAGGGGCCATCTCTCCCGCTTCATG	NA	circbase	NA	NA	NA	NA	NA	NA	NA	NA	NA	NA	NA	hsa_circ_0014776	chr1	156703168	156705701	+	2533	814	NM_015997	RRNAD1
hsa_circ_0081066	0.0301993	2.05545	2.05545	up	3.52017	3.55669	3.29947	P	P	P	2.45945	1.96995	2.73962	A	A	A	hsa_circ_0081066	circRNA	AGGTCCTAGTCTTTACAAGAGGAAACTGTAAGAAAGGGCCCAGCCGGAGATAGAGGACCA	NA	circbase	NA	NA	NA	NA	NA	NA	NA	NA	NA	NA	NA	hsa_circ_0081066	chr7	94027059	94055363	+	28304	2927	NM_000089	COL1A2
hsa_circ_0085081	0.0108795	2.05497	2.05497	up	7.38149	7.7625	7.88311	P	P	P	6.31238	6.9061	6.67642	P	P	P	hsa_circ_0085081	circRNA	CTTGAAGAAGAATCCCGCCCATTGTCAGTTCCTGTTAAAGCCATGTTGAATATATCTGAA	NA	circbase	NA	NA	NA	NA	NA	NA	NA	NA	NA	NA	NA	hsa_circ_0085081	chr8	100443764	100454863	+	11099	363	NM_017890	VPS13B
hsa_circ_0052921	0.00649886	2.05172	2.05172	up	4.81721	5.17155	5.31385	P	P	P	3.89151	3.99218	4.31753	P	P	P	hsa_circ_0052921	circRNA	CGGTCAACAAGTATGAGCTCAAGCTGGCCATTCCAGAAGGGAAGCAGGTTTTCCTTTACC	NA	circbase	NA	NA	NA	NA	NA	NA	NA	NA	NA	NA	NA	hsa_circ_0052921	chr2	21255225	21260983	-	5758	969	NM_000384	APOB
hsa_circ_0028925	0.000221181	2.05104	2.05104	up	5.77346	5.90809	5.97693	P	P	P	4.95213	4.78796	4.81116	P	P	P	hsa_circ_0028925	circRNA	TTTCACAGTATTCGTCTAATGATTGAAAATCCTTACGAGACCCGCTCTGACAGCTTCTAC	NA	circbase	NA	NA	NA	NA	NA	NA	NA	NA	NA	NA	NA	hsa_circ_0028925	chr12	121157722	121161443	+	3721	3721	NM_001080533	UNC119B
hsa_circ_0058175	0.00122915	2.04822	2.04822	up	6.20966	6.1517	6.23466	P	P	P	5.19769	5.24768	5.04078	P	P	P	hsa_circ_0058175	circRNA	TTTGAGGAAGAGGCACAGTTGAATGCTGTTGATGCTTTGATTGACTCCATGAGCTTGGCA	NA	circbase	NA	NA	NA	NA	NA	NA	NA	NA	NA	NA	NA	hsa_circ_0058175	chr2	217005908	217026771	+	20863	492	NM_021141	XRCC5
hsa_circ_0008295	0.0496534	2.04766	2.04766	up	3.88783	4.06472	4.09561	P	P	P	2.5394	2.81367	3.44713	A	A	P	hsa_circ_0008295	circRNA	ACTGGAATAGCCTCCAAGTCTATTATAAATAGTATGCTACGGGACCCTTCTCAGATTCCA	NA	circbase	NA	NA	NA	NA	NA	NA	NA	NA	NA	NA	NA	hsa_circ_0008295	chr15	36983885	37002162	+	18277	370	NM_032499	C15orf41
hsa_circ_0028603	0.0121792	2.04629	2.04629	up	4.73478	5.33424	5.07628	P	P	P	4.08228	3.71649	4.25775	P	A	P	hsa_circ_0028603	circRNA	ATCTGTCAGGCCGAGTTCCGAGAGCCTCTGATTCTCCTGTGCCAGAACTATGGAGTCCGA	NA	circbase	NA	NA	NA	NA	NA	NA	NA	NA	NA	NA	NA	hsa_circ_0028603	chr12	117273985	117274087	+	102	102	NM_001109903	RNFT2
hsa_circ_0000518	0.00549282	2.04627	2.04627	up	14.6627	15.0014	14.5533	P	P	P	13.8933	13.4502	13.7778	P	P	P	hsa_circ_0000518	circRNA	TCCGCGCGAGCTCATCAGTGGGGCCACGAGCTGAGTGCGTCCTGTCACTCCACTCCCATG	NA	circbase	NA	NA	NA	NA	NA	NA	NA	NA	NA	NA	NA	hsa_circ_0000518	chr14	20811404	20811554	-	150	150	NR_002312	RPPH1
hsa_circ_0050779	0.0329937	2.04518	2.04518	up	3.36892	3.26155	3.81959	P	P	P	2.91895	2.29964	2.05587	A	A	A	hsa_circ_0050779	circRNA	AACACAGCAAGGGTCTGCAGATGGCGTCCGAGTGCACAGTGGCCAGTGTGATTCCGCAGT	NA	circbase	NA	NA	NA	NA	NA	NA	NA	NA	NA	NA	NA	hsa_circ_0050779	chr19	37808812	37815167	+	6355	6355	---	---
hsa_circ_0084415	0.0463273	2.04447	2.04447	up	4.49846	4.64141	4.68296	P	P	P	3.16477	4.02264	3.40686	A	P	A	hsa_circ_0084415	circRNA	AAGTCCTTAGGATGGAATTGTGGACCCTGTTGACAGTACTTTAAGAGATTTTTGTGGTCG	NA	circbase	NA	NA	NA	NA	NA	NA	NA	NA	NA	NA	NA	hsa_circ_0084415	chr8	48812932	48815355	-	2423	322	NM_006904	PRKDC
hsa_circ_0019399	0.00274435	2.04384	2.04384	up	6.21037	6.0712	6.1185	P	P	P	5.27736	4.97725	5.03734	P	P	P	hsa_circ_0019399	circRNA	AAGTGGGGCTCATCCTGGGTTTAAGTTCTCCCGCGCGTCCTACCTGCTCAGCCTGCTGAG	NA	circbase	NA	NA	NA	NA	NA	NA	NA	NA	NA	NA	NA	hsa_circ_0019399	chr10	100144703	100167412	-	22709	1434	NM_032709	PYROXD2
hsa_circ_0042238	3.01349e-05	2.04383	2.04383	up	5.31832	5.26743	5.38758	P	P	P	4.22998	4.34862	4.30097	P	P	P	hsa_circ_0042238	circRNA	AAACATCAGGTCCAAGGCCACGTGCGAGCGAGGGTTTGCAGCAATGGAAGAAACGCACCA	NA	circbase	NA	NA	NA	NA	NA	NA	NA	NA	NA	NA	NA	hsa_circ_0042238	chr17	17075031	17083402	+	8371	882	NM_201274	MPRIP
hsa_circ_0082029	0.00479305	2.04155	2.04155	up	5.96344	6.38324	6.3573	P	P	P	5.18689	5.03889	5.40293	P	P	P	hsa_circ_0082029	circRNA	TAGAACTGGCTTGTGGCGTTTGGACATATGAACAGGAACTTATGGGCCCTGGCTGCCGCC	NA	circbase	NA	NA	NA	NA	NA	NA	NA	NA	NA	NA	NA	hsa_circ_0082029	chr7	120455782	120498177	-	42395	734	NM_012338	TSPAN12
hsa_circ_0089135	0.0205773	2.0406	2.0406	up	4.04365	3.663	3.63725	P	P	P	2.70495	3.11703	2.37587	A	A	A	hsa_circ_0089135	circRNA	AAGAAAAACTTCATCCACAGGAGGACACCATGGAGGTGGAAGAGTTCTTGAAAGAAGCTG	NA	circbase	NA	NA	NA	NA	NA	NA	NA	NA	NA	NA	NA	hsa_circ_0089135	chr9	133747515	133748424	+	909	263	NM_007313	ABL1
hsa_circ_0006067	0.0299157	2.04038	2.04038	up	6.52609	6.61117	6.66922	P	P	P	5.89723	5.20276	5.54019	P	P	P	hsa_circ_0006067	circRNA	AAGAAGGAGGGAACAAGAGGCCCATGCCCTGCTCGACTTTCTCAGGATACTGTCCCTCTC	NA	circbase	NA	NA	NA	NA	NA	NA	NA	NA	NA	NA	NA	hsa_circ_0006067	chr19	56918394	56925809	+	7415	321	NM_152478	ZNF583
hsa_circ_0028751	0.0107213	2.03946	2.03946	up	3.38318	3.83055	3.88313	P	P	P	2.83647	2.5542	2.65773	A	A	A	hsa_circ_0028751	circRNA	AAGTGAGATCATGAAGTCCACCAGCCGGGATGCCGACTTGGCTCCGTACCTGCCCAGCGT	NA	circbase	NA	NA	NA	NA	NA	NA	NA	NA	NA	NA	NA	hsa_circ_0028751	chr12	120578662	120583134	-	4472	1047	NM_006836	GCN1L1
hsa_circ_0021355	0.00291725	2.03933	2.03933	up	5.79298	5.41534	5.49749	P	P	P	4.75161	4.48466	4.38817	P	P	P	hsa_circ_0021355	circRNA	TTTTTGCCAGCCCAGGCAGTGACTGACCCGGTGGAGCTGCGGTCGTATGTCAGTGAGCCT	NA	circbase	NA	NA	NA	NA	NA	NA	NA	NA	NA	NA	NA	hsa_circ_0021355	chr11	16800547	16812462	-	11915	10518	NM_175058	PLEKHA7
hsa_circ_0063725	0.00176657	2.03856	2.03856	up	5.65113	5.69915	5.55174	P	P	P	4.44071	4.72882	4.63887	P	P	P	hsa_circ_0063725	circRNA	TTTCTGTGTCGGTGCTTCAAGGATGACCGCATCGTCTTCTGGACTTGGATGTTCTCCACC	NA	circbase	NA	NA	NA	NA	NA	NA	NA	NA	NA	NA	NA	hsa_circ_0063725	chr22	45588122	45607988	-	19866	6085	NM_015264	KIAA0930
hsa_circ_0067262	0.04135	2.03825	2.03825	up	4.03269	3.12647	3.56037	P	P	P	2.83686	2.29528	2.59673	A	A	A	hsa_circ_0067262	circRNA	AGCATGAGGAGGTCCGGGCAGCCTAACAAAAGACATGACTGGGAAAGAAGACAACTACCG	NA	circbase	NA	NA	NA	NA	NA	NA	NA	NA	NA	NA	NA	hsa_circ_0067262	chr3	128973510	128984635	+	11125	1145	NM_016128	COPG
hsa_circ_0029568	0.0443536	2.03806	2.03806	up	4.89641	5.8126	5.49512	P	P	P	3.98549	4.59108	4.60754	P	P	P	hsa_circ_0029568	circRNA	AGAGAAGTTAAGAGAAGAATTAGCTATCAAATCCGGCCAGGCTCTACAGATTCTCCCCTG	NA	circbase	NA	NA	NA	NA	NA	NA	NA	NA	NA	NA	NA	hsa_circ_0029568	chr12	133372437	133390005	-	17568	2063	NM_005895	GOLGA3
hsa_circ_0048759	0.00668377	2.03759	2.03759	up	5.27365	5.0304	5.23272	P	P	P	4.34101	3.87463	4.21284	P	A	P	hsa_circ_0048759	circRNA	GGAACATGCTGAGGATGTTGAGACCAGTCTGGAGAACTTGCAGGACATCGACATCATGGA	NA	circbase	NA	NA	NA	NA	NA	NA	NA	NA	NA	NA	NA	hsa_circ_0048759	chr19	5641750	5641957	+	207	207	NM_001201338	SAFB
hsa_circ_0034142	1.87424e-05	2.03726	2.03726	up	6.14143	6.1352	6.04757	P	P	P	5.0365	5.11783	5.09068	P	P	P	hsa_circ_0034142	circRNA	AAATGAGTGAAAACTCTATACCGTCATCCTCGTCGAACTGAGGTGGTGTTGGCATGAAAG	NA	circbase	NA	NA	NA	NA	NA	NA	NA	NA	NA	NA	NA	hsa_circ_0034142	chr15	25332613	25335157	+	2544	2544	NR_003334	SNORD116-20
hsa_circ_0043099	0.0377236	2.03674	2.03674	up	4.17503	4.88394	4.75149	P	P	P	3.6869	3.63031	3.502	P	A	P	hsa_circ_0043099	circRNA	GGACGGGCAAGACACAGACACTGGGTCCTTAGTATATCCTGGTCTCCAGATGGCAGGAAG	NA	circbase	NA	NA	NA	NA	NA	NA	NA	NA	NA	NA	NA	hsa_circ_0043099	chr17	33462267	33464909	-	2642	754	NM_001014445	NLE1
hsa_circ_0058843	0.000756411	2.0361	2.0361	up	11.4463	11.2312	11.2143	P	P	P	10.1108	10.3695	10.3325	P	P	P	hsa_circ_0058843	circRNA	AAGCCTGAGGCCGTGGGACGGGCGGAGGCGCCCGAGTCCCGCTTCCCCGGCGCCCTTCCA	NA	circbase	NA	NA	NA	NA	NA	NA	NA	NA	NA	NA	NA	hsa_circ_0058843	chr2	238600806	238629465	+	28659	541	NM_001137552	LRRFIP1
hsa_circ_0008654	0.0144178	2.03574	2.03574	up	3.48545	3.7334	3.8772	P	P	P	2.34983	2.99911	2.62311	A	A	A	hsa_circ_0008654	circRNA	ATATTCTGAGAATGCATCTACTCATGCCTCGAAATCTCCTGACAGTGTTAATGGAAGTGA	NA	circbase	NA	NA	NA	NA	NA	NA	NA	NA	NA	NA	NA	hsa_circ_0008654	chr3	37315026	37323763	+	8737	381	NM_001172713	GOLGA4
hsa_circ_0079009	0.00346467	2.03529	2.03529	up	6.46666	6.05444	6.20128	P	P	P	5.12756	5.3855	5.1498	P	P	P	hsa_circ_0079009	circRNA	AGACAACTTTGTATTTGGCACCTCGCTGCTCCAGCCTCTGGGGCGCATTCCAACCTTCCA	NA	circbase	NA	NA	NA	NA	NA	NA	NA	NA	NA	NA	NA	hsa_circ_0079009	chr6_ssto_hap7	2020463	2023112	+	2649	404	NM_178014	TUBB
hsa_circ_0069136	0.0215807	2.033	2.033	up	5.79912	6.5215	6.25764	P	P	P	4.85533	5.30262	5.38538	P	P	P	hsa_circ_0069136	circRNA	TTCAGACAGCCAAACAGACCTTCTGGCTATCTGAACGTGCTCTCCAACAGCCGCTGGCGA	NA	circbase	NA	NA	NA	NA	NA	NA	NA	NA	NA	NA	NA	hsa_circ_0069136	chr4	7795407	7802380	-	6973	358	NM_001134647	AFAP1
hsa_circ_0008598	0.010135	2.03182	2.03182	up	4.21301	3.7729	3.66934	P	P	P	2.90898	3.05368	2.65606	A	A	A	hsa_circ_0008598	circRNA	GTTTGAACAAGATTCTGAAACCTTCCTTGTATCCCTCCTGAGACATCTTTGCTGCAAGAT	NA	circbase	NA	NA	NA	NA	NA	NA	NA	NA	NA	NA	NA	hsa_circ_0008598	chr13	30104674	30127997	-	23323	818	NM_003045	SLC7A1
hsa_circ_0018798	0.0478528	2.03128	2.03128	up	7.08106	7.89321	7.86013	P	P	P	6.40607	6.64752	6.82041	P	P	P	hsa_circ_0018798	circRNA	TCGAAGTGAGAATGTCATACCCAGGCTATCCCCCAACAGGCTACCCACCTTTCCCTGGAT	NA	circbase	NA	NA	NA	NA	NA	NA	NA	NA	NA	NA	NA	hsa_circ_0018798	chr10	75138668	75160615	-	21947	1345	NM_004034	ANXA7
hsa_circ_0023178	0.00657978	2.03007	2.03007	up	10.0234	10.4177	10.1926	P	P	P	9.28236	9.15568	9.15451	P	P	P	hsa_circ_0023178	circRNA	CCGCTCACGGCGCGCGAGGAGCCGCCGCCGCCGCGCCATGGAGCCCGAGTGAGCGCGGCG	NA	circbase	NA	NA	NA	NA	NA	NA	NA	NA	NA	NA	NA	hsa_circ_0023178	chr11	68080107	68115711	+	35604	563	NM_002335	LRP5
hsa_circ_0002579	0.00559144	2.02918	2.02918	up	5.04985	5.31385	5.2465	P	P	P	4.07345	4.00785	4.44043	P	P	P	hsa_circ_0002579	circRNA	CTGTTCATGGGCTCCATCGCCTACCTCTTCTTCACCAACCGGCACGAGGTCAGGAAGATG	NA	circbase	NA	NA	NA	NA	NA	NA	NA	NA	NA	NA	NA	hsa_circ_0002579	chr19	11223953	11224438	+	485	400	NM_000527	LDLR
hsa_circ_0005620	0.00128709	2.02816	2.02816	up	5.92308	5.95286	6.03828	P	P	P	4.98458	5.05157	4.80933	P	P	P	hsa_circ_0005620	circRNA	CACAGCCGAGGTGCCGACGCCACCGCCGAGCCCATGATCCTGGAACAGTACGTGGTGGTG	NA	circbase	NA	NA	NA	NA	NA	NA	NA	NA	NA	NA	NA	hsa_circ_0005620	chr10	105382226	105420872	-	38646	4865	NM_014631	SH3PXD2A
hsa_circ_0000074	0.0156362	2.02725	2.02725	up	9.83325	9.55077	9.17943	P	P	P	8.2639	8.63356	8.64895	P	P	P	hsa_circ_0000074	circRNA	CAGCGGGTGCCGCGCGCGAGTCGACAAGTAAGAGTGCGGGAGGCATCTTAATTAACCCTG	NA	circbase	NA	NA	NA	NA	NA	NA	NA	NA	NA	NA	NA	hsa_circ_0000074	chr1	59248878	59248985	-	107	107	NM_002228	JUN
hsa_circ_0031663	0.0143631	2.02594	2.02594	up	6.98264	6.4372	6.5961	P	P	P	5.55174	5.78653	5.66805	P	P	P	hsa_circ_0031663	circRNA	TTACAAATGAGTTCCTGCACTTGGCCATCATCCATGAAGAAAAGGCACTGACCATGGAAG	NA	circbase	NA	NA	NA	NA	NA	NA	NA	NA	NA	NA	NA	hsa_circ_0031663	chr14	35870715	35873004	-	2289	1230	NM_020529	NFKBIA
hsa_circ_0067702	0.0361033	2.02557	2.02557	up	4.91556	5.70229	5.49521	P	P	P	4.19048	4.40531	4.54993	P	P	P	hsa_circ_0067702	circRNA	TATGCTAATCATGAACTGAAAGAAGAGAACCGGGCTTGACTCCCAGCATTCTCATCTCAC	NA	circbase	NA	NA	NA	NA	NA	NA	NA	NA	NA	NA	NA	hsa_circ_0067702	chr3	148876452	148885027	+	8575	1105	NM_032383	HPS3
hsa_circ_0060449	0.00306221	2.02471	2.02471	up	4.56899	4.65831	4.67074	P	P	P	3.47965	3.58149	3.77063	P	A	P	hsa_circ_0060449	circRNA	ATGGACCCATGAGGAGCGAGGATCTGGATGAGCTGCACTACCAGGACACAGATTCAGATG	NA	circbase	NA	NA	NA	NA	NA	NA	NA	NA	NA	NA	NA	hsa_circ_0060449	chr20	42302445	42302539	+	94	94	NM_002466	MYBL2
hsa_circ_0025396	0.0219019	2.02468	2.02468	up	4.43047	4.98803	4.99192	P	P	P	3.7301	4.16077	3.44425	P	P	P	hsa_circ_0025396	circRNA	TGCTCAGTCTCCTGGAGTTCATGCAGATGCAGATCAGGCCACAATTGCTGCCAGTCGGCA	NA	circbase	NA	NA	NA	NA	NA	NA	NA	NA	NA	NA	NA	hsa_circ_0025396	chr12	9073580	9075384	+	1804	387	NM_004426	PHC1
hsa_circ_0010462	0.043924	2.0244	2.0244	up	3.85361	3.82188	3.94149	P	P	P	2.34776	3.05907	3.0516	A	A	A	hsa_circ_0010462	circRNA	ATAGACCTAAGGCTGTTGTTGAATGTTGGGTCACGAAGATCTCAACCTGGCCAAAGAAGA	NA	circbase	NA	NA	NA	NA	NA	NA	NA	NA	NA	NA	NA	hsa_circ_0010462	chr1	21188720	21212864	-	24144	858	NM_001198801	EIF4G3
hsa_circ_0052998	0.00215623	2.02346	2.02346	up	6.66488	6.34828	6.6372	P	P	P	5.55427	5.41808	5.63975	P	P	P	hsa_circ_0052998	circRNA	TATTTCTTATTTATATTGAAGACGTGGATGGCGGGAATTCTCGCTTCTGGCCTGGGTGAG	NA	circbase	NA	NA	NA	NA	NA	NA	NA	NA	NA	NA	NA	hsa_circ_0052998	chr2	25016330	25045245	+	28915	4088	NM_024322	CENPO
hsa_circ_0086616	0.0205036	2.02273	2.02273	up	4.29169	3.97197	3.63013	P	P	P	3.33761	2.72942	2.76988	P	A	A	hsa_circ_0086616	circRNA	AAACGCAAATATAAAAGCGGACTTCCGGCGGGTGACGCGCCCGGGTTCGGCTACAAAAGA	NA	circbase	NA	NA	NA	NA	NA	NA	NA	NA	NA	NA	NA	hsa_circ_0086616	chr9	33025208	33039062	+	13854	1538	NM_001539	DNAJA1
hsa_circ_0004401	0.00940682	2.02251	2.02251	up	4.01107	4.38006	4.17461	P	P	P	2.97279	3.48713	3.02366	A	A	A	hsa_circ_0004401	circRNA	TTCTGCACGGGGTCATCTAGTAGCAGGCACCCAAATCAGGCAACTCCCAAGAAAAGTGGT	NA	circbase	NA	NA	NA	NA	NA	NA	NA	NA	NA	NA	NA	hsa_circ_0004401	chr15	74948073	74948409	-	336	336	NM_001142443	EDC3
hsa_circ_0046344	0.00321023	2.01935	2.01935	up	7.08043	7.34646	7.20095	P	P	P	6.1658	6.18748	6.24408	P	P	P	hsa_circ_0046344	circRNA	AAGCTCGTGTTGACTTCTCGCTCCGGGATCCGGACAGGCTGTCCTGAAGCGTGGCCTGAA	NA	circbase	NA	NA	NA	NA	NA	NA	NA	NA	NA	NA	NA	hsa_circ_0046344	chr17	80040789	80046752	-	5963	3463	NM_004104	FASN
hsa_circ_0064421	0.0153146	2.01874	2.01874	up	8.25402	8.17095	8.26503	P	P	P	6.97039	7.45926	7.17987	P	P	P	hsa_circ_0064421	circRNA	GCGGCGATGACCCTGACCTGGGCCCAGCTCACGTGGTGGGAGACTTGCGTGTCTCCTTTT	NA	circbase	NA	NA	NA	NA	NA	NA	NA	NA	NA	NA	NA	hsa_circ_0064421	chr3	14176657	14176732	+	75	75	NM_024334	TMEM43
hsa_circ_0020320	0.0146309	2.01844	2.01844	up	10.1537	10.669	10.3779	P	P	P	9.48262	9.3165	9.40348	P	P	P	hsa_circ_0020320	circRNA	TTACTTGTACTGTGTAAATAAAGCTTCCTGGTTCAATACCCCGCCGCCGCCGCACGCCGC	NA	circbase	NA	NA	NA	NA	NA	NA	NA	NA	NA	NA	NA	hsa_circ_0020320	chr10	126307862	126432930	-	125068	5740	NM_014661	FAM53B
hsa_circ_0090411	0.0103562	2.01761	2.01761	up	3.42055	3.28236	3.46811	P	P	P	2.211	2.23656	2.64881	A	A	A	hsa_circ_0090411	circRNA	ATAAAGAATTAATAACTCCCATGGGCTCGGGATGAGTTTGAAGGCCTCTTCAAGCAGCCA	NA	circbase	NA	NA	NA	NA	NA	NA	NA	NA	NA	NA	NA	hsa_circ_0090411	chrX	47069021	47074527	+	5506	1438	NM_003334	UBA1
hsa_circ_0040355	0.00203847	2.01746	2.01746	up	3.4989	3.81292	3.63636	P	P	P	2.8289	2.4669	2.60876	A	A	A	hsa_circ_0040355	circRNA	ATCTCTCCCGGAGACTGGAACCTACTGAACGACCTCTTCAGATCGTTTATGATTACTTAT	NA	circbase	NA	NA	NA	NA	NA	NA	NA	NA	NA	NA	NA	hsa_circ_0040355	chr16	71706164	71736634	-	30470	1248	NM_015020	PHLPP2
hsa_circ_0069105	0.0123021	2.01558	2.01558	up	3.71282	4.23264	3.78512	P	P	P	3.04115	2.94085	2.75747	A	A	A	hsa_circ_0069105	circRNA	GAGAACGAAGTTTCTCCTTGGACCAAGATGACTGATGGAAAACTCTCCACCTCTACAAAT	NA	circbase	NA	NA	NA	NA	NA	NA	NA	NA	NA	NA	NA	hsa_circ_0069105	chr4	6925099	7006651	+	81552	1368	NM_020773	TBC1D14
hsa_circ_0060092	0.00222076	2.0149	2.0149	up	5.47901	5.54218	5.51744	P	P	P	4.37305	4.54508	4.58067	P	P	P	hsa_circ_0060092	circRNA	ATTGATTGATTGTGATAGTAAGCTTGGGAAAGTCGAGGTGACGGTGTTTGACCCTGACTC	NA	circbase	NA	NA	NA	NA	NA	NA	NA	NA	NA	NA	NA	hsa_circ_0060092	chr20	34135162	34145405	+	10243	930	NM_198398	ERGIC3
hsa_circ_0081150	0.00106148	2.01282	2.01282	up	10.3369	10.1478	10.1364	P	P	P	9.05475	9.35459	9.1772	P	P	P	hsa_circ_0081150	circRNA	AGGCCCCCCTGGTGCTCCTGGTGCTGTAGGTGCCCCTGGTCCTGCTGGAGCCACAGGTGA	NA	circbase	NA	NA	NA	NA	NA	NA	NA	NA	NA	NA	NA	hsa_circ_0081150	chr7	94048809	94050374	+	1565	324	NM_000089	COL1A2
hsa_circ_0078443	0.00233422	2.01263	2.01263	up	5.37784	5.40686	5.34521	P	P	P	4.38865	4.24353	4.4626	P	P	P	hsa_circ_0078443	circRNA	ATGTGTCCAACTTCGTGGAGACAGAGCAGGTGGCACGTCTCTGAGCTTCCTGGTGTTGGT	NA	circbase	NA	NA	NA	NA	NA	NA	NA	NA	NA	NA	NA	hsa_circ_0078443	chr6	158449787	158454712	+	4925	497	NM_003898	SYNJ2
hsa_circ_0065467	0.0410652	2.01257	2.01257	up	4.35219	4.30605	4.32062	P	P	P	3.22712	3.68865	2.93496	P	A	A	hsa_circ_0065467	circRNA	TGGTGGCGTGCCGGCCCTGCTGCGGACGCCAGCCTTGCGGAGTACGGCAACCTTCGCTCA	NA	circbase	NA	NA	NA	NA	NA	NA	NA	NA	NA	NA	NA	hsa_circ_0065467	chr3	48638407	48646735	-	8328	897	NM_003365	UQCRC1
hsa_circ_0043623	0.00184445	2.01188	2.01188	up	5.81653	5.94808	5.93981	P	P	P	4.85675	4.76227	5.04859	P	P	P	hsa_circ_0043623	circRNA	GTCTGGCCGCGGATGACTTCCGCACCAAACCCGAGCACCTTCTCTTCACTCAGCCAACTG	NA	circbase	NA	NA	NA	NA	NA	NA	NA	NA	NA	NA	NA	hsa_circ_0043623	chr17	39741226	39743147	-	1921	669	NM_000526	KRT14
hsa_circ_0037433	0.0327429	2.01143	2.01143	up	6.25692	6.98696	6.62504	P	P	P	5.71103	5.50135	5.71356	P	P	P	hsa_circ_0037433	circRNA	GCTCACCTCGGTCTTTGGCCATCACCCTCCCAGAGCCCAACGGCAGCGCAACGGGGCTCA	NA	circbase	NA	NA	NA	NA	NA	NA	NA	NA	NA	NA	NA	hsa_circ_0037433	chr16	2141423	2156025	-	14602	4009	NM_001009944	PKD1
hsa_circ_0044721	0.0247363	2.0103	2.0103	up	5.62773	4.94656	5.15827	P	P	P	4.38371	4.08472	4.31146	P	P	P	hsa_circ_0044721	circRNA	CTCCTGGAGTGTGACCCTGGAGAGCATGACCCAGCGTCCACACACAAATCCACACGCCCT	NA	circbase	NA	NA	NA	NA	NA	NA	NA	NA	NA	NA	NA	hsa_circ_0044721	chr17	54972703	54976541	-	3838	276	NM_005082	TRIM25
hsa_circ_0065487	0.0173827	2.01004	2.01004	up	4.58347	5.05745	5.23067	P	P	P	3.70924	4.09725	4.08574	P	P	P	hsa_circ_0065487	circRNA	CCTTTGCCAGGTGAATCCAACACCGTGGTCAGCCCCACAGTTCCAGGGGGCTTGAGTGAC	NA	circbase	NA	NA	NA	NA	NA	NA	NA	NA	NA	NA	NA	hsa_circ_0065487	chr3	48691051	48692827	-	1776	707	NM_001407	CELSR3
hsa_circ_0024785	0.00606199	2.00968	2.00968	up	5.74238	5.70692	5.75902	P	P	P	4.75722	4.55936	4.85574	P	P	P	hsa_circ_0024785	circRNA	AGTGCTAGAAGAGTGCCTTTCTGGGCTACTATGTCTCTGTTCGAAAAATATCTCCCTGGA	NA	circbase	NA	NA	NA	NA	NA	NA	NA	NA	NA	NA	NA	hsa_circ_0024785	chr11	125479328	125491280	+	11952	1732	NM_152713	STT3A
hsa_circ_0031578	0.00321382	2.00953	2.00953	up	7.28915	7.68267	7.4729	P	P	P	6.43661	6.62291	6.38021	P	P	P	hsa_circ_0031578	circRNA	ACACTTACTGAAATGTAATAAACTATTCATAAACTTGCAACGTCTGCCCCGCCAGCGCGT	NA	circbase	NA	NA	NA	NA	NA	NA	NA	NA	NA	NA	NA	hsa_circ_0031578	chr14	31915242	31926680	-	11438	2680	NM_080664	C14orf126
hsa_circ_0009229	0.0336772	2.00838	2.00838	up	6.34828	5.69875	5.73692	P	P	P	4.93098	4.84642	5.07508	P	P	P	hsa_circ_0009229	circRNA	TGTGAGAAGGACGCTTCTGCGCCTGCGACCTGTGCGGAGATGCGCTGTGAGTTCGGTGCG	NA	circbase	NA	NA	NA	NA	NA	NA	NA	NA	NA	NA	NA	hsa_circ_0009229	chr1	981343	983745	+	2402	1425	NM_198576	AGRN
hsa_circ_0050638	0.0157693	2.00818	2.00818	up	3.93357	4.56089	4.36988	P	P	P	3.43036	3.0656	3.39306	P	A	P	hsa_circ_0050638	circRNA	AGGGCATGCCCGACTCAGACATCTCTCCTTTAGTGGGGCGTGGAGAACTCTGATCGAGAA	NA	circbase	NA	NA	NA	NA	NA	NA	NA	NA	NA	NA	NA	hsa_circ_0050638	chr19	36227812	36227887	+	75	75	NM_014727	MLL4
hsa_circ_0082921	0.0252637	2.00761	2.00761	up	5.38252	5.44489	5.23152	P	P	P	4.52436	3.93425	4.51662	P	P	P	hsa_circ_0082921	circRNA	CATCAAGCAGACTCGTTTGTGAACAGCCAGGAGTGGACGCTGAGCCGCTCCGTACCGGAG	NA	circbase	NA	NA	NA	NA	NA	NA	NA	NA	NA	NA	NA	hsa_circ_0082921	chr7	150813879	150820973	+	7094	890	NM_031946	AGAP3
hsa_circ_0080133	4.59497e-05	2.00742	2.00742	up	5.96748	6.0687	6.03693	P	P	P	4.97822	4.98368	5.09403	P	P	P	hsa_circ_0080133	circRNA	TATCCCAGAGAGAGGCTCCAGGGAGTTCCACGCTGTCCAGTTCTCTCTGCCGTGATAAAC	NA	circbase	NA	NA	NA	NA	NA	NA	NA	NA	NA	NA	NA	hsa_circ_0080133	chr7	47332425	47481653	-	149228	3925	NM_022748	TNS3
hsa_circ_0068657	0.0265008	2.00701	2.00701	up	10.1316	10.7923	10.7023	P	P	P	9.76098	9.12272	9.72722	P	P	P	hsa_circ_0068657	circRNA	CGTATCTAAGAACAATTTCTGTGAGGGAAGTATCTCGGCTTCTCCCTTGAATTCCAGAAA	NA	circbase	NA	NA	NA	NA	NA	NA	NA	NA	NA	NA	NA	hsa_circ_0068657	chr3	196202101	196210762	-	8661	204	NM_152617	RNF168
hsa_circ_0020080	0.0282449	2.00298	2.00298	up	4.31131	4.43564	4.44783	P	P	P	2.99273	3.60673	3.51971	A	A	P	hsa_circ_0020080	circRNA	TCATAGGCAGCTTGCACCTTCTCTTCCTTTACAAGAAGATTTTGTTTATCACTGGAAGGC	NA	circbase	NA	NA	NA	NA	NA	NA	NA	NA	NA	NA	NA	hsa_circ_0020080	chr10	116590610	116608496	+	17886	1758	NM_020940	FAM160B1
hsa_circ_0081919	0.0370696	2.0013	2.0013	up	3.8984	3.79707	3.85458	P	P	P	2.46773	2.79274	3.19598	A	A	A	hsa_circ_0081919	circRNA	TGGGAATCTCTTTGAGGAAGCAGATTCACGGGGCAGTGCCAGTGCATGCCTGGGTTTGGA	NA	circbase	NA	NA	NA	NA	NA	NA	NA	NA	NA	NA	NA	hsa_circ_0081919	chr7	107580433	107591767	-	11334	467	NM_002291	LAMB1
hsa_circ_0058673	0.00156412	2.00109	2.00109	up	14.7545	15.0604	15.0202	P	P	P	13.9948	13.7778	14.0637	P	P	P	hsa_circ_0058673	circRNA	AATGCCAGAAGCCCTTTCGCCTCAGTCTCGAGCTCTCGCTGGCCTTCGGGTGTACGTGCT	NA	circbase	NA	NA	NA	NA	NA	NA	NA	NA	NA	NA	NA	hsa_circ_0058673	chr2	232321341	232329205	-	7864	1846	NM_005381	NCL
hsa_circ_0022792	0.0402079	2.00092	2.00092	up	8.64964	9.46547	9.2694	P	P	P	8.39205	7.99787	8.08153	P	P	P	hsa_circ_0022792	circRNA	TAGAGACCATGTTCCGGAGCTGGATGACCAGATCCAGGCCAATCTCCCCGATGAGCAAGT	NA	circbase	NA	NA	NA	NA	NA	NA	NA	NA	NA	NA	NA	hsa_circ_0022792	chr11	64974250	64977923	+	3673	494	NM_001198868	CAPN1
hsa_circ_0089788	0.00310052	0.499395	2.00242	down	3.7682	3.74009	3.65402	P	P	P	4.79857	4.81053	4.5457	P	P	P	hsa_circ_0089788	circRNA	CCTGCTGCAAAACAATAAACAGAGGACGCAGAGGTCGTCCAGCACGCCAGCAAGCAGATC	NA	circbase	NA	NA	NA	NA	NA	NA	NA	NA	NA	NA	NA	hsa_circ_0089788	chrX	1505044	1508620	-	3576	3576	---	---
hsa_circ_0018048	0.0101521	0.499385	2.00246	down	3.97996	3.46399	3.51929	P	P	P	4.38512	4.74002	4.85976	P	P	P	hsa_circ_0018048	circRNA	TACACCCACATCTTCTGTCCCTGCACAGAAAACAGAAAGAAAAGGGTGGCGCGCGGCGTC	NA	circbase	NA	NA	NA	NA	NA	NA	NA	NA	NA	NA	NA	hsa_circ_0018048	chr10	28821421	28884970	+	63549	1393	NR_024557	WAC
hsa_circ_0061899	0.000622711	0.499215	2.00315	down	2.85471	3.05719	2.8676	A	P	P	3.90692	3.87886	4.00643	P	P	P	hsa_circ_0061899	circRNA	TTGAGGCCGAGTTATACGAGGGACAAGTCGTTCCTGGCCATGGTGGTGGACATTGTGCAG	NA	circbase	NA	NA	NA	NA	NA	NA	NA	NA	NA	NA	NA	hsa_circ_0061899	chr21	45163604	45168961	+	5357	217	NM_003681	PDXK
hsa_circ_0068534	0.0138876	0.499151	2.0034	down	3.89479	3.39407	3.98443	P	P	P	4.68935	5.01235	4.61447	P	P	P	hsa_circ_0068534	circRNA	TCATCATGTTGTATCCAGTTGCCTCTGTTGACCAGGTTCTTCAGTTGATGTTGCATGGCA	NA	circbase	NA	NA	NA	NA	NA	NA	NA	NA	NA	NA	NA	hsa_circ_0068534	chr3	194140607	194151751	-	11144	858	NM_024524	ATP13A3
hsa_circ_0068641	0.0451581	0.499105	2.00359	down	5.76327	4.95206	5.23797	P	P	P	6.39003	6.28332	6.40431	P	P	P	hsa_circ_0068641	circRNA	TTTCATCATCGGCTGTCTTGAATCCTTTCTACAAGGAGTGGGTGCTTACTGCTCTGTTGT	NA	circbase	NA	NA	NA	NA	NA	NA	NA	NA	NA	NA	NA	hsa_circ_0068641	chr3	196050614	196051311	-	697	424	NR_037950	TM4SF19-TCTEX1D2
hsa_circ_0064200	0.0218671	0.499081	2.00368	down	7.43703	6.77943	6.96006	P	P	P	7.72531	8.3953	8.06868	P	P	P	hsa_circ_0064200	circRNA	TTTTTGAAAAGGCCTGGCGGGAAAGTCGAAAACTACGGGCGGCGACGGCTTCTCGGAAGT	NA	circbase	NA	NA	NA	NA	NA	NA	NA	NA	NA	NA	NA	hsa_circ_0064200	chr3	10068112	10078023	+	9911	569	NM_033084	FANCD2
hsa_circ_0057305	0.0078607	0.498569	2.00574	down	3.84192	3.49198	3.49759	P	P	P	4.69422	4.60665	4.56866	P	P	P	hsa_circ_0057305	circRNA	TGGTGATGAGGTGCAGATCCCAAGTCTGTAGTATGTGCATTCTTCAAGCAAGGACAGTGT	NA	circbase	NA	NA	NA	NA	NA	NA	NA	NA	NA	NA	NA	hsa_circ_0057305	chr2	187365999	187370568	+	4569	677	NM_018471	ZC3H15
hsa_circ_0069446	0.0136286	0.498043	2.00786	down	3.6869	3.299	3.22954	P	P	P	4.41907	4.49645	4.35676	P	P	P	hsa_circ_0069446	circRNA	TGGACCCAGGACTTCCAATAGTAGTCAGACATTATCATCCTGTCATACTATGGAGCCATG	NA	circbase	NA	NA	NA	NA	NA	NA	NA	NA	NA	NA	NA	hsa_circ_0069446	chr4	39077584	39116950	+	39366	1690	NM_015990	KLHL5
hsa_circ_0075057	0.000271537	0.49765	2.00944	down	4.10804	4.23773	4.04702	P	P	P	5.0191	5.17268	5.22043	P	P	P	hsa_circ_0075057	circRNA	GGAAATCTGGAGTTATCATTACCATGTTGGTGACCTGTTCAGTTTGCTGCTATCTCTTTT	NA	circbase	NA	NA	NA	NA	NA	NA	NA	NA	NA	NA	NA	hsa_circ_0075057	chr5	172421777	172461900	+	40123	677	NM_003945	ATP6V0E1
hsa_circ_0022227	0.00341929	0.497585	2.00971	down	4.73098	4.56204	4.74866	P	P	P	5.49206	5.68735	5.86627	P	P	P	hsa_circ_0022227	circRNA	ATGGTTCCCATAAATAAGGGGCATGAGCCCTTCCTCACGACAGACCGTCAATGTGCCCGC	NA	circbase	NA	NA	NA	NA	NA	NA	NA	NA	NA	NA	NA	hsa_circ_0022227	chr11	60704554	60711308	-	6754	1034	NM_016582	SLC15A3
hsa_circ_0031956	0.0134997	0.497158	2.01143	down	4.32258	3.71315	4.1485	P	P	P	4.79001	5.29983	5.1392	P	P	P	hsa_circ_0031956	circRNA	TGAAGTACAGGAGTGGACCTACCCTATGAGACGAGAGATGCAGGAAATTTTACCTGGATT	NA	circbase	NA	NA	NA	NA	NA	NA	NA	NA	NA	NA	NA	hsa_circ_0031956	chr14	53211569	53224642	+	13073	374	NM_145251	STYX
hsa_circ_0037242	0.0208897	0.497107	2.01164	down	4.55996	4.14019	4.82771	P	P	P	5.15028	5.69953	5.71607	P	P	P	hsa_circ_0037242	circRNA	TAAAATCCGTGAGCACGAGGTGGGACGTGCTGGTGTGTGACGTGTGGGTCATTTTGACCC	NA	circbase	NA	NA	NA	NA	NA	NA	NA	NA	NA	NA	NA	hsa_circ_0037242	chr16	732363	732768	+	405	405	NM_005861	STUB1
hsa_circ_0089349	0.0304318	0.49706	2.01183	down	6.79926	6.08022	6.46712	P	P	P	7.37594	7.57433	7.50365	P	P	P	hsa_circ_0089349	circRNA	AGGTGAACTCGAGTTAACACCGTCACCACCTTGGTGGAGAACAAGAAAGCTCAGCTGGTG	NA	circbase	NA	NA	NA	NA	NA	NA	NA	NA	NA	NA	NA	hsa_circ_0089349	chr9	136217094	136217582	+	488	211	NM_000972	RPL7A
hsa_circ_0073933	0.0237043	0.496854	2.01266	down	4.25482	3.70992	4.21255	P	P	P	5.14763	5.09513	5.01997	P	P	P	hsa_circ_0073933	circRNA	ATTACTGTGGAAGATCAGGAATTTACAAGCTCAGGCTCAGCCAACACTGAGACCACCAAA	NA	circbase	NA	NA	NA	NA	NA	NA	NA	NA	NA	NA	NA	hsa_circ_0073933	chr5	133326692	133326845	-	153	153	NR_036625	VDAC1
hsa_circ_0023926	0.0282711	0.496795	2.0129	down	3.66986	2.88833	3.48768	P	P	P	4.09	4.54003	4.5115	P	P	P	hsa_circ_0023926	circRNA	CTTCTAACAGGTTAATAGCAATGAACTTACAAATGGGGTAATAAATGCTGCCTTCATGCT	NA	circbase	NA	NA	NA	NA	NA	NA	NA	NA	NA	NA	NA	hsa_circ_0023926	chr11	85711685	85723435	-	11750	608	NM_007166	PICALM
hsa_circ_0035654	0.00664511	0.496657	2.01346	down	3.72556	3.77657	3.89131	P	P	P	4.66899	5.03636	4.69205	P	P	P	hsa_circ_0035654	circRNA	TCGTTACGAGTTATCGCTGTGATGATTTTGTGGTTAATGACACCAAGCTGGGACTGGTAC	NA	circbase	NA	NA	NA	NA	NA	NA	NA	NA	NA	NA	NA	hsa_circ_0035654	chr15	63845913	63866602	+	20689	812	NM_006537	USP3
hsa_circ_0039904	0.0182856	0.496546	2.01391	down	5.65952	6.08928	6.31921	P	P	P	6.8537	7.38844	6.86442	P	P	P	hsa_circ_0039904	circRNA	AACGGTGTGGTTCCAGGACATGGCAACCACAGAGAGAGCAGCCCTTTTCTTTCCCCCTTG	NA	circbase	NA	NA	NA	NA	NA	NA	NA	NA	NA	NA	NA	hsa_circ_0039904	chr16	67991644	67997462	-	5818	429	NM_005072	SLC12A4
hsa_circ_0045885	0.0285603	0.496341	2.01474	down	9.83044	9.12708	9.12272	P	P	P	10.0681	10.6991	10.3967	P	P	P	hsa_circ_0045885	circRNA	ACATTAAGGTGTACCTCTTCGACAACAGCGTCATCTTGAGCGGCGGCGAGTCTCCATGGC	NA	circbase	NA	NA	NA	NA	NA	NA	NA	NA	NA	NA	NA	hsa_circ_0045885	chr17	76374734	76395618	+	20884	713	NM_024419	PGS1
hsa_circ_0060085	0.00193939	0.496254	2.0151	down	4.96845	4.86883	4.90121	P	P	P	5.91965	6.04771	5.79436	P	P	P	hsa_circ_0060085	circRNA	TGTGCGCCATCATTGGGGGCATGTTCACAGGTGGCTCCAGGCCGGAAGAGGGAGTCTGTA	NA	circbase	NA	NA	NA	NA	NA	NA	NA	NA	NA	NA	NA	hsa_circ_0060085	chr20	34129777	34145020	+	15243	1156	NM_198398	ERGIC3
hsa_circ_0050679	0.0448512	0.495938	2.01638	down	11.4481	10.6018	10.7053	P	P	P	11.4952	12.2695	12.0735	P	P	P	hsa_circ_0050679	circRNA	CCGCCTGAGGTTTCCCGCGGCTGTTCGCTGTTCCAGTGGGTCGTGGCGGTGGCGGCAGCG	NA	circbase	NA	NA	NA	NA	NA	NA	NA	NA	NA	NA	NA	hsa_circ_0050679	chr19	36545782	36592219	+	46437	3062	NM_001083961	WDR62
hsa_circ_0063434	0.00771971	0.495931	2.01641	down	3.48746	3.77003	3.37045	P	P	P	4.61703	4.48368	4.58891	P	P	P	hsa_circ_0063434	circRNA	ATACGCTGCAGAACATTTCTGAAGGATTGGTCGTGTACCCCAAAATTTGCACCGACATAC	NA	circbase	NA	NA	NA	NA	NA	NA	NA	NA	NA	NA	NA	hsa_circ_0063434	chr22	40757276	40759075	+	1799	309	NM_000026	ADSL
hsa_circ_0000288	0.00437364	0.495838	2.01679	down	4.4793	4.07356	4.41316	P	P	P	5.19834	5.35439	5.46871	P	P	P	hsa_circ_0000288	circRNA	TAAATGCAGCTCCATTCCAATCCATGCAAACGGTTCCTTTGGTATCATCCACAAGTGAGG	NA	circbase	NA	NA	NA	NA	NA	NA	NA	NA	NA	NA	NA	hsa_circ_0000288	chr11	34111725	34112225	+	500	261	NM_005898	CAPRIN1
hsa_circ_0017576	0.000642583	0.495555	2.01794	down	3.33386	3.2575	3.51715	P	P	P	4.25179	4.41439	4.48373	P	P	P	hsa_circ_0017576	circRNA	CTGGAAACTAGCCTAATGGGATTGTTTGAAAAACGTCGCTTCAGGAAATTCCTAGTGTAT	NA	circbase	NA	NA	NA	NA	NA	NA	NA	NA	NA	NA	NA	hsa_circ_0017576	chr10	5807185	5828013	-	20828	1733	NM_001494	GDI2
hsa_circ_0044426	0.00276197	0.494976	2.0203	down	3.68488	3.76824	4.05919	P	P	P	4.72911	4.83804	5.00291	P	P	P	hsa_circ_0044426	circRNA	CGTGTCCTTGGCTCGCTTTGATGCTGGAGAACTAATCACCCAGAGAGAGCTGGTCTCCAG	NA	circbase	NA	NA	NA	NA	NA	NA	NA	NA	NA	NA	NA	hsa_circ_0044426	chr17	47486403	47486520	-	117	117	NM_002634	PHB
hsa_circ_0013452	0.00320774	0.494111	2.02384	down	3.92063	3.73308	3.54297	P	P	P	4.51472	4.881	4.84917	P	P	P	hsa_circ_0013452	circRNA	AAACATTGAGGTTTCATATGGACCCATCTGGGACCTTTGTACAGTGTGATGCTCGAGCAA	NA	circbase	NA	NA	NA	NA	NA	NA	NA	NA	NA	NA	NA	hsa_circ_0013452	chr1	109952549	109953735	-	1186	190	NM_002790	PSMA5
hsa_circ_0031447	0.0267209	0.49343	2.02663	down	3.74328	2.99486	3.33912	P	P	P	4.59828	3.97068	4.57919	P	P	P	hsa_circ_0031447	circRNA	AAATAAAAAGGCCCGGATTGCATTTCTACAAGGCGAAAGAAAAGGTCAAGAGAACCTGAA	NA	circbase	NA	NA	NA	NA	NA	NA	NA	NA	NA	NA	NA	hsa_circ_0031447	chr14	31416295	31425448	-	9153	434	NM_001083893	STRN3
hsa_circ_0032556	0.00220623	0.493321	2.02708	down	5.77559	5.60035	5.51579	P	P	P	6.59534	6.6715	6.69355	P	P	P	hsa_circ_0032556	circRNA	TTTGTCTTGTCTTCTGCAGTTTCTCATCTCTAAGTGCCTCATTGAGTTCGGTGCATCTGG	NA	circbase	NA	NA	NA	NA	NA	NA	NA	NA	NA	NA	NA	hsa_circ_0032556	chr14	74946642	74946991	-	349	349	NM_006432	NPC2
hsa_circ_0079932	0.00988329	0.492713	2.02958	down	4.38402	3.82377	4.06117	P	P	P	4.81622	5.24012	5.28644	P	P	P	hsa_circ_0079932	circRNA	GGAGCTGTGGACGGTCTGGAAAATCCCGAAGCAGAAGCCCGTATTCATCTAGGCATTCAA	NA	circbase	NA	NA	NA	NA	NA	NA	NA	NA	NA	NA	NA	hsa_circ_0079932	chr7	40027197	40102526	+	75329	1491	NM_003718	CDK13
hsa_circ_0043474	0.00100283	0.49244	2.0307	down	4.2081	4.03814	4.3161	P	P	P	5.04886	5.23347	5.34417	P	P	P	hsa_circ_0043474	circRNA	AGCTATTGGCAGTAAAGTGGCGCTACAAACACTAAGTCACACCCGGAAGCAGGGGCCCGA	NA	circbase	NA	NA	NA	NA	NA	NA	NA	NA	NA	NA	NA	hsa_circ_0043474	chr17	37885408	37886788	-	1380	754	NM_032339	MIEN1
hsa_circ_0050618	0.00257091	0.492365	2.03101	down	13.1123	13.094	13.1045	P	P	P	14.0762	14.0637	14.2314	P	P	P	hsa_circ_0050618	circRNA	CCAGCTGGTGGAGGGCTGGCGGACTGTGGGTGTGCTGGTCTCCCAGCGGAGCACCCTCCT	NA	circbase	NA	NA	NA	NA	NA	NA	NA	NA	NA	NA	NA	hsa_circ_0050618	chr19	36109470	36109951	+	481	294	NM_015302	HAUS5
hsa_circ_0005936	0.0092286	0.492187	2.03175	down	3.21591	2.94059	3.46568	A	A	P	4.15237	4.52721	4.00736	P	P	P	hsa_circ_0005936	circRNA	CCTTATCTCTGCCAAGATATCAAGTCAGATGGCTTCAGCATCGAGACATGCAAAATTATG	NA	circbase	NA	NA	NA	NA	NA	NA	NA	NA	NA	NA	NA	hsa_circ_0005936	chr1	223954068	223959941	+	5873	389	NM_001748	CAPN2
hsa_circ_0000826	0.0170472	0.492145	2.03192	down	5.01811	4.4386	4.96845	P	P	P	5.68249	5.8984	5.96611	P	P	P	hsa_circ_0000826	circRNA	CTTTATCTGATGATGATGAAAGTTACACAGATCCAGGATGAGAAGACTGATAAAAGAAGA	NA	circbase	NA	NA	NA	NA	NA	NA	NA	NA	NA	NA	NA	hsa_circ_0000826	chr18	9182379	9221997	+	39618	994	NM_015208	ANKRD12
hsa_circ_0017696	0.0373956	0.491816	2.03328	down	12.9189	12.1355	12.127	P	P	P	13.2152	13.671	13.4814	P	P	P	hsa_circ_0017696	circRNA	ATCACATTTTTGAAAAATAAATTTAAGAGTTTTTTCTTAAGGGCGGCGGCGTGAGGGCTC	NA	circbase	NA	NA	NA	NA	NA	NA	NA	NA	NA	NA	NA	hsa_circ_0017696	chr10	11865396	11914276	+	48880	3333	NM_153256	C10orf47
hsa_circ_0086735	0.0458698	0.491816	2.03328	down	4.1187	3.22351	3.86001	P	P	P	4.3179	5.14512	4.8333	P	P	P	hsa_circ_0086735	circRNA	CAAGCGAGCCCGGGGTAGAGATTTTCTATTTTGTACATACATTATTTTGTATATACTGTA	NA	circbase	NA	NA	NA	NA	NA	NA	NA	NA	NA	NA	NA	hsa_circ_0086735	chr9	33986757	34017187	-	30430	561	NM_018449	UBAP2
hsa_circ_0076075	0.0208246	0.491549	2.03438	down	2.85591	3.42372	2.85352	A	P	P	3.70025	4.11173	4.39069	P	P	P	hsa_circ_0076075	circRNA	TCCAACTTGCCTCGAGAGTCAGGATGTCTCAGATTTAACAACAGTTGAAAGGGAAGACTC	NA	circbase	NA	NA	NA	NA	NA	NA	NA	NA	NA	NA	NA	hsa_circ_0076075	chr6	34845554	34850857	-	5303	1277	NM_005643	TAF11
hsa_circ_0074319	0.0152494	0.491191	2.03587	down	5.57846	5.08815	5.22374	P	P	P	6.3953	6.33843	6.27646	P	P	P	hsa_circ_0074319	circRNA	AAACTTACCCTTACCTTCTCTGCCCAGACCAAGAGGCATGAGCCAGAAGGAGAGCTCTAA	NA	circbase	NA	NA	NA	NA	NA	NA	NA	NA	NA	NA	NA	hsa_circ_0074319	chr5	140951492	140963182	-	11690	2071	NM_005219	DIAPH1
hsa_circ_0085381	0.0139233	0.490815	2.03743	down	6.45479	6.20284	6.44283	P	P	P	7.31639	7.69734	7.11996	P	P	P	hsa_circ_0085381	circRNA	AGAGAGCAAGGTTTAAAGCCCCCCTCCAAATTCACTGCAGTCATCCATGCGGTGACCCCC	NA	circbase	NA	NA	NA	NA	NA	NA	NA	NA	NA	NA	NA	hsa_circ_0085381	chr8	118830673	118832033	-	1360	215	NM_000127	EXT1
hsa_circ_0014239	0.0121234	0.490768	2.03762	down	5.2618	4.81011	4.87042	P	P	P	5.97354	6.10854	5.97968	P	P	P	hsa_circ_0014239	circRNA	TGTATCCCCTGGTCCCTCTGGGATGCTCATTAAAACCTTCCCACTCCTTGGCTGGGCTGA	NA	circbase	NA	NA	NA	NA	NA	NA	NA	NA	NA	NA	NA	hsa_circ_0014239	chr1	153579366	153585514	-	6148	1068	NM_080388	S100A16
hsa_circ_0061576	0.00161104	0.490393	2.03918	down	4.25783	4.31807	4.03231	P	P	P	5.42026	5.1825	5.08387	P	P	P	hsa_circ_0061576	circRNA	CTCTGCATCTATTTGCTTGCTGAAAATGGTCGATTAAGCAATACCCAAGGAGTCGTTTCT	NA	circbase	NA	NA	NA	NA	NA	NA	NA	NA	NA	NA	NA	hsa_circ_0061576	chr21	35279644	35279757	-	113	113	NM_001697	ATP5O
hsa_circ_0007189	0.0225667	0.490374	2.03926	down	4.5157	3.9653	4.15779	P	P	P	5.27979	5.24811	5.24969	P	P	P	hsa_circ_0007189	circRNA	CTTCTGTACTTGCATTTGCCCAGTATAACATGGATCAGTTCACGCCTGTGAAGATAGAAG	NA	circbase	NA	NA	NA	NA	NA	NA	NA	NA	NA	NA	NA	hsa_circ_0007189	chr1	113196219	113197293	+	1074	271	NM_006135	CAPZA1
hsa_circ_0035547	0.0019228	0.490291	2.03961	down	5.23272	5.03157	4.88736	P	P	P	5.97344	6.19698	6.07838	P	P	P	hsa_circ_0035547	circRNA	CTGAACCTGGCACTCTACACCCCCAAGTGCATATGGGTCTGTCAAAGCCTATACTAACTT	NA	circbase	NA	NA	NA	NA	NA	NA	NA	NA	NA	NA	NA	hsa_circ_0035547	chr15	60643922	60674640	-	30718	730	NM_001136015	ANXA2
hsa_circ_0061372	0.0239032	0.490272	2.03969	down	3.83699	3.31179	4.02918	P	P	P	4.57882	4.88429	4.87147	P	P	P	hsa_circ_0061372	circRNA	TTACTGTCAAGGCTCTGGTATCAGTTCCTCTTCAGTATTGCATGGCATGGTTTTTAAGAA	NA	circbase	NA	NA	NA	NA	NA	NA	NA	NA	NA	NA	NA	hsa_circ_0061372	chr21	30428647	30437426	-	8779	1171	NM_006585	CCT8
hsa_circ_0063269	0.00150211	0.489908	2.0412	down	5.07075	4.73686	4.83762	P	P	P	5.8067	6.07478	5.85837	P	P	P	hsa_circ_0063269	circRNA	TTCATCCGTCAGATCCACAAATTTGAGGAGATTAACAAGCAGAATGAGCAGATGCATGCG	NA	circbase	NA	NA	NA	NA	NA	NA	NA	NA	NA	NA	NA	hsa_circ_0063269	chr22	38273680	38282852	+	9172	579	NM_016091	EIF3L
hsa_circ_0021245	0.0175681	0.489766	2.04179	down	4.13448	3.5841	4.07583	P	P	P	4.73015	4.79297	5.34041	P	P	P	hsa_circ_0021245	circRNA	GATGTAGTGAGCATGTTACTTCGCTTTTTTGTGCACTTCTATGACATGGAAATTATTGAA	NA	circbase	NA	NA	NA	NA	NA	NA	NA	NA	NA	NA	NA	hsa_circ_0021245	chr11	10818592	10820660	-	2068	958	NM_001172705	EIF4G2
hsa_circ_0018468	0.000275277	0.489629	2.04236	down	3.61993	3.59662	3.74437	P	P	P	4.64129	4.80297	4.60394	P	P	P	hsa_circ_0018468	circRNA	CAGTTGCTTGGCTGGTGTTTGGAATGCTTTATCCTGCATATTATTCATACAAAGCTGTGA	NA	circbase	NA	NA	NA	NA	NA	NA	NA	NA	NA	NA	NA	hsa_circ_0018468	chr10	65326097	65354614	+	28517	150	NM_001001330	REEP3
hsa_circ_0033136	0.0294878	0.48957	2.04261	down	3.52012	3.25981	4.06905	P	P	P	4.4402	4.80659	4.78604	P	P	P	hsa_circ_0033136	circRNA	AATAACAAAGTTCAGAAATGGATTCGTACCCGTAAGCTGAAGTACCTGGGTGTTCCTAAG	NA	circbase	NA	NA	NA	NA	NA	NA	NA	NA	NA	NA	NA	hsa_circ_0033136	chr14	97313593	97327072	+	13479	782	NM_003384	VRK1
hsa_circ_0076655	0.0228633	0.489234	2.04401	down	3.329	3.41828	3.29421	P	P	P	4.62898	4.04527	4.40531	P	P	P	hsa_circ_0076655	circRNA	ATGCCGTTTTGTGACAATCTCCAATAGACTTGTGTCTTCACCTTGCTGCATTGTGACCAG	NA	circbase	NA	NA	NA	NA	NA	NA	NA	NA	NA	NA	NA	hsa_circ_0076655	chr6	44220781	44221614	+	833	723	NM_007355	HSP90AB1
hsa_circ_0089583	0.0107434	0.489177	2.04425	down	3.91116	3.45125	3.71087	P	P	P	4.8121	4.68161	4.70748	P	P	P	hsa_circ_0089583	circRNA	ACACCTGCCGGCTTCTGAACGGACATCTACGACAAAGTGTCGGGCGACATGCAGAAGCAA	NA	circbase	NA	NA	NA	NA	NA	NA	NA	NA	NA	NA	NA	hsa_circ_0089583	chr9	139744464	139745490	+	1026	464	NM_001135861	PHPT1
hsa_circ_0032070	0.0128509	0.488684	2.04631	down	3.69297	3.12301	3.15394	P	P	P	4.19082	4.31138	4.60817	P	P	P	hsa_circ_0032070	circRNA	ATGCATATACACTCTACAGTGCTGTTAGACCTTTTGGCTGCAGGCAGTAGCAGGTTTGTT	NA	circbase	NA	NA	NA	NA	NA	NA	NA	NA	NA	NA	NA	hsa_circ_0032070	chr14	58724462	58724716	+	254	176	NM_002788	PSMA3
hsa_circ_0025192	0.0292074	0.488636	2.04651	down	4.94964	4.13893	4.76032	P	P	P	5.32741	5.82628	5.85471	P	P	P	hsa_circ_0025192	circRNA	TACCCTGTGCTCAACCGTTTACATGTTCCAATATGATTCCACCCATGGCAAATTCCATGG	NA	circbase	NA	NA	NA	NA	NA	NA	NA	NA	NA	NA	NA	hsa_circ_0025192	chr12	6645849	6647536	+	1687	1079	NM_002046	GAPDH
hsa_circ_0058212	0.0371049	0.488629	2.04654	down	5.66633	4.88283	5.26332	P	P	P	6.24286	6.4026	6.36777	P	P	P	hsa_circ_0058212	circRNA	AAACAATCACTTATTAAAGAGGGTGTACGGGAGTTTCTTGGTAAATCCAGAATCAGGATA	NA	circbase	NA	NA	NA	NA	NA	NA	NA	NA	NA	NA	NA	hsa_circ_0058212	chr2	219099074	219114644	+	15570	656	NM_152862	ARPC2
hsa_circ_0072547	0.0210442	0.48819	2.04838	down	3.38467	3.58945	3.33289	P	P	P	4.08009	4.71013	4.56089	P	P	P	hsa_circ_0072547	circRNA	CAGAACACAGAATATCCTCCGAATCCTAAATCTAGAGCTCCAAGGATGCTGGTCATTAAG	NA	circbase	NA	NA	NA	NA	NA	NA	NA	NA	NA	NA	NA	hsa_circ_0072547	chr5	56542126	56546968	+	4842	682	NM_022913	GPBP1
hsa_circ_0015888	0.0166897	0.488143	2.04858	down	6.02512	5.45213	5.87132	P	P	P	6.71332	6.90322	6.88738	P	P	P	hsa_circ_0015888	circRNA	TTTCATGTCTTTCCCCAAATGAAGATGCCCTGCAAAGGGCAGTAACCACACTTCGTTGTT	NA	circbase	NA	NA	NA	NA	NA	NA	NA	NA	NA	NA	NA	hsa_circ_0015888	chr1	201434621	201435306	-	685	685	NM_012396	PHLDA3
hsa_circ_0046242	0.0367071	0.487787	2.05008	down	10.4769	9.66345	9.72223	P	P	P	10.6421	11.3612	11.0272	P	P	P	hsa_circ_0046242	circRNA	TGTGAATAAAGGCGGCGGCACTGGGGATCAGGAGGGGAGAAGAAGGAGCCTCTGCTGCCT	NA	circbase	NA	NA	NA	NA	NA	NA	NA	NA	NA	NA	NA	hsa_circ_0046242	chr17	79780292	79780783	-	491	491	NM_001093767	FAM195B
hsa_circ_0025201	0.000446784	0.487459	2.05145	down	6.26117	6.02749	6.21656	P	P	P	7.09969	7.3218	7.19554	P	P	P	hsa_circ_0025201	circRNA	CAACTTTGGTATCGTGGAAGGACTCATGCAATGCCTCCTGCACCACCAACTGCTTAGCAC	NA	circbase	NA	NA	NA	NA	NA	NA	NA	NA	NA	NA	NA	hsa_circ_0025201	chr12	6646474	6646556	+	82	82	NM_002046	GAPDH
hsa_circ_0077006	0.0152734	0.487217	2.05247	down	5.23615	4.57016	4.76909	P	P	P	5.62901	6.06786	6.03366	P	P	P	hsa_circ_0077006	circRNA	AGACTTTATCAAAAACATGATTACAGGGACATCTCAGCTTTTTCGCAACGGGTTTGCCGC	NA	circbase	NA	NA	NA	NA	NA	NA	NA	NA	NA	NA	NA	hsa_circ_0077006	chr6	74229059	74230755	-	1696	387	NM_001402	EEF1A1
hsa_circ_0054979	0.00367142	0.487208	2.05251	down	3.24587	3.3871	3.4577	A	P	P	4.37682	4.20723	4.59979	P	P	P	hsa_circ_0054979	circRNA	GCTTCAAATATGATTATTTATTCAAGTTACTTCTGATTGGCGACTCAGGGGTTGGAAAGT	NA	circbase	NA	NA	NA	NA	NA	NA	NA	NA	NA	NA	NA	hsa_circ_0054979	chr2	65325104	65331940	-	6836	169	NM_004161	RAB1A
hsa_circ_0071687	0.00984952	0.487189	2.05259	down	4.6758	4.42577	5.01361	P	P	P	5.9464	5.76423	5.55055	P	P	P	hsa_circ_0071687	circRNA	TCAGCGCCGAGGTGGAGGTGGTGGAGATGGTGTGGAGGAAGTGCCGGATGCGTATCTTCA	NA	circbase	NA	NA	NA	NA	NA	NA	NA	NA	NA	NA	NA	hsa_circ_0071687	chr5	1063958	1064090	-	132	132	NM_006598	SLC12A7
hsa_circ_0052095	0.00199709	0.48709	2.05301	down	2.62208	2.85065	2.99122	A	A	P	3.87789	4.01027	3.69561	P	P	P	hsa_circ_0052095	circRNA	AAAGATATCAACACAGGGACACTTGACATTCAGGGACGTGGCCATAGAATTCTCTCAGGA	NA	circbase	NA	NA	NA	NA	NA	NA	NA	NA	NA	NA	NA	hsa_circ_0052095	chr19	52785363	52786666	+	1303	256	NM_001010851	ZNF766
hsa_circ_0059590	0.00782761	0.486951	2.05359	down	3.8049	3.28127	3.47355	P	P	P	4.27987	4.64302	4.7585	P	P	P	hsa_circ_0059590	circRNA	ATAATGTCAGCCCAGCCTAACCATGACCCAAATACTCATCATTGTTTATGTGGAGCAGAT	NA	circbase	NA	NA	NA	NA	NA	NA	NA	NA	NA	NA	NA	hsa_circ_0059590	chr20	21312405	21324846	+	12441	880	NM_012255	XRN2
hsa_circ_0002397	0.0134002	0.486816	2.05416	down	4.2714	3.78328	3.65466	P	P	P	5.18592	4.91104	4.77262	P	P	P	hsa_circ_0002397	circRNA	GGCTTCCACGTTTGCTAATCCAGACTTTACACAACCTATCTCAGAAGTTGTAGATGAAGT	NA	circbase	NA	NA	NA	NA	NA	NA	NA	NA	NA	NA	NA	hsa_circ_0002397	chr2	114709055	114713283	+	4228	303	NM_005721	ACTR3
hsa_circ_0009298	0.0439998	0.486667	2.05479	down	3.1553	2.52483	2.62399	A	A	P	3.28906	3.83547	4.22871	P	P	P	hsa_circ_0009298	circRNA	ATCTCATGATTCACATTAAACTCTGTGCCATGCAAACGGGGATTCAGCGTCCGATCCTTT	NA	circbase	NA	NA	NA	NA	NA	NA	NA	NA	NA	NA	NA	hsa_circ_0009298	chr1	1497731	1500296	-	2565	2565	NM_014188	SSU72
hsa_circ_0086456	0.0217252	0.486586	2.05514	down	5.97354	5.42364	5.79544	P	P	P	6.80305	6.75388	6.80605	P	P	P	hsa_circ_0086456	circRNA	ATTTCTCAGCTCCATTCTACTGTTCACCTGTTGCAGTTGCCAATACCTATGCCTGTAAGG	NA	circbase	NA	NA	NA	NA	NA	NA	NA	NA	NA	NA	NA	hsa_circ_0086456	chr9	19119647	19123645	-	3998	551	NR_038064	PLIN2
hsa_circ_0063463	0.0350497	0.486442	2.05574	down	4.67649	4.00498	3.97191	P	P	P	5.18395	5.29342	5.40134	P	P	P	hsa_circ_0063463	circRNA	AGCCCAGAGGGTGAACTCCAGAAAGCCATTGACTTATTCACAGATGCCATCAAGCTGAAT	NA	circbase	NA	NA	NA	NA	NA	NA	NA	NA	NA	NA	NA	hsa_circ_0063463	chr22	41226843	41231891	-	5048	416	NM_003932	ST13
hsa_circ_0013535	0.00559922	0.48641	2.05588	down	4.41998	3.98515	4.41471	P	P	P	5.12854	5.47951	5.35109	P	P	P	hsa_circ_0013535	circRNA	TCTAAAATTGGTCTTAATTACAGAGCACGGTGACCTGGGTAATAGCAGATTTTTAGATCC	NA	circbase	NA	NA	NA	NA	NA	NA	NA	NA	NA	NA	NA	hsa_circ_0013535	chr1	113197086	113214241	+	17155	2129	NM_006135	CAPZA1
hsa_circ_0015464	0.0106987	0.485904	2.05802	down	2.73824	2.97424	3.32411	A	P	P	4.16035	4.25956	3.75293	P	P	P	hsa_circ_0015464	circRNA	TGCAGAACAGATATAACCACATCGTGGGATGCACTTTCTCAAACCAAGGCTGCTGTAAGT	NA	circbase	NA	NA	NA	NA	NA	NA	NA	NA	NA	NA	NA	hsa_circ_0015464	chr1	179956377	179975702	+	19325	1170	NM_014810	CEP350
hsa_circ_0075390	0.0374637	0.48588	2.05812	down	11.5473	10.6984	10.7624	P	P	P	11.7333	12.3108	12.1889	P	P	P	hsa_circ_0075390	circRNA	CAAGATCTGGCTCTCTTTCACTGCAAGGCGGCGGCAGGAGAGGTTGTGGTGCTAGTTTCT	NA	circbase	NA	NA	NA	NA	NA	NA	NA	NA	NA	NA	NA	hsa_circ_0075390	chr5	180665098	180670906	-	5808	883	NM_006098	GNB2L1
hsa_circ_0076313	0.00355209	0.485674	2.05899	down	4.29876	4.71879	4.59645	P	P	P	5.46111	5.74822	5.54696	P	P	P	hsa_circ_0076313	circRNA	ACAAAGGCAGTTCTAATGCCACCTGTCGTCTTATCATCTGATTGCAGACAAATGGAATCC	NA	circbase	NA	NA	NA	NA	NA	NA	NA	NA	NA	NA	NA	hsa_circ_0076313	chr6	41757268	41757634	+	366	366	NM_001134493	TOMM6
hsa_circ_0048395	0.0265554	0.485601	2.05931	down	5.91169	5.30485	5.27124	P	P	P	6.26117	6.9688	6.37398	P	P	P	hsa_circ_0048395	circRNA	CCTCTTTTCCTGCTGAAGCGGCGGCTGGTGAAGCTGGTGGTGAATTTCCTCTTCTACTTT	NA	circbase	NA	NA	NA	NA	NA	NA	NA	NA	NA	NA	NA	hsa_circ_0048395	chr19	2233154	2235989	-	2835	1040	NM_018049	PLEKHJ1
hsa_circ_0078007	0.0109795	0.48558	2.05939	down	4.64147	4.05218	4.50176	P	P	P	5.20804	5.53344	5.61292	P	P	P	hsa_circ_0078007	circRNA	AAATGTTAAAATTCCCGGAAGTTATGAGATCCGACACTATGGACCAGCCAAGTGGGTCAG	NA	circbase	NA	NA	NA	NA	NA	NA	NA	NA	NA	NA	NA	hsa_circ_0078007	chr6	138726281	138734582	+	8301	883	NM_014320	HEBP2
hsa_circ_0006933	0.00170916	0.485556	2.05949	down	4.68973	4.57238	4.79146	P	P	P	5.68819	5.75312	5.74655	P	P	P	hsa_circ_0006933	circRNA	AGCAAAATGGAGCATCTGCTGCACCCAAGCCTGAGCCGGTTCCTGTTCAAAAGCCCACAG	NA	circbase	NA	NA	NA	NA	NA	NA	NA	NA	NA	NA	NA	hsa_circ_0006933	chr4	95494501	95497185	+	2684	462	NM_006457	PDLIM5
hsa_circ_0080787	0.0448215	0.485514	2.05967	down	5.75407	4.92758	5.17819	P	P	P	6.30738	6.42877	6.37625	P	P	P	hsa_circ_0080787	circRNA	TTCTGTTTTTCTCAAATAAAGTTCAAAGCAACCACCTGTCAGCAAGCACGAGGAGCGGCA	NA	circbase	NA	NA	NA	NA	NA	NA	NA	NA	NA	NA	NA	hsa_circ_0080787	chr7	75933118	75933614	+	496	378	NM_001540	HSPB1
hsa_circ_0048554	0.0296688	0.485504	2.05972	down	6.10807	5.34022	5.73653	P	P	P	6.66306	6.81333	6.92515	P	P	P	hsa_circ_0048554	circRNA	CACCAAGGAGGTGTTTGATGCGATCATGAATTTCAAGAAAGAGGAGACAGCAAAACTGAT	NA	circbase	NA	NA	NA	NA	NA	NA	NA	NA	NA	NA	NA	hsa_circ_0048554	chr19	3977816	3981450	-	3634	1170	NM_001961	EEF2
hsa_circ_0027079	0.0282946	0.485493	2.05976	down	4.85511	4.30242	4.27947	P	P	P	5.58945	5.51641	5.53403	P	P	P	hsa_circ_0027079	circRNA	ATGTTGCCCGTGGGGTGCAAAAGATCCTGCAGAGTTCACCCAATGGACCTGCCTACTGCA	NA	circbase	NA	NA	NA	NA	NA	NA	NA	NA	NA	NA	NA	hsa_circ_0027079	chr12	57033763	57039852	-	6089	1392	NM_001686	ATP5B
hsa_circ_0043252	0.0401259	0.485479	2.05982	down	4.92402	3.96235	4.33519	P	P	P	5.1366	5.55311	5.75724	P	P	P	hsa_circ_0043252	circRNA	AGCAAGGTTCAGCAGGCAGTGTGGGCTGGCTGGGGTCATGCTTCTGAGAATCCCAAACTA	NA	circbase	NA	NA	NA	NA	NA	NA	NA	NA	NA	NA	NA	hsa_circ_0043252	chr17	35601995	35634007	-	32012	1875	NM_198839	ACACA
hsa_circ_0000061	0.0205138	0.485425	2.06005	down	3.03404	2.99354	3.6646	A	A	P	4.21575	4.55397	4.1155	P	P	P	hsa_circ_0000061	circRNA	GCCCCAACAGTTGTGATTCCAAAGAATCCCTATCCTGCCTCCGATGTGAATACTGAGAAG	NA	circbase	NA	NA	NA	NA	NA	NA	NA	NA	NA	NA	NA	hsa_circ_0000061	chr1	41536266	41541123	-	4857	360	NM_001172220	SCMH1
hsa_circ_0047569	0.0326738	0.485183	2.06108	down	3.9558	3.30832	3.83945	P	P	P	4.24784	5.03252	4.91531	P	P	P	hsa_circ_0047569	circRNA	AGTTGCTGAAGCAAGGACAGTATTGTAGCAGGTACCATGAAGCTGGAATTGGCTCAGTAT	NA	circbase	NA	NA	NA	NA	NA	NA	NA	NA	NA	NA	NA	hsa_circ_0047569	chr18	43666078	43666223	-	145	145	NM_001001937	ATP5A1
hsa_circ_0001522	0.0343424	0.484773	2.06282	down	4.62443	4.03255	3.95727	P	P	P	5.22693	5.29254	5.32324	P	P	P	hsa_circ_0001522	circRNA	GGATCTGGAGCTCTCTATCAATATCAGCTCACATCATTGAAAAGATAATTTTGAAGACAT	NA	circbase	NA	NA	NA	NA	NA	NA	NA	NA	NA	NA	NA	hsa_circ_0001522	chr5	122881110	122893258	+	12148	536	NM_001044723	CSNK1G3
hsa_circ_0014161	0.0172862	0.484705	2.06311	down	6.28598	5.71745	5.89736	P	P	P	6.97253	7.13087	6.9861	P	P	P	hsa_circ_0014161	circRNA	TTACAACCGGCTTCCTCGGTTATGTGGACATGCTTGGTGTAGCCTATGAAGCCCCTTCGC	NA	circbase	NA	NA	NA	NA	NA	NA	NA	NA	NA	NA	NA	hsa_circ_0014161	chr1	151373239	151373831	+	592	199	NM_002796	PSMB4
hsa_circ_0060123	0.0379301	0.484621	2.06347	down	3.20734	2.35646	2.42319	A	A	A	3.3477	3.96674	3.89514	P	P	P	hsa_circ_0060123	circRNA	GATGGGGGCGTGCATATTGTAGGGGGTGAACTGGGTTTGGAATTGGCCGCTTCACTACAG	NA	circbase	NA	NA	NA	NA	NA	NA	NA	NA	NA	NA	NA	hsa_circ_0060123	chr20	34243123	34260766	-	17643	8281	NR_037188	CPNE1
hsa_circ_0068281	0.0405848	0.484566	2.0637	down	6.40904	5.4577	5.81036	P	P	P	6.70658	7.17406	7.05547	P	P	P	hsa_circ_0068281	circRNA	ACTTCGTCCAGTTACAAACCCAATAAACTCTGTAGAGTGGAGTCTGTTCTCAGAGCGATG	NA	circbase	NA	NA	NA	NA	NA	NA	NA	NA	NA	NA	NA	hsa_circ_0068281	chr3	183894738	183901879	+	7141	1827	NM_004068	AP2M1
hsa_circ_0048207	0.00404799	0.484391	2.06445	down	3.75245	3.45284	3.5429	P	P	P	4.60259	4.68774	4.61016	P	P	P	hsa_circ_0048207	circRNA	GGAAGCCTGATGAGCAGCGGTTCCATCGCAGTGAACGCCGACTCTTCGGTGCAGTTGTTG	NA	circbase	NA	NA	NA	NA	NA	NA	NA	NA	NA	NA	NA	hsa_circ_0048207	chr19	1244095	1244824	+	729	600	NM_001687	ATP5D
hsa_circ_0087861	0.017396	0.484319	2.06476	down	3.22427	2.59454	2.86414	A	A	P	3.81629	4.0209	4.04267	P	P	P	hsa_circ_0087861	circRNA	TGATTCTTCTCGGTCAAACCTTTTTGAAGATGCAACGAGTGCACTTGCCCAAAGCAGTGT	NA	circbase	NA	NA	NA	NA	NA	NA	NA	NA	NA	NA	NA	hsa_circ_0087861	chr9	110068659	110074018	+	5359	325	NM_002874	RAD23B
hsa_circ_0040747	0.0161297	0.48431	2.06479	down	5.42799	4.95732	5.28311	P	P	P	6.30337	6.28494	6.25712	P	P	P	hsa_circ_0040747	circRNA	TTTACCTGAAAATGTTGGCTACCAGGGTATTTAGCCTAGTTGGCAAGCGAGCAATTTCCA	NA	circbase	NA	NA	NA	NA	NA	NA	NA	NA	NA	NA	NA	hsa_circ_0040747	chr16	85834810	85840607	+	5797	638	NM_001861	COX4I1
hsa_circ_0038973	0.0065816	0.484306	2.06481	down	5.53169	5.16323	5.08568	P	P	P	6.18427	6.42328	6.34131	P	P	P	hsa_circ_0038973	circRNA	TCATGGAAAATGCCAATGTTCTGGCCCGTTATGCCAGTATCTGCCAGCAGGCCCAGGGCT	NA	circbase	NA	NA	NA	NA	NA	NA	NA	NA	NA	NA	NA	hsa_circ_0038973	chr16	30066492	30080299	+	13807	1319	NM_000034	ALDOA
hsa_circ_0079982	0.00705251	0.484233	2.06512	down	4.51145	4.18295	4.48198	P	P	P	5.56152	5.12619	5.60309	P	P	P	hsa_circ_0079982	circRNA	ATCTACGGCTGATGGGATCACCATTAACAAGGACACCAAGGTACCCAATGCCTGTTTATT	NA	circbase	NA	NA	NA	NA	NA	NA	NA	NA	NA	NA	NA	hsa_circ_0079982	chr7	43992119	44056122	-	64003	2132	NR_003655	POLR2J4
hsa_circ_0011879	0.00932814	0.483924	2.06644	down	6.03066	5.53925	5.69344	P	P	P	6.78971	6.93034	6.72134	P	P	P	hsa_circ_0011879	circRNA	AAGAAGTGGAGAGTGCCCTGAAACATGTATCTGATGACATGAAGACTCACAAGAACCCTG	NA	circbase	NA	NA	NA	NA	NA	NA	NA	NA	NA	NA	NA	hsa_circ_0011879	chr1	40535361	40535546	+	185	185	NM_006367	CAP1
hsa_circ_0086792	0.0248059	0.483893	2.06657	down	3.51039	3.7492	3.42072	P	P	P	4.64173	4.19209	4.91777	P	P	P	hsa_circ_0086792	circRNA	AACTTTAGTCGTGTAATAAACTCACCAGTGGCAAACCAGAAGAGAGGCCAGTGCAGTTCT	NA	circbase	NA	NA	NA	NA	NA	NA	NA	NA	NA	NA	NA	hsa_circ_0086792	chr9	35099888	35101008	-	1120	490	NM_013442	STOML2
hsa_circ_0018121	0.0138361	0.483624	2.06772	down	3.93114	3.33611	3.53277	P	P	P	4.51635	4.79241	4.68692	P	P	P	hsa_circ_0018121	circRNA	GCACAGATTGGGGTGCACAGAGCGTTTTGTATGTAGTCCAGATGAAGTTATGGATACCAT	NA	circbase	NA	NA	NA	NA	NA	NA	NA	NA	NA	NA	NA	hsa_circ_0018121	chr10	32306070	32326535	-	20465	2263	NM_004521	KIF5B
hsa_circ_0002538	0.00866923	0.483309	2.06907	down	3.41772	3.11714	2.88774	P	P	P	4.209	4.33603	4.06061	P	P	P	hsa_circ_0002538	circRNA	CACACTCAAGTCACAGCAAACTGTACAATGGCAGTTGAGTGGGTTTTGAAAAACGTCTGA	NA	circbase	NA	NA	NA	NA	NA	NA	NA	NA	NA	NA	NA	hsa_circ_0002538	chr4	88116475	88116842	-	367	367	NM_020803	KLHL8
hsa_circ_0024715	0.00121888	0.483155	2.06973	down	4.97422	4.83289	4.69859	P	P	P	5.97075	5.82762	5.86497	P	P	P	hsa_circ_0024715	circRNA	ACTAATGACAAGGTGCCAGCTTACTTTAATGACTCTCAGCGTCAGGCTACCAAAGATGCT	NA	circbase	NA	NA	NA	NA	NA	NA	NA	NA	NA	NA	NA	hsa_circ_0024715	chr11	122929339	122930951	-	1612	1086	NM_006597	HSPA8
hsa_circ_0016591	0.0121338	0.482859	2.071	down	3.22575	2.76178	3.37769	A	A	P	3.92385	4.36137	4.26416	P	P	P	hsa_circ_0016591	circRNA	ATAGGAACATGAGGCAGTTCCCATGTTATACGCAGCAGATACTTACGGAGCATTGTAATG	NA	circbase	NA	NA	NA	NA	NA	NA	NA	NA	NA	NA	NA	hsa_circ_0016591	chr1	224586590	224599267	-	12677	546	NM_025160	WDR26
hsa_circ_0081189	0.00543167	0.482477	2.07264	down	4.2276	3.95727	4.36918	P	P	P	5.14012	5.32053	5.27168	P	P	P	hsa_circ_0081189	circRNA	TTTGATATAAAGCTGAACTAGAGAAACATGGTTATAAGATGGAGACTTCATAGCATCCAG	NA	circbase	NA	NA	NA	NA	NA	NA	NA	NA	NA	NA	NA	hsa_circ_0081189	chr7	96318078	96318278	-	200	200	NM_006304	SHFM1
hsa_circ_0070544	0.00308682	0.481931	2.07499	down	5.32878	4.94688	5.30513	P	P	P	6.38519	6.05527	6.31011	P	P	P	hsa_circ_0070544	circRNA	TTCCTACAGACTACCCCTTCAAACCACCTAAGAATGACAGCCCATATCAAGGCGGTGTAT	NA	circbase	NA	NA	NA	NA	NA	NA	NA	NA	NA	NA	NA	hsa_circ_0070544	chr4	103723717	103723795	-	78	78	NM_181892	UBE2D3
hsa_circ_0014164	0.000143278	0.48184	2.07538	down	6.11326	5.92956	6.02435	P	P	P	7.00035	7.08825	7.14107	P	P	P	hsa_circ_0014164	circRNA	CTTCAAAATGTTTCAAATCGCCACTGTCACCGAAAAAGGTGTTGAAATAGAGGGACCATT	NA	circbase	NA	NA	NA	NA	NA	NA	NA	NA	NA	NA	NA	hsa_circ_0014164	chr1	151374017	151374412	+	395	209	NM_002796	PSMB4
hsa_circ_0064921	0.00604724	0.481711	2.07594	down	5.86428	5.43052	5.73207	P	P	P	6.67176	6.8565	6.68605	P	P	P	hsa_circ_0064921	circRNA	AGTTATGAAGGCAAAGAAAATGGCTTTGGTCGATGGACCTTGCACTCAAGTGAGGAGACA	NA	circbase	NA	NA	NA	NA	NA	NA	NA	NA	NA	NA	NA	hsa_circ_0064921	chr3	40500132	40503152	+	3020	249	NM_001034996	RPL14
hsa_circ_0035676	0.00892399	0.481501	2.07684	down	4.27241	4.22844	4.7513	P	P	P	5.20536	5.66612	5.56464	P	P	P	hsa_circ_0035676	circRNA	ATAGGGACAGCATGTTTGTGAGTCTGAAGACAGGGAAGAAGTGGTGGTGTGTGAACTGTG	NA	circbase	NA	NA	NA	NA	NA	NA	NA	NA	NA	NA	NA	hsa_circ_0035676	chr15	63915013	63954220	-	39207	4787	NM_003922	HERC1
hsa_circ_0026129	0.00821793	0.481089	2.07862	down	5.20946	4.80161	4.91994	P	P	P	6.10543	6.04151	5.97921	P	P	P	hsa_circ_0026129	circRNA	TTTCTGTGATGGGTTTTGAATAAAGTATTCCCTGTCTTAAGCCGACCAGTGCACGGGTCT	NA	circbase	NA	NA	NA	NA	NA	NA	NA	NA	NA	NA	NA	hsa_circ_0026129	chr12	49578582	49579773	-	1191	1191	NM_006009	TUBA1A
hsa_circ_0079648	0.00182907	0.48103	2.07887	down	5.20091	4.9196	5.26807	P	P	P	6.139	6.36373	6.05886	P	P	P	hsa_circ_0079648	circRNA	TATGGAGGAGAGAGAAAAGGAACAGTTCCGTAAGCTCTTTATTGGTGGCTTAAGCTTTGA	NA	circbase	NA	NA	NA	NA	NA	NA	NA	NA	NA	NA	NA	hsa_circ_0079648	chr7	26233194	26237352	-	4158	835	NM_031243	HNRNPA2B1
hsa_circ_0030364	0.00120782	0.481022	2.07891	down	3.11112	2.96149	2.78562	A	A	P	4.10046	3.83586	4.09234	P	P	P	hsa_circ_0030364	circRNA	ATCTGAGGTGTTGCTGTTGCTGATGCAAAGAAGTCTCTAGAACTCAATCCAAATAATTCC	NA	circbase	NA	NA	NA	NA	NA	NA	NA	NA	NA	NA	NA	hsa_circ_0030364	chr13	53232533	53237247	+	4714	308	NM_001130912	SUGT1
hsa_circ_0022842	0.0175239	0.480539	2.081	down	4.27999	3.70543	3.8954	P	P	P	4.98006	5.13355	4.99444	P	P	P	hsa_circ_0022842	circRNA	TTCTCCAGAGCAATAAAGTTGGACGAGACTAGCCTTCGATGGCTTCGCGGCTCTGGGCGT	NA	circbase	NA	NA	NA	NA	NA	NA	NA	NA	NA	NA	NA	hsa_circ_0022842	chr11	65352429	65360116	+	7687	1615	NM_001099409	EHBP1L1
hsa_circ_0025736	0.0133807	0.480416	2.08153	down	4.37353	3.73835	4.22976	P	P	P	4.97978	5.11013	5.45575	P	P	P	hsa_circ_0025736	circRNA	ATCAGGACCATCTGTTCGGAACCCCAGAGCACGAGTAGTAGTCTTAAGAATTTTTGCACT	NA	circbase	NA	NA	NA	NA	NA	NA	NA	NA	NA	NA	NA	hsa_circ_0025736	chr12	27876979	27877119	+	140	140	NM_021821	MRPS35
hsa_circ_0083479	0.0188879	0.480231	2.08233	down	3.23806	2.74125	2.7164	A	A	P	3.89058	4.01236	4.02568	P	P	P	hsa_circ_0083479	circRNA	AATGCTTCTTAATACCGATCTACATGGCCACGTGATCATGGAGGAAGCACTTTACTCCCA	NA	circbase	NA	NA	NA	NA	NA	NA	NA	NA	NA	NA	NA	hsa_circ_0083479	chr8	18656804	18730243	-	73439	1952	NM_015310	PSD3
hsa_circ_0043093	0.0318179	0.480106	2.08287	down	3.72567	3.19503	4.08847	P	P	P	4.47933	5.03831	4.74937	P	P	P	hsa_circ_0043093	circRNA	GGCAGTGGTGGTGACTGGTTCTTCAGGAACTGTGAAGGTGGTGGTTGTGGACTCGGTCAC	NA	circbase	NA	NA	NA	NA	NA	NA	NA	NA	NA	NA	NA	hsa_circ_0043093	chr17	33430272	33430563	-	291	162	NR_037714	RAD51L3-RFFL
hsa_circ_0082581	0.0498211	0.480073	2.08302	down	4.22363	3.18245	3.92171	P	P	P	4.89824	4.56057	5.169	P	P	P	hsa_circ_0082581	circRNA	CATAAAACAGAGGCAGTTGGTGTCACCAGCCAGCGACCAGTGTTTTGTCCTTTTCATAAA	NA	circbase	NA	NA	NA	NA	NA	NA	NA	NA	NA	NA	NA	hsa_circ_0082581	chr7	138203933	138252399	+	48466	1073	NM_015905	TRIM24
hsa_circ_0085152	0.0161937	0.479786	2.08426	down	5.03584	4.50275	4.78992	P	P	P	5.90735	5.78827	5.858	P	P	P	hsa_circ_0085152	circRNA	CAGCGTGTTGGGTGTTAATCTTTATGTGAAAAATCTTGATGATGGTATTGATGATGAACG	NA	circbase	NA	NA	NA	NA	NA	NA	NA	NA	NA	NA	NA	hsa_circ_0085152	chr8	101719114	101724685	-	5571	571	NM_002568	PABPC1
hsa_circ_0041745	0.00370321	0.479775	2.08431	down	3.6548	3.22105	3.52249	P	P	P	4.59822	4.63807	4.35881	P	P	P	hsa_circ_0041745	circRNA	TCCGGGAATACTGAACCAGTCGTACGAGAGGGGCTGAAGCACATTAGTGAAGGATGTGTG	NA	circbase	NA	NA	NA	NA	NA	NA	NA	NA	NA	NA	NA	hsa_circ_0041745	chr17	6545072	6547861	+	2789	1749	NM_032731	TXNDC17
hsa_circ_0048371	0.0331231	0.479754	2.0844	down	3.95837	3.12297	3.38544	P	A	P	4.4321	4.77197	4.55054	P	P	P	hsa_circ_0048371	circRNA	TTTGCACCTCTGAACTTCAGAATAAACAGTAGAAACTTGAGTGTGGAAGGGCACCACGCA	NA	circbase	NA	NA	NA	NA	NA	NA	NA	NA	NA	NA	NA	hsa_circ_0048371	chr19	2191010	2206796	+	15786	592	NM_032482	DOT1L
hsa_circ_0003351	0.0065288	0.479627	2.08495	down	2.68136	2.8172	3.16662	A	A	P	4.0084	4.06719	3.80058	P	P	P	hsa_circ_0003351	circRNA	GAACTGATGAGAATGTATCCTGTCAGGTATAATGTCAGTGAATGGCAAGAAAGTTCTTCA	NA	circbase	NA	NA	NA	NA	NA	NA	NA	NA	NA	NA	NA	hsa_circ_0003351	chr10	5827814	5842668	-	14854	542	NM_001494	GDI2
hsa_circ_0013795	0.0213065	0.479507	2.08547	down	5.11096	4.34741	4.5885	P	P	P	5.54253	6.04383	5.70361	P	P	P	hsa_circ_0013795	circRNA	GGGAAGGCAGGCTTGCGGTGGGAGGAGGCGGCTGAGGCGGAAGGACACACGAGGCTGCTT	NA	circbase	NA	NA	NA	NA	NA	NA	NA	NA	NA	NA	NA	hsa_circ_0013795	chr1	120512133	120612317	-	100184	1405	NM_024408	NOTCH2
hsa_circ_0058586	0.0273563	0.478774	2.08867	down	3.73575	2.92156	3.11633	P	P	P	3.99629	4.40889	4.61834	P	P	P	hsa_circ_0058586	circRNA	CTAGTACCAGAAGCTGCAGTTCATCATCTGCTGTGATAGTTCCACAACCAGAGGATCCAG	NA	circbase	NA	NA	NA	NA	NA	NA	NA	NA	NA	NA	NA	hsa_circ_0058586	chr2	230705537	230724290	-	18753	909	NM_004238	TRIP12
hsa_circ_0007626	0.0153953	0.478435	2.09015	down	4.08174	4.0498	4.16505	P	P	P	5.43829	4.95535	5.04963	P	P	P	hsa_circ_0007626	circRNA	CCGCAAAGAGAGCCAAGGAGCAATAACTGAACGTTTAAGAAGCTTCAGTATGCATGATTT	NA	circbase	NA	NA	NA	NA	NA	NA	NA	NA	NA	NA	NA	hsa_circ_0007626	chr10	65369946	65379560	+	9614	294	NM_001001330	REEP3
hsa_circ_0085321	0.000948328	0.478091	2.09165	down	3.05225	3.2033	2.98592	A	P	P	4.20519	4.11745	4.11968	P	P	P	hsa_circ_0085321	circRNA	TCAGCATTAAGTTCCAGCAACAGATAGAAATGCTTTAAGTTCACTCTGGGGAAAGCTGGC	NA	circbase	NA	NA	NA	NA	NA	NA	NA	NA	NA	NA	NA	hsa_circ_0085321	chr8	109226835	109241424	-	14589	590	NM_001568	EIF3E
hsa_circ_0064555	0.0291327	0.478001	2.09205	down	2.76623	3.34295	2.48293	A	P	A	3.60403	4.18169	4.07455	P	P	P	hsa_circ_0064555	circRNA	CAAAAGCCAGGTGATCTTTAGACAGTGACTGAGTATGGATCATTTGAACGAGGCAACTCA	NA	circbase	NA	NA	NA	NA	NA	NA	NA	NA	NA	NA	NA	hsa_circ_0064555	chr3	18419661	18462483	-	42822	1599	NM_001195470	SATB1
hsa_circ_0026638	0.00193283	0.477983	2.09212	down	5.19769	4.83841	5.04516	P	P	P	5.96314	6.14497	6.18109	P	P	P	hsa_circ_0026638	circRNA	AGAGGCCTATACCATTCAAGGACAGTATGCCATTCCACAGCCAGATTTTTTGGCTTTCAC	NA	circbase	NA	NA	NA	NA	NA	NA	NA	NA	NA	NA	NA	hsa_circ_0026638	chr12	53848509	53859757	+	11248	801	NM_005016	PCBP2
hsa_circ_0036643	0.0233395	0.477745	2.09317	down	2.88174	2.13619	2.73807	A	A	P	3.46082	3.89357	3.66919	P	P	P	hsa_circ_0036643	circRNA	TTGACAAAATCCATCTCATTAATGACAATCAGCCATCCTGGATTGGACAATGCTGGCCCG	NA	circbase	NA	NA	NA	NA	NA	NA	NA	NA	NA	NA	NA	hsa_circ_0036643	chr15	86087002	86213061	+	126059	4635	NM_006738	AKAP13
hsa_circ_0041208	0.0162366	0.47774	2.09319	down	2.61047	2.99597	2.28027	A	P	A	3.43044	3.79013	3.91025	P	P	P	hsa_circ_0041208	circRNA	ACTTCTGCAATCCAGAGAAACACTAAATAAAGCAATACGTGTTTGCCAAGGTGCCCCCGT	NA	circbase	NA	NA	NA	NA	NA	NA	NA	NA	NA	NA	NA	hsa_circ_0041208	chr17	1367479	1384179	-	16700	4105	NM_001080779	MYO1C
hsa_circ_0020625	0.0232173	0.47766	2.09354	down	6.15254	5.49123	5.48956	P	P	P	6.65082	7.00135	6.76228	P	P	P	hsa_circ_0020625	circRNA	ACAATGGCATTCAATAAAGTGCACGTGTTTCTGGTGCTTCTAGGGACAGGAAGATGGTTG	NA	circbase	NA	NA	NA	NA	NA	NA	NA	NA	NA	NA	NA	hsa_circ_0020625	chr11	319672	319990	-	318	318	NM_021034	IFITM3
hsa_circ_0068546	0.0131858	0.477587	2.09386	down	3.56193	3.57558	3.32679	P	P	P	4.48124	4.27448	4.85862	P	P	P	hsa_circ_0068546	circRNA	GGACTGACAAAGGGGATGCATGCCTACAGGGGACTGGATGAAGGTGTTTCTTGTACGTCA	NA	circbase	NA	NA	NA	NA	NA	NA	NA	NA	NA	NA	NA	hsa_circ_0068546	chr3	194177822	194177903	-	81	81	NM_024524	ATP13A3
hsa_circ_0075208	0.0108858	0.477316	2.09505	down	4.58959	4.09279	4.50838	P	P	P	5.35657	5.51396	5.56087	P	P	P	hsa_circ_0075208	circRNA	TTTCCTTTTACCCCAGCTGCCATTAAAGCCCAAACCTCTAGCCCAGAGAGCGCGGCTGTG	NA	circbase	NA	NA	NA	NA	NA	NA	NA	NA	NA	NA	NA	hsa_circ_0075208	chr5	176938577	176938928	-	351	351	NM_016222	DDX41
hsa_circ_0050090	0.0251444	0.477286	2.09518	down	7.44298	6.82163	7.09705	P	P	P	8.17394	8.23536	8.22034	P	P	P	hsa_circ_0050090	circRNA	CCTGCTCCACTAAGAATGGTGCTAAAGTAAAACTAGTTTAATAAGCGCTATTCTCTCTGC	NA	circbase	NA	NA	NA	NA	NA	NA	NA	NA	NA	NA	NA	hsa_circ_0050090	chr19	18283566	18288927	+	5361	2044	NM_006332	IFI30
hsa_circ_0055391	0.049821	0.477022	2.09634	down	2.40601	3.26742	3.38866	A	P	P	4.05172	3.90614	4.43805	P	P	P	hsa_circ_0055391	circRNA	TTTTAACAAGATTTATACTATGGTGGGGAAGCTTTCTCTGTAGAGCAGCCACAGTCTTTT	NA	circbase	NA	NA	NA	NA	NA	NA	NA	NA	NA	NA	NA	hsa_circ_0055391	chr2	85262138	85276771	+	14633	700	NM_020122	KCMF1
hsa_circ_0011718	0.0168896	0.477001	2.09643	down	3.07599	2.80921	3.42801	A	A	P	4.2015	4.07434	4.29954	P	P	P	hsa_circ_0011718	circRNA	TTCAGTAGAGCCTTGATTAAAAGGAAACCTGCAGACTCTCGGAGGCTGCCGGCGTGGACC	NA	circbase	NA	NA	NA	NA	NA	NA	NA	NA	NA	NA	NA	hsa_circ_0011718	chr1	38274202	38275126	+	924	679	NM_198446	C1orf122
hsa_circ_0062165	0.0125206	0.476981	2.09652	down	4.15399	3.59897	4.17905	P	P	P	4.9599	4.85675	5.3436	P	P	P	hsa_circ_0062165	circRNA	ATGTTGATGTCCAAATTGACCAGGAGTCCTACCTGCCTGAAGACATGGTTTGTACCAGTT	NA	circbase	NA	NA	NA	NA	NA	NA	NA	NA	NA	NA	NA	hsa_circ_0062165	chr22	18080959	18082861	-	1902	164	NM_001696	ATP6V1E1
hsa_circ_0047478	0.0156066	0.476978	2.09653	down	4.53624	4.10871	4.08817	P	P	P	4.90376	5.53436	5.46577	P	P	P	hsa_circ_0047478	circRNA	CCACCTCCCGTTTATTGAAGTCAAACTGTGATGGCTGGCTGCTTGGAACATCATCATCTA	NA	circbase	NA	NA	NA	NA	NA	NA	NA	NA	NA	NA	NA	hsa_circ_0047478	chr18	34740162	34753044	+	12882	291	NM_020776	KIAA1328
hsa_circ_0079347	0.0235043	0.476692	2.09779	down	3.87384	3.13067	3.7265	P	P	P	4.29439	4.71271	4.95661	P	P	P	hsa_circ_0079347	circRNA	TTGAATCATACTTTGACAATTATTCTGCCAATGTTATGGTAGATGGAAAACCGGTGAATC	NA	circbase	NA	NA	NA	NA	NA	NA	NA	NA	NA	NA	NA	hsa_circ_0079347	chr7	6431554	6443598	+	12044	2050	NM_018890	RAC1
hsa_circ_0051331	0.00704739	0.476552	2.09841	down	2.811	3.34688	3.10182	A	P	P	3.8999	4.38456	4.19188	P	P	P	hsa_circ_0051331	circRNA	TTTAACGTGAACTTTGCTGTTCCAGCCAACATGCGCTGTGGGGTGCAGACACCCACTGCC	NA	circbase	NA	NA	NA	NA	NA	NA	NA	NA	NA	NA	NA	hsa_circ_0051331	chr19	44010870	44011054	-	184	184	NM_014297	ETHE1
hsa_circ_0013124	0.0102271	0.476432	2.09894	down	5.58434	5.54129	6.08214	P	P	P	7.0977	6.56435	6.76879	P	P	P	hsa_circ_0013124	circRNA	ATCACAGTGGTGGTGGTGGGGGTAGCAGGGATGGATCGTGACTATGGCCATGGATCCTAT	NA	circbase	NA	NA	NA	NA	NA	NA	NA	NA	NA	NA	NA	hsa_circ_0013124	chr1	90470691	90470803	+	112	112	NM_182976	ZNF326
hsa_circ_0070540	1.62009e-06	0.476009	2.1008	down	3.83953	3.85948	3.85443	P	P	P	4.91695	4.92437	4.925	P	P	P	hsa_circ_0070540	circRNA	ATGTTGTAGGAATGACAGCCCATATCAAGGCGGTGTATTCTTTTTGACAATTCATTTTCC	NA	circbase	NA	NA	NA	NA	NA	NA	NA	NA	NA	NA	NA	hsa_circ_0070540	chr4	103720084	103723795	-	3711	328	NM_181892	UBE2D3
hsa_circ_0007840	0.000841741	0.475997	2.10085	down	5.61755	5.334	5.41546	P	P	P	6.35904	6.60811	6.6134	P	P	P	hsa_circ_0007840	circRNA	AACCGCATGGGGATAAACACACTTGTTACCTATGATATGGTTCCAGAGCCCAAAATCATT	NA	circbase	NA	NA	NA	NA	NA	NA	NA	NA	NA	NA	NA	hsa_circ_0007840	chr15	75215988	75219228	-	3240	245	NM_004255	COX5A
hsa_circ_0086724	0.000318519	0.475955	2.10104	down	3.96366	3.74265	3.87059	P	P	P	4.79984	4.97055	5.01924	P	P	P	hsa_circ_0086724	circRNA	GACTGAAGATCTTATGGAAGTGACAGGGAAAAATCAGGATGAATGCATAGTGGCCCTACA	NA	circbase	NA	NA	NA	NA	NA	NA	NA	NA	NA	NA	NA	hsa_circ_0086724	chr9	33960823	33996331	-	35508	621	NM_018449	UBAP2
hsa_circ_0046842	0.00980605	0.475926	2.10117	down	3.55248	3.68261	3.77923	P	P	P	4.663	5.0161	4.51019	P	P	P	hsa_circ_0046842	circRNA	AACAGTCCAGATCCAGGATGAGAAGACTGATAAAAGAAGAAGCTAGCTGAACAGCTGTAA	NA	circbase	NA	NA	NA	NA	NA	NA	NA	NA	NA	NA	NA	hsa_circ_0046842	chr18	9182379	9208801	+	26422	502	NM_015208	ANKRD12
hsa_circ_0025191	0.0297085	0.475516	2.10298	down	5.44671	4.73405	5.11219	P	P	P	6.18056	6.27178	6.14204	P	P	P	hsa_circ_0025191	circRNA	TCATTTCCTGGTTTACATGTTCCAATATGATTCCACCCATGGCAAATTCCATGGCACCGT	NA	circbase	NA	NA	NA	NA	NA	NA	NA	NA	NA	NA	NA	hsa_circ_0025191	chr12	6645849	6647162	+	1313	809	NM_002046	GAPDH
hsa_circ_0011957	0.035892	0.474853	2.10591	down	5.96985	5.12156	5.43022	P	P	P	6.46269	6.72535	6.67379	P	P	P	hsa_circ_0011957	circRNA	TGTAGAACGGGATGACATCTGAACTGGAGAGCAGCCTAACGTCTATGGACTGGTTACCAC	NA	circbase	NA	NA	NA	NA	NA	NA	NA	NA	NA	NA	NA	hsa_circ_0011957	chr1	42693553	42744343	-	50790	484	NM_001198851	FOXJ3
hsa_circ_0035543	0.00291692	0.474822	2.10605	down	5.10877	4.70697	4.78431	P	P	P	5.76857	6.04976	6.0213	P	P	P	hsa_circ_0035543	circRNA	TTATATCCAGCACTCTACACCCCCAAGTGCATATGGGTCTGTCAAAGCCTATACTAACTT	NA	circbase	NA	NA	NA	NA	NA	NA	NA	NA	NA	NA	NA	hsa_circ_0035543	chr15	60641273	60674640	-	33367	912	NM_001136015	ANXA2
hsa_circ_0017586	0.0354018	0.473628	2.11136	down	2.38994	2.87279	3.34524	A	A	P	4.00525	4.26694	3.66435	P	P	P	hsa_circ_0017586	circRNA	TGAAGGAGAAGAATGTATCCTGTCAGGTATAATGTCAGTGAATGGCAAGAAAGTTCTTCA	NA	circbase	NA	NA	NA	NA	NA	NA	NA	NA	NA	NA	NA	hsa_circ_0017586	chr10	5815804	5842668	-	26864	774	NM_001494	GDI2
hsa_circ_0087004	0.00263612	0.473476	2.11204	down	4.07196	3.66731	3.77504	P	P	P	4.73686	5.04315	4.98329	P	P	P	hsa_circ_0087004	circRNA	TCAAACTGTATTAGGCAGCAGAAGAAGCCTTTGTAAATGACATTGACGAGTCGTCCCCAG	NA	circbase	NA	NA	NA	NA	NA	NA	NA	NA	NA	NA	NA	hsa_circ_0087004	chr9	36211599	36212059	+	460	460	NM_007096	CLTA
hsa_circ_0089933	0.0250913	0.473271	2.11296	down	2.7067	2.93782	2.55591	A	P	P	3.35463	4.09316	3.91771	P	P	P	hsa_circ_0089933	circRNA	TAAAACCTTGAGTCTGTGAACTAGATATCATCTTTAATTTTGAGAAGGCTTATTTTATTT	NA	circbase	NA	NA	NA	NA	NA	NA	NA	NA	NA	NA	NA	hsa_circ_0089933	chrX	15843928	15863639	-	19711	1705	NM_003916	AP1S2
hsa_circ_0046837	0.0223659	0.472814	2.115	down	3.90035	3.44155	3.93481	P	P	P	4.38277	5.13259	4.95246	P	P	P	hsa_circ_0046837	circRNA	CAATTACTATGAATAAAGGTTGGGGAGACTACACCTGACAAACTTTTCACTCTTATAGAA	NA	circbase	NA	NA	NA	NA	NA	NA	NA	NA	NA	NA	NA	hsa_circ_0046837	chr18	9124871	9124981	+	110	110	NM_021074	NDUFV2
hsa_circ_0005379	0.0104488	0.472785	2.11513	down	3.69396	3.16424	3.20764	P	P	P	4.3581	4.36681	4.6285	P	P	P	hsa_circ_0005379	circRNA	GATTTGCAAGGAATGTATCCTGTCAGGTATAATGTCAGTGAATGGCAAGAAAGTTCTTCA	NA	circbase	NA	NA	NA	NA	NA	NA	NA	NA	NA	NA	NA	hsa_circ_0005379	chr10	5827104	5842668	-	15564	674	NM_001494	GDI2
hsa_circ_0089535	0.035488	0.472431	2.11671	down	6.53983	5.92031	5.89507	P	P	P	6.74296	7.64505	7.16816	P	P	P	hsa_circ_0089535	circRNA	CCCAAGACAGGCAAGATGGCGGCTGTGGTGCTGGCGGCGACGCGGTTGCTGCGGGGCTCG	NA	circbase	NA	NA	NA	NA	NA	NA	NA	NA	NA	NA	NA	hsa_circ_0089535	chr9	139305115	139313370	+	8255	1205	NM_015160	PMPCA
hsa_circ_0035649	0.0135291	0.472306	2.11727	down	4.54036	3.9442	4.45298	P	P	P	5.3208	5.60243	5.31025	P	P	P	hsa_circ_0035649	circRNA	ATAACAATGTTGTGCCGGTCCAACAAAAGCCCTTGGGTCTGTTTGACTTGTTCAAGTGTC	NA	circbase	NA	NA	NA	NA	NA	NA	NA	NA	NA	NA	NA	hsa_circ_0035649	chr15	63824845	63852169	+	27324	556	NM_006537	USP3
hsa_circ_0008337	0.0106832	0.471337	2.12163	down	2.66869	3.26243	3.16294	A	P	P	4.05648	4.37785	3.94698	P	P	P	hsa_circ_0008337	circRNA	AAGTAAGCATTTTTCCTGTGGAAGAACAGCAGGAAGTACCACCAGAGACAAAGCATGGAG	NA	circbase	NA	NA	NA	NA	NA	NA	NA	NA	NA	NA	NA	hsa_circ_0008337	chr8	62546241	62596747	-	50506	876	NM_032468	ASPH
hsa_circ_0022634	0.0013141	0.471134	2.12254	down	3.17982	2.91712	2.85871	A	P	P	4.01323	3.95088	4.25179	P	P	P	hsa_circ_0022634	circRNA	TTATATGTTGGGCTATTCACGAAAAGCAGCAGCTCTAGAGTTCTTAAACCGCTTTGAAGA	NA	circbase	NA	NA	NA	NA	NA	NA	NA	NA	NA	NA	NA	hsa_circ_0022634	chr11	63961660	63972020	+	10360	1835	NM_006819	STIP1
hsa_circ_0080622	0.014828	0.470877	2.1237	down	3.52841	4.06468	3.93	P	P	P	5.01771	4.95645	4.85639	P	P	P	hsa_circ_0080622	circRNA	AATAAAATCCATCCATGCCTTTCACACACTAGCTGGTTGATCAGAGTGAGTCAGAAGGCC	NA	circbase	NA	NA	NA	NA	NA	NA	NA	NA	NA	NA	NA	hsa_circ_0080622	chr7	74171151	74175020	+	3869	1303	NM_032999	GTF2I
hsa_circ_0035551	0.00746384	0.470632	2.1248	down	5.08618	4.57169	4.65521	P	P	P	5.70392	6.03796	5.86827	P	P	P	hsa_circ_0035551	circRNA	CTCCAGAAAGCACTCTACACCCCCAAGTGCATATGGGTCTGTCAAAGCCTATACTAACTT	NA	circbase	NA	NA	NA	NA	NA	NA	NA	NA	NA	NA	NA	hsa_circ_0035551	chr15	60644581	60674640	-	30059	634	NM_001136015	ANXA2
hsa_circ_0009556	0.00102633	0.470389	2.1259	down	3.19737	3.00852	3.20397	A	P	P	4.22752	4.37616	4.06171	P	P	P	hsa_circ_0009556	circRNA	AACAGGGCATTTAGCAAACTATCTGCTGCTGTGAAGGAGATACTGAAGGAGCAGGAAAAC	NA	circbase	NA	NA	NA	NA	NA	NA	NA	NA	NA	NA	NA	hsa_circ_0009556	chr1	8030953	8045342	+	14389	546	NM_007262	PARK7
hsa_circ_0068468	0.00561068	0.469836	2.1284	down	2.88265	2.7577	2.91628	A	A	P	4.02367	3.69804	4.08032	P	P	P	hsa_circ_0068468	circRNA	TTCACTTTAAGCTCGCGGGATTGATGTGCAACAAGTGTCTTTGGTTATAAATTATGATCT	NA	circbase	NA	NA	NA	NA	NA	NA	NA	NA	NA	NA	NA	hsa_circ_0068468	chr3	186505591	186507685	+	2094	852	NM_001967	EIF4A2
hsa_circ_0047469	0.00739727	0.469008	2.13216	down	3.21516	2.93149	3.44177	A	P	P	4.60053	4.153	4.10304	P	P	P	hsa_circ_0047469	circRNA	ACAGGCCAAGCATTAGCAGAAGACACTGAGATCTGGTTCCTGGACAGAGCGTTATACTGG	NA	circbase	NA	NA	NA	NA	NA	NA	NA	NA	NA	NA	NA	hsa_circ_0047469	chr18	34378411	34378572	-	161	161	NM_015476	TPGS2
hsa_circ_0001723	0.0190518	0.468269	2.13553	down	3.56172	3.30169	3.88857	P	P	P	4.35702	4.55549	5.08305	P	P	P	hsa_circ_0001723	circRNA	CAAACGAGAGAATGTGAAAGATGTTGCAGAAGTGTTCCAGAAGTGGCTGAAGATAGAAGG	NA	circbase	NA	NA	NA	NA	NA	NA	NA	NA	NA	NA	NA	hsa_circ_0001723	chr7	91924202	91948826	+	24624	759	NM_019004	ANKIB1
hsa_circ_0066255	0.00170931	0.468241	2.13565	down	4.11031	4.06715	3.83346	P	P	P	5.17797	5.03594	5.09259	P	P	P	hsa_circ_0066255	circRNA	AAATACGTAATGGTATGTTCAAGCCACTTGTGCAACACAAGGAACTGGTCTGTATGAAGG	NA	circbase	NA	NA	NA	NA	NA	NA	NA	NA	NA	NA	NA	hsa_circ_0066255	chr3	57557089	57558025	-	936	936	NM_001660	ARF4
hsa_circ_0080970	0.0178806	0.468028	2.13663	down	3.24617	3.23999	3.47223	A	P	P	4.03224	4.49288	4.66074	P	P	P	hsa_circ_0080970	circRNA	ATATGATGATGATTTAGGTTGAGTCCCCAGGCTGTGAATTCAATTGCAAAACGATACAGC	NA	circbase	NA	NA	NA	NA	NA	NA	NA	NA	NA	NA	NA	hsa_circ_0080970	chr7	87837821	87838767	-	946	173	NM_003130	SRI
hsa_circ_0025593	0.00545245	0.467768	2.13781	down	3.5644	3.05452	3.22368	P	P	P	4.29245	4.27241	4.59108	P	P	P	hsa_circ_0025593	circRNA	TGTAGTGTGCTGGACATTCTTACGTATGTTACCTGGAAACTAAGTGGATTACCCAAACAC	NA	circbase	NA	NA	NA	NA	NA	NA	NA	NA	NA	NA	NA	hsa_circ_0025593	chr12	21788274	21795059	-	6785	785	NM_001174097	LDHB
hsa_circ_0032311	0.00822757	0.467563	2.13875	down	5.41709	4.86704	5.23955	P	P	P	6.16279	6.46147	6.22554	P	P	P	hsa_circ_0032311	circRNA	AAGTCATGGCTTCCTTCAAGATCCTGGCTGGGGACAAGGTGCGGCAGCTGGTGCCTCGGA	NA	circbase	NA	NA	NA	NA	NA	NA	NA	NA	NA	NA	NA	hsa_circ_0032311	chr14	69343798	69349309	-	5511	768	NM_001130004	ACTN1
hsa_circ_0085328	0.0405579	0.467328	2.13982	down	3.11443	2.55428	3.14092	A	A	P	3.44999	4.24805	4.32522	P	P	P	hsa_circ_0085328	circRNA	AACTAACACTTTTGGATCATATATGAACAGGTGATGATTGCAGCACTAGACTATGGTCGG	NA	circbase	NA	NA	NA	NA	NA	NA	NA	NA	NA	NA	NA	hsa_circ_0085328	chr8	109462656	109468159	+	5503	209	NM_014673	TTC35
hsa_circ_0089894	0.0159846	0.467319	2.13987	down	6.28115	6.6271	6.77402	P	P	P	7.67066	7.70029	7.64672	P	P	P	hsa_circ_0089894	circRNA	AGTTTAAAAACTTACGATTGAACAGGAGAAGCAAGCAGGCGAATCGTAATGAGGCGTGCG	NA	circbase	NA	NA	NA	NA	NA	NA	NA	NA	NA	NA	NA	hsa_circ_0089894	chrX	12994895	12995346	+	451	451	NM_021109	TMSB4X
hsa_circ_0023915	0.0243713	0.467113	2.14081	down	3.83312	3.04832	3.16734	P	A	P	4.17892	4.64087	4.60839	P	P	P	hsa_circ_0023915	circRNA	GATTCTGGGGGTTAATAGCAATGAACTTACAAATGGGGTAATAAATGCTGCCTTCATGCT	NA	circbase	NA	NA	NA	NA	NA	NA	NA	NA	NA	NA	NA	hsa_circ_0023915	chr11	85694908	85723435	-	28527	970	NM_007166	PICALM
hsa_circ_0035545	0.0189792	0.466875	2.1419	down	5.04473	4.27319	4.6912	P	P	P	5.5364	5.82065	6.01164	P	P	P	hsa_circ_0035545	circRNA	CTCCATGAAGCACTCTACACCCCCAAGTGCATATGGGTCTGTCAAAGCCTATACTAACTT	NA	circbase	NA	NA	NA	NA	NA	NA	NA	NA	NA	NA	NA	hsa_circ_0035545	chr15	60643391	60674640	-	31249	789	NM_001136015	ANXA2
hsa_circ_0019044	0.0329516	0.466705	2.14268	down	4.074	4.45669	4.83533	P	P	P	5.56577	5.6558	5.53993	P	P	P	hsa_circ_0019044	circRNA	AGAGAAGAGAAGCTTTACTGGTGTTCCAGCCCTAAGCATTCTTCCTCCATTATCTCACTG	NA	circbase	NA	NA	NA	NA	NA	NA	NA	NA	NA	NA	NA	hsa_circ_0019044	chr10	89096542	89102315	-	5773	421	NR_024397	LOC728190
hsa_circ_0007734	0.0278342	0.466703	2.14269	down	2.58204	2.39277	3.2417	A	A	P	3.66356	4.19024	3.74669	P	P	P	hsa_circ_0007734	circRNA	GTCACACAGCGTGCTATACTTGGTAGATCAGAAACTCAGGAGTGTCTTTTCTTTAATGCT	NA	circbase	NA	NA	NA	NA	NA	NA	NA	NA	NA	NA	NA	hsa_circ_0007734	chr2	148653869	148657136	+	3267	318	NM_001616	ACVR2A
hsa_circ_0035866	0.0114024	0.466266	2.1447	down	3.60659	3.00765	3.25564	P	A	P	4.71595	4.10707	4.34654	P	P	P	hsa_circ_0035866	circRNA	ATTTCACTGATTGCAGTATCCAGTTTATTGGGACCATCTCGAGTTCTGTGATGGATTCAG	NA	circbase	NA	NA	NA	NA	NA	NA	NA	NA	NA	NA	NA	hsa_circ_0035866	chr15	65255362	65268893	-	13531	1300	NM_016630	SPG21
hsa_circ_0049912	0.04705	0.465834	2.14669	down	7.93724	7.01212	7.02509	P	P	P	7.99787	8.82158	8.54993	P	P	P	hsa_circ_0049912	circRNA	TGTGCTGGAGCGGGGCGGAGCGGCTCGAGCAGCGGCGGGCTGGCAGGCGGTCGTCCGGCC	NA	circbase	NA	NA	NA	NA	NA	NA	NA	NA	NA	NA	NA	hsa_circ_0049912	chr19	17186590	17213367	+	26777	992	NM_001130065	MYO9B
hsa_circ_0004789	0.0329221	0.465102	2.15007	down	3.4234	3.49687	4.09504	P	P	P	4.3082	4.77553	5.20492	P	P	P	hsa_circ_0004789	circRNA	TTAGAGGACAGATAGTAGGACTTCCTGATCCATTTGCTAAGGTGGTGGTTGATGGATCTG	NA	circbase	NA	NA	NA	NA	NA	NA	NA	NA	NA	NA	NA	hsa_circ_0004789	chr17	62587201	62594608	-	7407	309	NM_022739	SMURF2
hsa_circ_0023612	0.0244733	0.463898	2.15565	down	4.45505	4.02892	4.06497	P	P	P	4.98329	5.72841	5.08317	P	P	P	hsa_circ_0023612	circRNA	AATTTTGTACAAAGACAAACACAGAATGTTCTTGGTGAGAAGGGCCGGCGGATTCGGGAA	NA	circbase	NA	NA	NA	NA	NA	NA	NA	NA	NA	NA	NA	hsa_circ_0023612	chr11	75112683	75116733	+	4050	650	NM_001005	RPS3
hsa_circ_0030526	0.0387586	0.46385	2.15587	down	9.64446	8.77489	8.8345	P	P	P	9.77181	10.5882	10.2764	P	P	P	hsa_circ_0030526	circRNA	CAGCCTCCAGCGGCGGCAGTGGCGGCACCGCCTCCTCCTCACATTCCCGGGGTGGCGGGG	NA	circbase	NA	NA	NA	NA	NA	NA	NA	NA	NA	NA	NA	hsa_circ_0030526	chr13	77900608	77901177	-	569	569	NM_015057	MYCBP2
hsa_circ_0014972	0.00320183	0.463731	2.15642	down	3.20995	3.21601	3.56453	A	P	P	4.49907	4.51972	4.31854	P	P	P	hsa_circ_0014972	circRNA	TCCTCTGGTAGTGGTTTGGAAAATGCTGGTATATCCATGACCTCCTGAAATATGAGTTTG	NA	circbase	NA	NA	NA	NA	NA	NA	NA	NA	NA	NA	NA	hsa_circ_0014972	chr1	161127043	161128646	+	1603	677	NM_016406	UFC1
hsa_circ_0021622	0.0302867	0.463565	2.15719	down	4.54785	3.69905	3.83972	P	P	P	4.75386	5.4475	5.27581	P	P	P	hsa_circ_0021622	circRNA	ATCAAGTTCCTGTACAACCAGAAGCGACACAGCAGAGGGCTGCTGGCTGGCTAAGTCCCT	NA	circbase	NA	NA	NA	NA	NA	NA	NA	NA	NA	NA	NA	hsa_circ_0021622	chr11	34073229	34111003	+	37774	1482	NM_005898	CAPRIN1
hsa_circ_0021267	0.0461637	0.463504	2.15748	down	3.51959	2.59171	3.42734	P	A	P	4.14404	4.51536	4.35114	P	P	P	hsa_circ_0021267	circRNA	ATAACTGACAATAAAATATTATTAAGAAAAGGGGTGTGGCAGTGTGGCGGGAGTGTGGAG	NA	circbase	NA	NA	NA	NA	NA	NA	NA	NA	NA	NA	NA	hsa_circ_0021267	chr11	11292420	11362551	-	70131	1002	NM_198516	GALNTL4
hsa_circ_0039901	0.0237413	0.463502	2.15749	down	5.94119	6.53836	6.72945	P	P	P	7.38317	7.91334	7.267	P	P	P	hsa_circ_0039901	circRNA	TTCTCCGGGACAAGACATGGCAACCACAGAGAGAGCAGCCCTTTTCTTTCCCCCTTGGAG	NA	circbase	NA	NA	NA	NA	NA	NA	NA	NA	NA	NA	NA	hsa_circ_0039901	chr16	67984556	67997462	-	12906	1339	NM_005072	SLC12A4
hsa_circ_0022434	0.0138408	0.463311	2.15838	down	7.21285	6.6258	6.66567	P	P	P	7.78938	8.10227	8.00247	P	P	P	hsa_circ_0022434	circRNA	TCAGGGAGATGGGGGTCATTAAAGGAAACTGAACATTGAAGTTCTAGAGCCTTCTTTCCG	NA	circbase	NA	NA	NA	NA	NA	NA	NA	NA	NA	NA	NA	hsa_circ_0022434	chr11	62327072	62335000	-	7928	870	NM_001404	EEF1G
hsa_circ_0076076	0.024914	0.463172	2.15902	down	3.02591	2.23771	2.57317	A	A	P	3.81152	3.87701	3.57092	P	P	P	hsa_circ_0076076	circRNA	TTTTGGTGAGTGATCATTAAACTGTTTTCCAACTTGCAAGATCCTGGCCTGTGCAGCTCG	NA	circbase	NA	NA	NA	NA	NA	NA	NA	NA	NA	NA	NA	hsa_circ_0076076	chr6	34845554	34855819	-	10265	1533	NM_005643	TAF11
hsa_circ_0088520	0.000502109	0.462501	2.16216	down	4.87059	4.66315	4.66877	P	P	P	5.70485	5.85192	5.97988	P	P	P	hsa_circ_0088520	circRNA	TAAAGTGCCTGCTGCATCAATAAAGCTCTTGGCTTATTAGTCTATACAGAGCGAGCCCAG	NA	circbase	NA	NA	NA	NA	NA	NA	NA	NA	NA	NA	NA	hsa_circ_0088520	chr9	127637253	127639696	+	2443	717	NM_030978	ARPC5L
hsa_circ_0036510	0.0397728	0.46228	2.16319	down	3.25238	2.3569	2.92846	A	A	P	4.05415	3.86047	4.08971	P	P	P	hsa_circ_0036510	circRNA	GGACTTACTGCAACCTCTGTCAGTAGTCTGTCTGAATCTTTACCAGTTCAATGCACAGAT	NA	circbase	NA	NA	NA	NA	NA	NA	NA	NA	NA	NA	NA	hsa_circ_0036510	chr15	80414053	80423635	+	9582	324	NM_019006	ZFAND6
hsa_circ_0055390	0.038721	0.462153	2.16379	down	2.7026	3.49379	3.58575	A	P	P	4.27408	4.31996	4.65078	P	P	P	hsa_circ_0055390	circRNA	CCTATAGCTGATTTATACTATGGTGGGGAAGCTTTCTCTGTAGAGCAGCCACAGTCTTTT	NA	circbase	NA	NA	NA	NA	NA	NA	NA	NA	NA	NA	NA	hsa_circ_0055390	chr2	85262138	85273401	+	11263	417	NM_020122	KCMF1
hsa_circ_0063253	0.00934894	0.461931	2.16483	down	5.11814	4.69865	4.91972	P	P	P	6.08102	6.00051	6.02695	P	P	P	hsa_circ_0063253	circRNA	ATGGTGAATTTCAGTCAGCCTCAGAGGTTGACTTCTACATTGATAAGGCTGAACTTCCGG	NA	circbase	NA	NA	NA	NA	NA	NA	NA	NA	NA	NA	NA	hsa_circ_0063253	chr22	38245378	38274178	+	28800	1653	NM_016091	EIF3L
hsa_circ_0036322	0.00542736	0.46151	2.1668	down	5.41783	4.89466	5.08183	P	P	P	6.08544	6.22536	6.45522	P	P	P	hsa_circ_0036322	circRNA	ACAAGCCAGATATAGATGCCTGGGAATTGCGTAAAGCTATCCAGTCAGTTCGCTGCTATT	NA	circbase	NA	NA	NA	NA	NA	NA	NA	NA	NA	NA	NA	hsa_circ_0036322	chr15	75221456	75221573	-	117	117	NM_004255	COX5A
hsa_circ_0073711	0.00690088	0.461502	2.16684	down	4.16123	3.67837	4.05267	P	P	P	4.94917	5.17546	5.14721	P	P	P	hsa_circ_0073711	circRNA	ATGAAACCAAGAGCCCATGAAATCAAGAGCACCACAGCTACATTTGGAATACAGATTCTA	NA	circbase	NA	NA	NA	NA	NA	NA	NA	NA	NA	NA	NA	hsa_circ_0073711	chr5	122893188	122940524	+	47336	1070	NM_001044723	CSNK1G3
hsa_circ_0021657	0.0484572	0.4615	2.16685	down	3.80123	2.86726	3.33139	P	A	P	4.54161	4.45346	4.50021	P	P	P	hsa_circ_0021657	circRNA	GGATTCAGAGTGGTTGGCACTTACCATGGTTCCCCAGACCAGTCCCATCAAGTGACTGGT	NA	circbase	NA	NA	NA	NA	NA	NA	NA	NA	NA	NA	NA	hsa_circ_0021657	chr11	34118025	34118220	+	195	195	NM_005898	CAPRIN1
hsa_circ_0090447	0.00819362	0.461208	2.16822	down	6.01525	5.57299	5.77991	P	P	P	6.91683	6.98208	6.84971	P	P	P	hsa_circ_0090447	circRNA	AAGTCAACCAGACCACCTTATACCAGCGTTATGAGATCAAGATGACCAAGAACCCACCAT	NA	circbase	NA	NA	NA	NA	NA	NA	NA	NA	NA	NA	NA	hsa_circ_0090447	chrX	47442806	47444414	+	1608	209	NM_003254	TIMP1
hsa_circ_0005615	0.0460248	0.460646	2.17086	down	3.75623	3.2664	3.91341	P	P	P	4.22618	5.25278	4.7054	P	P	P	hsa_circ_0005615	circRNA	CTATATTTCGATCTTGAGCCAGATGATTGTGCATCCATTTACATCTTTAATGTAGATCCA	NA	circbase	NA	NA	NA	NA	NA	NA	NA	NA	NA	NA	NA	hsa_circ_0005615	chr16	68155889	68157024	+	1135	1135	NM_004555	NFATC3
hsa_circ_0041780	0.0161264	0.460625	2.17096	down	4.28133	3.71036	3.80656	P	P	P	5.03889	5.17992	4.99476	P	P	P	hsa_circ_0041780	circRNA	CCAAGCTGAAGAACACCATGAAGAAGACTTCTTTCTCTACATTGCCTACAGTGACGAAAG	NA	circbase	NA	NA	NA	NA	NA	NA	NA	NA	NA	NA	NA	hsa_circ_0041780	chr17	7143737	7144238	-	501	501	NM_007278	GABARAP
hsa_circ_0020785	0.0337791	0.460553	2.1713	down	2.3985	2.62414	3.17622	A	A	P	3.8783	3.81656	3.96962	P	P	P	hsa_circ_0020785	circRNA	CGTGCAGCTGAATGACAAGGGTGGACCTCAGGAATTACCTCGAGGGCATCTATAACGTGC	NA	circbase	NA	NA	NA	NA	NA	NA	NA	NA	NA	NA	NA	hsa_circ_0020785	chr11	1973356	1974085	+	729	157	NM_021134	MRPL23
hsa_circ_0088652	0.0274446	0.460212	2.17291	down	3.24703	2.56179	2.67617	A	A	P	3.9617	4.06844	3.90591	P	P	P	hsa_circ_0088652	circRNA	ACCACCAAGAGACAGAAAGAAACAGAAAAACATATACCTGAGGTGCACCGGAGGTGAAGT	NA	circbase	NA	NA	NA	NA	NA	NA	NA	NA	NA	NA	NA	hsa_circ_0088652	chr9	130211559	130213083	-	1524	255	NM_000976	RPL12
hsa_circ_0028865	0.000337001	0.459985	2.17398	down	4.21985	4.30798	4.46663	P	P	P	5.40445	5.37765	5.57616	P	P	P	hsa_circ_0028865	circRNA	GGCCAATAAGCAACTATTGGATGATTATCCGAAATGTTTCATTGTGGGAGCAGACAATGT	NA	circbase	NA	NA	NA	NA	NA	NA	NA	NA	NA	NA	NA	hsa_circ_0028865	chr12	120636920	120637288	-	368	264	NM_053275	RPLP0
hsa_circ_0039927	0.00190914	0.459969	2.17406	down	3.68246	3.38175	3.70163	P	P	P	4.63645	4.67174	4.83289	P	P	P	hsa_circ_0039927	circRNA	TGTCAGCCAGATCTTGAGCCAGATGATTGTGCATCCATTTACATCTTTAATGTAGATCCA	NA	circbase	NA	NA	NA	NA	NA	NA	NA	NA	NA	NA	NA	hsa_circ_0039927	chr16	68155889	68191971	+	36082	1498	NM_004555	NFATC3
hsa_circ_0036320	0.0233442	0.459425	2.17664	down	5.85825	5.22834	5.48838	P	P	P	6.69484	6.62897	6.68661	P	P	P	hsa_circ_0036320	circRNA	GGTTGTTAAGGGATAAACACACTTGTTACCTATGATATGGTTCCAGAGCCCAAAATCATT	NA	circbase	NA	NA	NA	NA	NA	NA	NA	NA	NA	NA	NA	hsa_circ_0036320	chr15	75219106	75219228	-	122	122	NM_004255	COX5A
hsa_circ_0086729	0.0301857	0.459415	2.17668	down	2.11168	2.96341	2.59385	A	A	A	3.46399	4.14993	3.42473	P	P	P	hsa_circ_0086729	circRNA	GATGAGGGAACTGACTTCATGGGAGACTGTAGGGTGTAAGAAAAAGAATTTTGCAAAAGA	NA	circbase	NA	NA	NA	NA	NA	NA	NA	NA	NA	NA	NA	hsa_circ_0086729	chr9	33971648	33989124	-	17476	391	NM_018449	UBAP2
hsa_circ_0059704	0.0238867	0.459115	2.17811	down	3.4983	3.11257	3.97303	P	P	P	4.97576	4.65761	4.38891	P	P	P	hsa_circ_0059704	circRNA	AGATGTTCAGGGATCTTCATTGCCTTGCTGCTGCGCTTTGACATCAGCTTGAAGAAGAAT	NA	circbase	NA	NA	NA	NA	NA	NA	NA	NA	NA	NA	NA	hsa_circ_0059704	chr20	30147413	30154098	+	6685	226	NM_178580	HM13
hsa_circ_0023530	0.0179816	0.458952	2.17888	down	6.14472	5.53164	5.89342	P	P	P	6.92219	7.08482	6.99368	P	P	P	hsa_circ_0023530	circRNA	AGCCTAGCCCACTTGTCATCCATAAAGCAAGCTCAACCTTGGCACTGCGAAGCCCAGCTG	NA	circbase	NA	NA	NA	NA	NA	NA	NA	NA	NA	NA	NA	hsa_circ_0023530	chr11	73685715	73693889	-	8174	1646	NM_003355	UCP2
hsa_circ_0058712	0.0404619	0.458836	2.17943	down	2.01615	2.58792	3.0323	A	A	P	3.30321	4.10457	3.66397	P	P	P	hsa_circ_0058712	circRNA	TAAATGGTGCTAAACTAGTGGAGCAGTTCTGGAGGTTTTATAGCCACATGGTACGTCCTG	NA	circbase	NA	NA	NA	NA	NA	NA	NA	NA	NA	NA	NA	hsa_circ_0058712	chr2	233428956	233433920	+	4964	661	NM_004846	EIF4E2
hsa_circ_0011529	0.0211899	0.458286	2.18204	down	4.92883	5.00516	5.3105	P	P	P	5.86442	6.60688	6.07478	P	P	P	hsa_circ_0011529	circRNA	ATTAAAGATGTTAAACATGAAGGAGAGAGAAACCCCTCCTCGTTTTGCCCAGCATGGCAC	NA	circbase	NA	NA	NA	NA	NA	NA	NA	NA	NA	NA	NA	hsa_circ_0011529	chr1	35649200	35654983	-	5783	1565	NM_005066	SFPQ
hsa_circ_0088640	0.00244425	0.458007	2.18337	down	4.87547	4.68205	4.63612	P	P	P	5.82096	5.88557	5.87728	P	P	P	hsa_circ_0088640	circRNA	TTCAATAAAGGATCATTTGACAACTGGTGGAGAACCATTAAAGAGATCCTGGGGACTGCC	NA	circbase	NA	NA	NA	NA	NA	NA	NA	NA	NA	NA	NA	hsa_circ_0088640	chr9	130209952	130210268	-	316	166	NM_000976	RPL12
hsa_circ_0055952	0.0110529	0.457951	2.18364	down	3.65835	3.09542	3.09059	P	P	P	4.4338	4.12013	4.6912	P	P	P	hsa_circ_0055952	circRNA	TAGAAAAAAGCTGTTTGGGGCAACTTCGTTAATATGAGCTTTCTACTCAACAGGTCTATC	NA	circbase	NA	NA	NA	NA	NA	NA	NA	NA	NA	NA	NA	hsa_circ_0055952	chr2	106780122	106782539	-	2417	121	NM_025076	UXS1
hsa_circ_0048147	0.00559567	0.457597	2.18533	down	5.71405	5.23805	5.51439	P	P	P	6.57053	6.76228	6.54657	P	P	P	hsa_circ_0048147	circRNA	ACTGTGGACCAAACGCAATAAAACCTCTGTTTGTACGAAGAATGGGCACCAACAAATGCG	NA	circbase	NA	NA	NA	NA	NA	NA	NA	NA	NA	NA	NA	hsa_circ_0048147	chr19	1036414	1039064	+	2650	1588	NM_004368	CNN2
hsa_circ_0003497	0.00219156	0.457395	2.18629	down	5.07702	4.68673	4.82373	P	P	P	5.85183	6.09152	6.04601	P	P	P	hsa_circ_0003497	circRNA	AAGACTAGAGCTCCTTTTTGGTTCAGGTGTGCTGGTGTCTCTAAGCCTTTCTGGGCCGCA	NA	circbase	NA	NA	NA	NA	NA	NA	NA	NA	NA	NA	NA	hsa_circ_0003497	chr2	63660878	63667005	-	6127	441	NM_015910	WDPCP
hsa_circ_0013347	0.0471646	0.456534	2.19042	down	3.05061	3.09399	3.39765	A	P	P	3.70444	4.58812	4.51399	P	P	P	hsa_circ_0013347	circRNA	ATTTTACAAGGTATGTTAGAGCGGAAGTTCTGGCTGGCTTTGTCAATGGCCTATTTTTGA	NA	circbase	NA	NA	NA	NA	NA	NA	NA	NA	NA	NA	NA	hsa_circ_0013347	chr1	101376618	101383683	+	7065	410	NM_133496	SLC30A7
hsa_circ_0033115	0.0101364	0.456473	2.19071	down	2.83586	2.98596	3.45999	A	P	P	4.04289	4.19372	4.48039	P	P	P	hsa_circ_0033115	circRNA	ATCCCGACAATCCAGTTACAACACAGGGATCACAACAAACACAACCGCCACAGAAGCACT	NA	circbase	NA	NA	NA	NA	NA	NA	NA	NA	NA	NA	NA	hsa_circ_0033115	chr14	96986391	97009230	+	22839	1281	NM_032632	PAPOLA
hsa_circ_0058213	0.02638	0.456061	2.19269	down	5.42182	4.72638	4.76084	P	P	P	6.10716	6.27529	6.02452	P	P	P	hsa_circ_0058213	circRNA	ATTACCTTTGGATACAATGTCTCTTTGCTATATGACCTTGAAAATCTTCCGGCATCCAAG	NA	circbase	NA	NA	NA	NA	NA	NA	NA	NA	NA	NA	NA	hsa_circ_0058213	chr2	219103386	219110269	+	6883	408	NM_152862	ARPC2
hsa_circ_0082952	0.0153311	0.454853	2.19851	down	3.67558	3.07923	3.30832	P	P	P	4.41889	4.5081	4.6033	P	P	P	hsa_circ_0082952	circRNA	ATATCATCTTCAACTTGTAGACACAGCCGGGCAAGGCGTAATTAAAAAGCGGCGGAAGAA	NA	circbase	NA	NA	NA	NA	NA	NA	NA	NA	NA	NA	NA	hsa_circ_0082952	chr7	151181822	151217010	-	35188	605	NM_005614	RHEB
hsa_circ_0011880	0.0147683	0.454751	2.19901	down	6.19189	5.59025	5.91607	P	P	P	6.94499	7.13388	7.08557	P	P	P	hsa_circ_0011880	circRNA	ATACCAAACTTGCCCCTGAAACATGTATCTGATGACATGAAGACTCACAAGAACCCTGCC	NA	circbase	NA	NA	NA	NA	NA	NA	NA	NA	NA	NA	NA	hsa_circ_0011880	chr1	40535361	40538321	+	2960	1736	NM_006367	CAP1
hsa_circ_0051846	0.0258929	0.454611	2.19968	down	2.35734	2.94924	3.22009	A	P	P	4.06329	4.30466	3.6181	P	P	P	hsa_circ_0051846	circRNA	AAATGGTTGGGAAGCTGCAAGGCGAGACCATGGACACCTCCTGAGTTGGATGTCATCCCC	NA	circbase	NA	NA	NA	NA	NA	NA	NA	NA	NA	NA	NA	hsa_circ_0051846	chr19	49519073	49519182	+	109	109	NM_006666	RUVBL2
hsa_circ_0050096	0.005567	0.454318	2.2011	down	5.21617	4.72738	5.08413	P	P	P	6.00612	6.28034	6.18575	P	P	P	hsa_circ_0050096	circRNA	TCTGCATGGAAGAGTTTGAGGACATGGAGAGAAGTCTGCCACTAGAACAAAATGTCAGTG	NA	circbase	NA	NA	NA	NA	NA	NA	NA	NA	NA	NA	NA	hsa_circ_0050096	chr19	18286120	18286507	+	387	168	NM_006332	IFI30
hsa_circ_0054909	0.0368016	0.454166	2.20184	down	4.5482	3.86963	3.69797	P	P	P	4.71816	5.62956	5.1877	P	P	P	hsa_circ_0054909	circRNA	TATTAAATCCTCGCATTCAGTCTTCCTGCCTCTACTTCGCAGAGCATGGCGGCGGGCGAG	NA	circbase	NA	NA	NA	NA	NA	NA	NA	NA	NA	NA	NA	hsa_circ_0054909	chr2	62132802	62363205	+	230403	713	NM_152516	COMMD1
hsa_circ_0046838	0.00823977	0.45379	2.20366	down	4.08777	3.90252	3.65937	P	P	P	4.70044	5.30485	5.03295	P	P	P	hsa_circ_0046838	circRNA	CGTAAACTTAGAATAAAGGTTGGGGAGACTACACCTGACAAACTTTTCACTCTTATAGAA	NA	circbase	NA	NA	NA	NA	NA	NA	NA	NA	NA	NA	NA	hsa_circ_0046838	chr18	9124871	9134343	+	9472	347	NM_021074	NDUFV2
hsa_circ_0077878	0.00907236	0.453609	2.20454	down	2.94683	2.43596	2.93245	A	A	P	3.63709	3.86584	4.22777	P	P	P	hsa_circ_0077878	circRNA	AGAAATGAAGAAATAAATCTTTGGCTCACATGCGTTCAAGATTCAACTTCACCCGTAACC	NA	circbase	NA	NA	NA	NA	NA	NA	NA	NA	NA	NA	NA	hsa_circ_0077878	chr6	133135870	133138703	+	2833	458	NM_001016	RPS12
hsa_circ_0068132	0.00467591	0.453144	2.2068	down	2.70994	2.92643	3.21493	A	A	P	4.11427	3.84963	4.31984	P	P	P	hsa_circ_0068132	circRNA	GAAAGAAATGAGTGCTGATGCTGTAAAAAAGGCTAGAGGTTTCTTGGAATTTGTGGAGGA	NA	circbase	NA	NA	NA	NA	NA	NA	NA	NA	NA	NA	NA	hsa_circ_0068132	chr3	180671549	180693192	+	21643	894	NM_001013439	FXR1
hsa_circ_0079346	0.021785	0.45295	2.20775	down	3.18057	3.56844	3.99838	A	P	P	4.95773	4.53661	4.76594	P	P	P	hsa_circ_0079346	circRNA	TCCGCAAACACTTTGACAATTATTCTGCCAATGTTATGGTAGATGGAAAACCGGTGAATC	NA	circbase	NA	NA	NA	NA	NA	NA	NA	NA	NA	NA	NA	hsa_circ_0079346	chr7	6431554	6431672	+	118	118	NM_018890	RAC1
hsa_circ_0046827	0.0268064	0.452916	2.20792	down	4.28444	4.33342	4.71264	P	P	P	5.49408	6.01054	5.16558	P	P	P	hsa_circ_0046827	circRNA	ATCTTCAAAGGATGAGTTAGATGAACTCCGTGCTGAGATGGAAGAGATGAGAGACAGTTA	NA	circbase	NA	NA	NA	NA	NA	NA	NA	NA	NA	NA	NA	hsa_circ_0046827	chr18	8718421	8821496	+	103075	3215	NM_015210	CCDC165
hsa_circ_0035695	0.0331726	0.452482	2.21003	down	4.45027	4.25317	4.59828	P	P	P	5.05745	5.88363	5.69065	P	P	P	hsa_circ_0035695	circRNA	GATTGGACAGCATGTTTGTGAGTCTGAAGACAGGGAAGAAGTGGTGGTGTGTGAACTGTG	NA	circbase	NA	NA	NA	NA	NA	NA	NA	NA	NA	NA	NA	hsa_circ_0035695	chr15	63926931	63954220	-	27289	3669	NM_003922	HERC1
hsa_circ_0011196	0.0413224	0.451855	2.2131	down	9.74094	8.7816	8.83725	P	P	P	9.88134	10.6189	10.4139	P	P	P	hsa_circ_0011196	circRNA	CGCCCATCAGCGGCAGAGCGGGGCGCTGGTGCCGGCGGCGGGCGTGCGGCACATCAGCCA	NA	circbase	NA	NA	NA	NA	NA	NA	NA	NA	NA	NA	NA	hsa_circ_0011196	chr1	29586381	29606653	+	20272	1193	NM_005704	PTPRU
hsa_circ_0008331	0.0355786	0.451063	2.21699	down	9.91855	9.05942	9.00932	P	P	P	10.1345	10.8307	10.5751	P	P	P	hsa_circ_0008331	circRNA	GCCTAGCACAACCAGCAGAGGCGGTGACGATGCTCTCGGGCATAGAGGCGGCGGCAGGGG	NA	circbase	NA	NA	NA	NA	NA	NA	NA	NA	NA	NA	NA	hsa_circ_0008331	chr15	65115976	65116553	-	577	577	NM_025049	PIF1
hsa_circ_0035855	0.0342251	0.450253	2.22097	down	9.95289	9.11362	9.11362	P	P	P	10.129	10.9385	10.6253	P	P	P	hsa_circ_0035855	circRNA	GCCTTTGCAGACCAGCAGAGGCGGTGACGATGCTCTCGGGCATAGAGGCGGCGGCAGGGG	NA	circbase	NA	NA	NA	NA	NA	NA	NA	NA	NA	NA	NA	hsa_circ_0035855	chr15	65114464	65116553	-	2089	836	NM_025049	PIF1
hsa_circ_0052618	0.0107201	0.4479	2.23264	down	5.40637	5.51197	5.5065	P	P	P	6.34538	6.78019	6.73932	P	P	P	hsa_circ_0052618	circRNA	TACCATCGTTGAGAGAGAGCCTTGGGACGGCAGGGATGGCGAGGGAGCTCTCTTTTGGGC	NA	circbase	NA	NA	NA	NA	NA	NA	NA	NA	NA	NA	NA	hsa_circ_0052618	chr2	10925059	10925156	-	97	97	NM_005742	PDIA6
hsa_circ_0079168	0.0481974	0.44773	2.23349	down	7.75871	6.72631	7.19419	P	P	P	8.30416	8.5517	8.4755	P	P	P	hsa_circ_0079168	circRNA	ACAGATCAAGAGATGGACAGAGACGTATGTGCGTTGGTCTCCTAAGGGCACCTACCTGGC	NA	circbase	NA	NA	NA	NA	NA	NA	NA	NA	NA	NA	NA	hsa_circ_0079168	chr7	2404006	2416710	+	12704	1155	NM_001037283	EIF3B
hsa_circ_0016109	0.000954631	0.447543	2.23442	down	3.53257	3.23024	3.46927	P	P	P	4.53219	4.69246	4.49681	P	P	P	hsa_circ_0016109	circRNA	CTAGAGACAGCTGTGTTGCCCACTGTGCCTGAGTCACCAGAAGAGGAAGTGAAGGCTAGC	NA	circbase	NA	NA	NA	NA	NA	NA	NA	NA	NA	NA	NA	hsa_circ_0016109	chr1	203798578	203820252	+	21674	1876	NM_014827	ZC3H11A
hsa_circ_0008853	0.00494248	0.447384	2.23521	down	3.41767	3.5242	3.01278	A	P	P	4.71094	4.28197	4.45938	P	P	P	hsa_circ_0008853	circRNA	TCTGAGCCAGGAGCAATTTACAGCAATGAGGGATTTATACATGAAAAATGGACAAGGATT	NA	circbase	NA	NA	NA	NA	NA	NA	NA	NA	NA	NA	NA	hsa_circ_0008853	chr12	69047891	69050997	+	3106	402	NM_015646	RAP1B
hsa_circ_0067420	0.0344244	0.447263	2.23582	down	2.61957	2.56832	1.79785	A	A	A	3.13684	3.98203	3.34736	P	P	P	hsa_circ_0067420	circRNA	CAATAACAGGGAGGACGGAGTCCCAGAGAACTACAACTCCCATCAAGCACTTGGGGGATC	NA	circbase	NA	NA	NA	NA	NA	NA	NA	NA	NA	NA	NA	hsa_circ_0067420	chr3	133524519	133526667	+	2148	500	NM_021203	SRPRB
hsa_circ_0010790	0.00501906	0.447021	2.23703	down	3.91854	3.56099	3.40088	P	P	P	4.55445	4.78427	5.03584	P	P	P	hsa_circ_0010790	circRNA	TCAAGTATGTGGAGTGTTCTGCACTTACACAGGGCAAGAGGATTATGACAGATTACGACC	NA	circbase	NA	NA	NA	NA	NA	NA	NA	NA	NA	NA	NA	hsa_circ_0010790	chr1	22412931	22413359	+	428	308	NM_001039802	CDC42
hsa_circ_0040801	0.0281118	0.446856	2.23786	down	4.22805	3.45276	3.81688	P	P	P	4.55437	5.43645	4.96241	P	P	P	hsa_circ_0040801	circRNA	TTTTTGTGGGGTTTTTATTTTTAAAGAAACACTCAATCATCCTACGGCGGGCGGCGCGCA	NA	circbase	NA	NA	NA	NA	NA	NA	NA	NA	NA	NA	NA	hsa_circ_0040801	chr16	87863628	87903100	-	39472	4543	NM_003486	SLC7A5
hsa_circ_0017587	0.000937559	0.446838	2.23795	down	3.95066	3.89562	3.89924	P	P	P	4.97352	5.0924	5.16062	P	P	P	hsa_circ_0017587	circRNA	TTATCCACTCTATGGCCTTGGAGAACTGCCCCAAGGATTTGCAAGAGAGTGCCGGGAGCG	NA	circbase	NA	NA	NA	NA	NA	NA	NA	NA	NA	NA	NA	hsa_circ_0017587	chr10	5827104	5855512	-	28408	1010	NM_001494	GDI2
hsa_circ_0013516	0.00131644	0.446441	2.23994	down	3.82792	3.88604	3.90136	P	P	P	5.07508	5.11822	4.90471	P	P	P	hsa_circ_0013516	circRNA	CACACAGCAGCAAAAACTTGCCCAACTAGAAGAGGCGAAGCAGGCTTCCATCCAACACAT	NA	circbase	NA	NA	NA	NA	NA	NA	NA	NA	NA	NA	NA	hsa_circ_0013516	chr1	111999251	112002258	+	3007	306	NM_001688	ATP5F1
hsa_circ_0033134	0.0183339	0.445556	2.24438	down	3.61228	3.01809	3.44479	P	P	P	4.60004	4.55538	4.47917	P	P	P	hsa_circ_0033134	circRNA	ACACACAGTAGAACCCAGTGACAATGGACCTCTTTTTACTGAATTAAAGTTCTACCAACG	NA	circbase	NA	NA	NA	NA	NA	NA	NA	NA	NA	NA	NA	hsa_circ_0033134	chr14	97312431	97347951	+	35520	1381	NM_003384	VRK1
hsa_circ_0038427	0.0451279	0.445496	2.24469	down	9.75176	8.74546	8.81162	P	P	P	9.86998	10.6971	10.3567	P	P	P	hsa_circ_0038427	circRNA	AGTTAAATTTGACTACAATTGGAAATGCCAAAAACTCACTAATAGGGCGGCGGGCGGCGA	NA	circbase	NA	NA	NA	NA	NA	NA	NA	NA	NA	NA	NA	hsa_circ_0038427	chr16	21475023	21531765	-	56742	20483	NR_027155	LOC100271836
hsa_circ_0035457	0.040073	0.445486	2.24474	down	10.8562	9.83831	10.0193	P	P	P	11.0495	11.7958	11.4872	P	P	P	hsa_circ_0035457	circRNA	TGATTATGATACCTCTCATATTTACACTGGACATATTTATGGCGGCGGCAGGCCTAGCAG	NA	circbase	NA	NA	NA	NA	NA	NA	NA	NA	NA	NA	NA	hsa_circ_0035457	chr15	58974394	59042177	-	67783	769	NM_001110	ADAM10
hsa_circ_0049913	0.0297122	0.445305	2.24565	down	7.60678	6.91176	7.014	P	P	P	7.83917	8.74734	8.40782	P	P	P	hsa_circ_0049913	circRNA	GCTTCTGAAGCGGGGCGGAGCGGCTCGAGCAGCGGCGGGCTGGCAGGCGGTCGTCCGGCC	NA	circbase	NA	NA	NA	NA	NA	NA	NA	NA	NA	NA	NA	hsa_circ_0049913	chr19	17186590	17267848	+	81258	1481	NM_001130065	MYO9B
hsa_circ_0023925	0.0231	0.445081	2.24678	down	3.33726	3.92495	3.9399	P	P	P	4.85502	4.93605	4.98926	P	P	P	hsa_circ_0023925	circRNA	CTTCTAACAGGCCCCTAGCAGTCTTCTTGATGCTTTGGAACAACATTTAGCTTCCTTGGA	NA	circbase	NA	NA	NA	NA	NA	NA	NA	NA	NA	NA	NA	hsa_circ_0023925	chr11	85711685	85714494	-	2809	347	NM_007166	PICALM
hsa_circ_0068665	0.027895	0.444364	2.25041	down	4.18427	3.47282	3.85167	P	P	P	5.01777	5.05276	5.03551	P	P	P	hsa_circ_0068665	circRNA	GAGAAATTAAATTTACACACGGTCTGTAATTGACCCTGTTCCTGCACCAGTTGGTGATTC	NA	circbase	NA	NA	NA	NA	NA	NA	NA	NA	NA	NA	NA	hsa_circ_0068665	chr3	196534652	196534785	+	133	133	NM_002577	PAK2
hsa_circ_0046243	0.0243753	0.444121	2.25164	down	9.38708	8.6024	8.64732	P	P	P	9.72722	10.4557	10.0135	P	P	P	hsa_circ_0046243	circRNA	TGTGAATAAAGGCGGCGGCACTGGGCCTTCAAGCCCATCGACCTGAGTGACCTGAAGCGC	NA	circbase	NA	NA	NA	NA	NA	NA	NA	NA	NA	NA	NA	hsa_circ_0046243	chr17	79780292	79781187	-	895	895	NM_207368	FAM195B
hsa_circ_0026645	0.00102836	0.443958	2.25247	down	4.35366	4.31198	4.27706	P	P	P	5.59932	5.46086	5.39015	P	P	P	hsa_circ_0026645	circRNA	TTCAAGGACAGTATGCCATTCCACAGCCAGATGACATAAGCAGCTCTATGACCAATAGCA	NA	circbase	NA	NA	NA	NA	NA	NA	NA	NA	NA	NA	NA	hsa_circ_0026645	chr12	53853055	53859757	+	6702	483	NM_005016	PCBP2
hsa_circ_0039928	0.0177372	0.443853	2.253	down	3.31488	3.5754	3.44464	A	P	P	4.2256	4.89581	4.66272	P	P	P	hsa_circ_0039928	circRNA	TATACACCAGATCTTGAGCCAGATGATTGTGCATCCATTTACATCTTTAATGTAGATCCA	NA	circbase	NA	NA	NA	NA	NA	NA	NA	NA	NA	NA	NA	hsa_circ_0039928	chr16	68155889	68217269	+	61380	1995	NM_004555	NFATC3
hsa_circ_0076608	0.0432444	0.443128	2.25668	down	3.61134	2.88629	3.31994	P	A	P	3.88995	4.94534	4.40366	P	P	P	hsa_circ_0076608	circRNA	AGAGATGAGCTTCCTACAGCACAACAAATGTGAATGCAGTCGCGGAGGCTTGGGGCAGCC	NA	circbase	NA	NA	NA	NA	NA	NA	NA	NA	NA	NA	NA	hsa_circ_0076608	chr6	43737945	43746273	+	8328	1430	NM_001025366	VEGFA
hsa_circ_0035341	0.00835222	0.443083	2.25691	down	2.95757	2.54158	3.07953	A	A	P	3.70053	4.08537	4.30558	P	P	P	hsa_circ_0035341	circRNA	ATTTCTATTGCAAAAATATTTTGATTCTGGGGATTACAACATGGCTAAAGCAAAAATGAA	NA	circbase	NA	NA	NA	NA	NA	NA	NA	NA	NA	NA	NA	hsa_circ_0035341	chr15	52839431	52844301	-	4870	4870	NM_006628	ARPP19
hsa_circ_0035563	0.00384157	0.442163	2.26161	down	3.38691	3.01233	3.28903	A	A	P	4.35769	4.17248	4.67122	P	P	P	hsa_circ_0035563	circRNA	TTTGAACATTGAAACAGCCATCAAGACCAAAGCACTCTACACCCCCAAGTGCATATGGGT	NA	circbase	NA	NA	NA	NA	NA	NA	NA	NA	NA	NA	NA	hsa_circ_0035563	chr15	60674540	60674640	-	100	100	NM_001136015	ANXA2
hsa_circ_0048305	0.000992057	0.441858	2.26317	down	3.70336	4.02194	3.98355	P	P	P	4.91556	5.22403	5.1081	P	P	P	hsa_circ_0048305	circRNA	CCCAGCCAGATACGGAATAAAACTACAGACGCAGACGTCGGAAAGTTGGGTACCGGGAGG	NA	circbase	NA	NA	NA	NA	NA	NA	NA	NA	NA	NA	NA	hsa_circ_0048305	chr19	2071034	2096269	-	25235	3331	NM_130807	MOB3A
hsa_circ_0075472	0.00889674	0.441276	2.26615	down	3.88374	3.57197	3.70853	P	P	P	4.57045	4.9336	5.15812	P	P	P	hsa_circ_0075472	circRNA	TTGTGGGATGCCGCATTCAATACTTTCTTTCAATAAAAGTGGCGGTGGTGGAGACATCCA	NA	circbase	NA	NA	NA	NA	NA	NA	NA	NA	NA	NA	NA	hsa_circ_0075472	chr6	2948392	2955904	-	7512	1105	NM_001195291	SERPINB6
hsa_circ_0013532	0.00692601	0.440134	2.27204	down	4.11105	3.77759	3.66547	P	P	P	5.03611	4.97136	5.13205	P	P	P	hsa_circ_0013532	circRNA	TAAAAACTTCTGTGCATTTGCCCAGTATAACATGGATCAGTTCACGCCTGTGAAGATAGA	NA	circbase	NA	NA	NA	NA	NA	NA	NA	NA	NA	NA	NA	hsa_circ_0013532	chr1	113196219	113201723	+	5504	351	NM_006135	CAPZA1
hsa_circ_0033384	0.0298783	0.439846	2.27352	down	4.22326	4.26298	4.44739	P	P	P	5.12333	5.90464	5.35593	P	P	P	hsa_circ_0033384	circRNA	CTAGTGAAAGGATCCTTTGTTCAGGTTCTTTGAGAGAGAAGTGAAGATGGGCGCAAAGCT	NA	circbase	NA	NA	NA	NA	NA	NA	NA	NA	NA	NA	NA	hsa_circ_0033384	chr14	102514852	102515006	+	154	154	NM_001376	DYNC1H1
hsa_circ_0018130	0.0386383	0.439462	2.27551	down	3.81246	3.27628	3.35047	P	P	P	4.0911	5.09869	4.69586	P	P	P	hsa_circ_0018130	circRNA	GAGTGGAAAACTTTATCTGGTTGATTTAGCTGGTAGTGAAAAGATGTACTTGAAGGATAT	NA	circbase	NA	NA	NA	NA	NA	NA	NA	NA	NA	NA	NA	hsa_circ_0018130	chr10	32326181	32329385	-	3204	497	NM_004521	KIF5B
hsa_circ_0001565	0.00461095	0.439408	2.27579	down	4.62697	4.24582	4.36771	P	P	P	5.36434	5.52704	5.88482	P	P	P	hsa_circ_0001565	circRNA	CAGATGACTGGATCAGTTCCATGACAAGACCCCTTATACGATTATGTTTGGTCCAGATAA	NA	circbase	NA	NA	NA	NA	NA	NA	NA	NA	NA	NA	NA	hsa_circ_0001565	chr5	179136873	179143295	+	6422	383	NM_001024649	CANX
hsa_circ_0085266	0.0360188	0.439282	2.27644	down	10.7641	9.813	9.92992	P	P	P	10.9321	11.7347	11.4844	P	P	P	hsa_circ_0085266	circRNA	TCTTTTCGTCGTTCATCACTTTCCAGGCTAGGCTCATCTCGAGTGGCGGCGGCAGCTTCT	NA	circbase	NA	NA	NA	NA	NA	NA	NA	NA	NA	NA	NA	hsa_circ_0085266	chr8	103357623	103424917	-	67294	1341	NM_015902	UBR5
hsa_circ_0069445	0.0282043	0.4392	2.27687	down	2.82793	2.76876	3.62056	A	A	P	4.01071	4.47216	4.41786	P	P	P	hsa_circ_0069445	circRNA	TGTGGAAAGAACTTCCAATAGTAGTCAGACATTATCATCCTGTCATACTATGGAGCCATG	NA	circbase	NA	NA	NA	NA	NA	NA	NA	NA	NA	NA	NA	hsa_circ_0069445	chr4	39077584	39114852	+	37268	1518	NM_015990	KLHL5
hsa_circ_0038164	0.0398797	0.439176	2.27699	down	10.2358	9.20972	9.35747	P	P	P	10.4382	11.1483	10.9146	P	P	P	hsa_circ_0038164	circRNA	ATTAGGAGGTAAAAATCAATAAAATGGCCCATTCATTTGTGTTGTAGGCGGCGGCTGGCG	NA	circbase	NA	NA	NA	NA	NA	NA	NA	NA	NA	NA	NA	hsa_circ_0038164	chr16	16326388	16388663	+	62275	4311	NM_001004067	NOMO3
hsa_circ_0053050	0.0382353	0.437987	2.28317	down	2.92465	3.6251	2.5477	A	P	A	3.89221	4.40347	4.51385	P	P	P	hsa_circ_0053050	circRNA	TTGATTTCCAACCCCTGTAAAAGAGCCCAACAGTGAAAATGTAGATATCAGCAGTGGAGG	NA	circbase	NA	NA	NA	NA	NA	NA	NA	NA	NA	NA	NA	hsa_circ_0053050	chr2	26357806	26360323	+	2517	2517	NM_016131	RAB10
hsa_circ_0003723	0.0257904	0.437856	2.28385	down	10.4248	9.62263	9.67007	P	P	P	10.7023	11.4872	11.1443	P	P	P	hsa_circ_0003723	circRNA	AAGCTCAACAACTGTGGCATGGGCATTGGCGGCGGCAAGTCTGCAGATCTCCAGGGGAGC	NA	circbase	NA	NA	NA	NA	NA	NA	NA	NA	NA	NA	NA	hsa_circ_0003723	chr22	41660667	41677086	-	16419	518	NM_002883	RANGAP1
hsa_circ_0030836	0.0265544	0.437746	2.28443	down	5.38949	5.51324	5.89974	P	P	P	7.08801	6.95644	6.25242	P	P	P	hsa_circ_0030836	circRNA	TGTGGATCGGCTACTCTTTTGTGATGGTGTGCTGTGTGTGAGGCGCCTGCCATGGTGATG	NA	circbase	NA	NA	NA	NA	NA	NA	NA	NA	NA	NA	NA	hsa_circ_0030836	chr13	110807629	110807744	-	115	115	NM_001845	COL4A1
hsa_circ_0063332	0.00814138	0.436932	2.28868	down	2.75962	2.18842	2.22003	A	A	A	3.34481	3.72266	3.72604	P	P	P	hsa_circ_0063332	circRNA	TGTTCATATTAACCACCAGCCATACTTGGAAAGGGGAGATGGCCCAATCGTTAAGTTGGA	NA	circbase	NA	NA	NA	NA	NA	NA	NA	NA	NA	NA	NA	hsa_circ_0063332	chr22	38894089	38902345	-	8256	841	NM_001098504	DDX17
hsa_circ_0087131	0.0156492	0.436836	2.28919	down	3.2975	2.77834	3.45662	A	A	P	4.44498	4.51523	4.2247	P	P	P	hsa_circ_0087131	circRNA	TATGGATTAAAAGTGCAGTGACTTCTATGTTTTGGGTTGATGCTGAATTAGGGAGTGATA	NA	circbase	NA	NA	NA	NA	NA	NA	NA	NA	NA	NA	NA	hsa_circ_0087131	chr9	70473436	70475078	-	1642	98	NM_201453	CBWD3
hsa_circ_0085960	0.0411044	0.436398	2.29149	down	3.64596	3.63039	3.73952	P	P	P	4.6108	5.31899	4.54337	P	P	P	hsa_circ_0085960	circRNA	ATTAATTTTCTCAATGTAGCACCCCAGCTACCATGTCCCAGATAGCCAAGGATGTGTGCA	NA	circbase	NA	NA	NA	NA	NA	NA	NA	NA	NA	NA	NA	hsa_circ_0085960	chr8	145151936	145152428	+	492	395	NM_001916	CYC1
hsa_circ_0023927	0.027889	0.435333	2.29709	down	2.61103	2.59534	2.66979	A	A	P	3.40504	4.09377	3.89392	P	P	P	hsa_circ_0023927	circRNA	CTTCTAACAGGGCTGATGGAGTTATGAGAACAATGAACACAGAAAAACTCCTAAAAACTG	NA	circbase	NA	NA	NA	NA	NA	NA	NA	NA	NA	NA	NA	hsa_circ_0023927	chr11	85711685	85726006	-	14321	702	NM_007166	PICALM
hsa_circ_0000175	0.0128506	0.435103	2.29831	down	2.54011	3.28088	2.99404	A	P	P	4.44599	3.95616	4.06175	P	P	P	hsa_circ_0000175	circRNA	ATTGCATTTGAACTCATTGCTATGGACAGTGCTATCACCCTGTGGCAGTTCCTTCTTCAG	NA	circbase	NA	NA	NA	NA	NA	NA	NA	NA	NA	NA	NA	hsa_circ_0000175	chr1	205585605	205593019	-	7414	4577	NM_021795	ELK4
hsa_circ_0068279	0.0377699	0.434934	2.2992	down	10.6335	9.64075	9.76329	P	P	P	10.8095	11.6058	11.3301	P	P	P	hsa_circ_0068279	circRNA	TTACAAACCCAATAAACTCTGTAGAGTGGAGGCGGCGGCACTGCGGTGAAAGCCGAGGCA	NA	circbase	NA	NA	NA	NA	NA	NA	NA	NA	NA	NA	NA	hsa_circ_0068279	chr3	183892633	183901879	+	9246	1941	NM_004068	AP2M1
hsa_circ_0002738	0.000866758	0.434747	2.30019	down	3.76417	4.06604	3.84924	P	P	P	5.08231	5.01096	5.20197	P	P	P	hsa_circ_0002738	circRNA	TAAAAACACAGCTCGACAGTACGCCTACTTCTATAAAGTCATCCAGAATGCAGCAGTCCG	NA	circbase	NA	NA	NA	NA	NA	NA	NA	NA	NA	NA	NA	hsa_circ_0002738	chr14	99924615	99929915	-	5300	572	NM_032233	SETD3
hsa_circ_0036831	0.0290216	0.434702	2.30043	down	4.70432	3.85872	4.45738	P	P	P	5.47385	5.52256	5.74074	P	P	P	hsa_circ_0036831	circRNA	TTTATTGCAATCAATGCTGAGGATCCTCCTATGGTTGTGGTCCGAAAATTTGTCCACCTG	NA	circbase	NA	NA	NA	NA	NA	NA	NA	NA	NA	NA	NA	hsa_circ_0036831	chr15	91017716	91020050	+	2334	365	NM_003870	IQGAP1
hsa_circ_0023933	0.00105277	0.434599	2.30097	down	3.33271	3.42142	3.24728	A	P	P	4.57745	4.65927	4.36038	P	P	P	hsa_circ_0023933	circRNA	CTGCAAGCAGGTTAATAGCAATGAACTTACAAATGGGGTAATAAATGCTGCCTTCATGCT	NA	circbase	NA	NA	NA	NA	NA	NA	NA	NA	NA	NA	NA	hsa_circ_0023933	chr11	85714408	85723435	-	9027	347	NM_007166	PICALM
hsa_circ_0035557	0.0278562	0.434472	2.30165	down	5.25994	4.58589	4.57292	P	P	P	5.96671	6.12748	6.03994	P	P	P	hsa_circ_0035557	circRNA	AATTAACAGACACTCTACACCCCCAAGTGCATATGGGTCTGTCAAAGCCTATACTAACTT	NA	circbase	NA	NA	NA	NA	NA	NA	NA	NA	NA	NA	NA	hsa_circ_0035557	chr15	60649357	60674640	-	25283	387	NM_001136015	ANXA2
hsa_circ_0076515	0.0406457	0.434433	2.30185	down	4.24731	3.15688	3.90975	P	A	P	4.76294	5.34877	4.95143	P	P	P	hsa_circ_0076515	circRNA	TTTTAATGTGTTAATTACTTGGAATAAATGCATTAATCTCACTGCGGCGGCGCGCTCCGA	NA	circbase	NA	NA	NA	NA	NA	NA	NA	NA	NA	NA	NA	hsa_circ_0076515	chr6	43303807	43337181	-	33374	8006	NM_014345	ZNF318
hsa_circ_0006801	0.00289752	0.434432	2.30186	down	3.85196	3.51583	3.63394	P	P	P	4.64147	5.11085	4.83944	P	P	P	hsa_circ_0006801	circRNA	TTCAAGAAAGGTTTTAAATGCACAGAGAGCAGGATACAAGGCAGCCATAGTTCACAATGT	NA	circbase	NA	NA	NA	NA	NA	NA	NA	NA	NA	NA	NA	hsa_circ_0006801	chr3	149613259	149639014	+	25755	379	NM_007282	RNF13
hsa_circ_0058989	0.0272568	0.434303	2.30254	down	4.18987	3.24987	3.6006	P	P	P	5.33153	4.75278	4.62235	P	P	P	hsa_circ_0058989	circRNA	TTCAGAACCTGGATGCGCTCACCAACCTGACAGTCCTCAGTATGCAGGCAGCCAACATGG	NA	circbase	NA	NA	NA	NA	NA	NA	NA	NA	NA	NA	NA	hsa_circ_0058989	chr2	242089901	242102816	+	12915	723	NM_002712	PPP1R7
hsa_circ_0041755	0.0079559	0.433833	2.30503	down	3.74046	3.21053	3.6997	P	P	P	4.61086	4.91233	4.78388	P	P	P	hsa_circ_0041755	circRNA	GTCCACAAAGATAATGCTCGGAATATTTTTCAATGTCCATTCCGCTGTGTTGATTGAGGA	NA	circbase	NA	NA	NA	NA	NA	NA	NA	NA	NA	NA	NA	hsa_circ_0041755	chr17	6916984	6918197	+	1213	811	NR_037717	RNASEK-C17ORF49
hsa_circ_0025187	0.00741038	0.433812	2.30515	down	5.34991	4.78191	4.82323	P	P	P	5.98183	6.45045	6.17058	P	P	P	hsa_circ_0025187	circRNA	TCTTCCAGGAGTTTACATGTTCCAATATGATTCCACCCATGGCAAATTCCATGGCACCGT	NA	circbase	NA	NA	NA	NA	NA	NA	NA	NA	NA	NA	NA	hsa_circ_0025187	chr12	6645849	6645956	+	107	107	NM_002046	GAPDH
hsa_circ_0054153	0.0168439	0.43322	2.3083	down	3.63361	2.97243	3.18152	P	A	P	4.00864	4.72038	4.65825	P	P	P	hsa_circ_0054153	circRNA	ATGATTGTCATCGTTACAGCCGGCGAAGAAGAAGCAGAAACCAAGGTGTATGTTGGTAAC	NA	circbase	NA	NA	NA	NA	NA	NA	NA	NA	NA	NA	NA	hsa_circ_0054153	chr2	38976670	38977336	-	666	358	NM_001031684	SRSF7
hsa_circ_0039155	0.0119144	0.433107	2.3089	down	5.30195	4.67911	4.89984	P	P	P	6.06808	6.32422	6.16885	P	P	P	hsa_circ_0039155	circRNA	ATCTGATCTTTTTATACACAATATACGAAAAGCCAGCTTGAAGCTCTGGAGCCGCGCCAG	NA	circbase	NA	NA	NA	NA	NA	NA	NA	NA	NA	NA	NA	hsa_circ_0039155	chr16	31212806	31213524	-	718	413	NM_013258	PYCARD
hsa_circ_0044640	0.0109167	0.432952	2.30973	down	3.50936	3.08099	3.59852	P	P	P	4.43628	4.99171	4.34756	P	P	P	hsa_circ_0044640	circRNA	GAAAATAGAGGTGCACGAGAAACAGACTACCCTGCAGGAGAAGATCTTTCAGAATCTGGT	NA	circbase	NA	NA	NA	NA	NA	NA	NA	NA	NA	NA	NA	hsa_circ_0044640	chr17	49059884	49068029	-	8145	839	NM_001130528	SPAG9
hsa_circ_0033132	0.0172924	0.432575	2.31174	down	3.94988	3.19196	3.63882	P	P	P	4.91069	5.11499	4.3863	P	P	P	hsa_circ_0033132	circRNA	AATAACAAAGCTGATATGAATTCTTCAGAGTCAGTTGGCAGTGATGCACCTTGTGTTGTA	NA	circbase	NA	NA	NA	NA	NA	NA	NA	NA	NA	NA	NA	hsa_circ_0033132	chr14	97304098	97327072	+	22974	908	NM_003384	VRK1
hsa_circ_0050597	0.0474304	0.432379	2.31279	down	13.0436	13.6331	14.1355	P	P	P	15.0403	14.7314	14.8551	P	P	P	hsa_circ_0050597	circRNA	AGAGAGAGAGGTATTTAACTGCAATAAACTGGCCCCATGTGGCCCCCGCGCGGGGACGGC	NA	circbase	NA	NA	NA	NA	NA	NA	NA	NA	NA	NA	NA	hsa_circ_0050597	chr19	35760483	35770718	+	10235	1491	NM_003367	USF2
hsa_circ_0002946	0.0329342	0.431977	2.31494	down	3.27543	2.65803	3.41677	A	A	P	4.34883	4.35542	4.38562	P	P	P	hsa_circ_0002946	circRNA	GCAAAATAGTGTGCCTCCTTCACAGAGTCTCAGATGATGATAAAGAAAAGGGAGAGGGAG	NA	circbase	NA	NA	NA	NA	NA	NA	NA	NA	NA	NA	NA	hsa_circ_0002946	chr8	98725889	98735263	+	9374	406	NM_178812	MTDH
hsa_circ_0008712	0.0019316	0.431437	2.31784	down	4.4576	4.03392	4.20906	P	P	P	5.3171	5.61775	5.41934	P	P	P	hsa_circ_0008712	circRNA	TTCATCCAGAGGCTGAAGGGTATGTGATTGGCAGCTGTATTAAACACATTCCAATCGCAG	NA	circbase	NA	NA	NA	NA	NA	NA	NA	NA	NA	NA	NA	hsa_circ_0008712	chr2	114697535	114699936	+	2401	318	NM_005721	ACTR3
hsa_circ_0035647	0.0339878	0.430743	2.32157	down	4.65843	3.91252	4.65177	P	P	P	5.61801	5.74135	5.62465	P	P	P	hsa_circ_0035647	circRNA	AACTTGGAAAATGTGCCGGTCCAACAAAAGCCCTTGGGTCTGTTTGACTTGTTCAAGTGT	NA	circbase	NA	NA	NA	NA	NA	NA	NA	NA	NA	NA	NA	hsa_circ_0035647	chr15	63824845	63845997	+	21152	277	NM_006537	USP3
hsa_circ_0023937	0.00693067	0.430739	2.32159	down	3.56632	3.01315	3.34605	P	P	P	4.39987	4.67505	4.53575	P	P	P	hsa_circ_0023937	circRNA	AGTTGCAGAGGTTAATAGCAATGAACTTACAAATGGGGTAATAAATGCTGCCTTCATGCT	NA	circbase	NA	NA	NA	NA	NA	NA	NA	NA	NA	NA	NA	hsa_circ_0023937	chr11	85722072	85723435	-	1363	219	NM_007166	PICALM
hsa_circ_0010448	0.00882783	0.430211	2.32444	down	2.36675	2.58168	1.92075	A	A	A	3.24107	3.7354	3.57663	P	P	P	hsa_circ_0010448	circRNA	AACTGAGGCCATTAAGGTAGAAGATAGCACCATGCCGATTCGTCGAACTGTGAATTCTAC	NA	circbase	NA	NA	NA	NA	NA	NA	NA	NA	NA	NA	NA	hsa_circ_0010448	chr1	21099943	21106401	-	6458	411	NM_016287	HP1BP3
hsa_circ_0041727	0.015233	0.430082	2.32514	down	3.99314	3.48213	3.92245	P	P	P	4.57269	5.33659	5.08991	P	P	P	hsa_circ_0041727	circRNA	ATACGCCTGGGGTTGGCTGGCTGTGGCCTCACAGCTGAGGACTGCAAGGACCTTGCCTTT	NA	circbase	NA	NA	NA	NA	NA	NA	NA	NA	NA	NA	NA	hsa_circ_0041727	chr17	5442734	5445347	-	2613	342	NM_033004	NLRP1
hsa_circ_0084518	0.033837	0.429801	2.32666	down	2.97627	2.92795	2.614	A	A	A	3.48109	4.24367	4.33267	P	P	P	hsa_circ_0084518	circRNA	ATCGATGGAAGTACTTCCAGCGGCAATGTAAGCAACAGAAAGGATGAGACAAATGCTCGA	NA	circbase	NA	NA	NA	NA	NA	NA	NA	NA	NA	NA	NA	hsa_circ_0084518	chr8	54882951	54900819	-	17868	577	NM_006756	TCEA1
hsa_circ_0033133	0.0318247	0.428943	2.33131	down	3.74595	2.90744	3.14843	P	P	P	4.43303	4.62256	4.53648	P	P	P	hsa_circ_0033133	circRNA	AATGGCGTGGGAACCCAGTGACAATGGACCTCTTTTTACTGAATTAAAGTTCTACCAACG	NA	circbase	NA	NA	NA	NA	NA	NA	NA	NA	NA	NA	NA	hsa_circ_0033133	chr14	97312431	97321693	+	9262	493	NM_003384	VRK1
hsa_circ_0001551	0.0199981	0.428885	2.33163	down	2.37818	2.71249	3.22374	A	A	P	3.78308	4.2258	4.06258	P	P	P	hsa_circ_0001551	circRNA	CTTTTATAAGGAAGAAGAGATTAAATCTCTGACTGCTGAAATTGACCGGTTGAAAAACTG	NA	circbase	NA	NA	NA	NA	NA	NA	NA	NA	NA	NA	NA	hsa_circ_0001551	chr5	167915606	167924353	+	8747	777	NM_002887	RARS
hsa_circ_0039445	0.00267864	0.428767	2.33227	down	4.14757	3.81827	4.21021	P	P	P	5.0529	5.52015	5.25994	P	P	P	hsa_circ_0039445	circRNA	CCCACAAGATTCTGATGATTTGAAGAAGAGAAGAGAGCCTCACATCTCCACTTTAAGGAA	NA	circbase	NA	NA	NA	NA	NA	NA	NA	NA	NA	NA	NA	hsa_circ_0039445	chr16	56492459	56501205	+	8746	486	NM_018233	OGFOD1
hsa_circ_0022372	0.0311862	0.428577	2.3333	down	4.63175	3.59788	4.12521	P	P	P	5.02217	5.59214	5.52605	P	P	P	hsa_circ_0022372	circRNA	ATTGATCATGACCGGAACATGGACTGGGTTTCCACCCAGGCCCAGGCTGGCTGGCTGCAG	NA	circbase	NA	NA	NA	NA	NA	NA	NA	NA	NA	NA	NA	hsa_circ_0022372	chr11	61570834	61578547	-	7713	564	NM_013402	FADS1
hsa_circ_0020828	0.023422	0.427943	2.33676	down	10.2921	9.51979	9.45129	P	P	P	10.6483	11.3283	11.0395	P	P	P	hsa_circ_0020828	circRNA	TATGAGAAGTTCTTGAATGTGGGGCGCGACTTCCGGGGCGGCGGTTGCATCAGATTCTAG	NA	circbase	NA	NA	NA	NA	NA	NA	NA	NA	NA	NA	NA	hsa_circ_0020828	chr11	3039637	3078681	-	39044	1760	NR_036542	CARS
hsa_circ_0047736	0.00765345	0.426808	2.34298	down	2.80698	2.15601	2.44754	A	A	A	3.42531	3.85323	3.85041	P	P	P	hsa_circ_0047736	circRNA	CCAAGCTTAACTGCTTATTACTGTGGCATTCAATCAACCTGTTAAGCTTTATTCCATGAA	NA	circbase	NA	NA	NA	NA	NA	NA	NA	NA	NA	NA	NA	hsa_circ_0047736	chr18	54270052	54283545	-	13493	583	NR_024546	TXNL1
hsa_circ_0063254	0.0136971	0.426458	2.3449	down	3.18365	2.86764	2.61413	A	A	A	3.70698	4.46831	4.13605	P	P	P	hsa_circ_0063254	circRNA	ATGTCATTGACCAGAAGGTGTATGAGATCCAGGACATCTATGAGAACAGGCGGCTTATGA	NA	circbase	NA	NA	NA	NA	NA	NA	NA	NA	NA	NA	NA	hsa_circ_0063254	chr22	38246021	38247497	+	1476	260	NM_016091	EIF3L
hsa_circ_0036426	0.0328038	0.426296	2.34579	down	4.65264	3.62013	4.30372	P	P	P	5.14683	5.71537	5.52998	P	P	P	hsa_circ_0036426	circRNA	TGATCATGAGAGAGATGGAAAACTTGATGACTAGCTCCACCCTACCGCCCCTTTTTGCAG	NA	circbase	NA	NA	NA	NA	NA	NA	NA	NA	NA	NA	NA	hsa_circ_0036426	chr15	77750745	77764156	+	13411	619	NM_018200	HMG20A
hsa_circ_0016553	0.0424351	0.426173	2.34647	down	3.2521	3.14837	3.15327	A	P	P	4.04267	4.18239	4.87777	P	P	P	hsa_circ_0016553	circRNA	AATTTTGTTCGGTGTTTGGTTCGGCTGGAAACGCTATTCAGTTCCAGAGGAGTTAAGTGG	NA	circbase	NA	NA	NA	NA	NA	NA	NA	NA	NA	NA	NA	hsa_circ_0016553	chr1	223945070	223959627	+	14557	715	NM_001748	CAPN2
hsa_circ_0062614	0.00597145	0.426118	2.34677	down	3.24515	3.53147	3.44155	A	P	P	4.31146	4.799	4.76502	P	P	P	hsa_circ_0062614	circRNA	AATGAGCCATTCTCAATAAACATTATTCTCACTGCAAAATTGGGCGAGAGGGTGGGGCCA	NA	circbase	NA	NA	NA	NA	NA	NA	NA	NA	NA	NA	NA	hsa_circ_0062614	chr22	24936405	24951275	-	14870	3607	NM_031444	C22orf13
hsa_circ_0001568	0.00855143	0.425949	2.3477	down	5.02702	4.74946	5.19845	P	P	P	6.47137	6.31947	5.84062	P	P	P	hsa_circ_0001568	circRNA	GTGTGTGTGAGTGCACTTGTGTGTGGGTGACTAAGTGGATGCATGTGTGCCCCTGCACTC	NA	circbase	NA	NA	NA	NA	NA	NA	NA	NA	NA	NA	NA	hsa_circ_0001568	chr6	349113	349256	+	143	143	NM_020185	DUSP22
hsa_circ_0035854	0.0491682	0.425698	2.34908	down	10.0432	8.91564	9.05414	P	P	P	10.1247	11.032	10.6893	P	P	P	hsa_circ_0035854	circRNA	CTGCTTCCAGACCAGCAGAGGCGGTGACGATGCTCTCGGGCATAGAGGCGGCGGCAGGGG	NA	circbase	NA	NA	NA	NA	NA	NA	NA	NA	NA	NA	NA	hsa_circ_0035854	chr15	65113365	65116553	-	3188	1105	NM_025049	PIF1
hsa_circ_0056197	0.0152251	0.425252	2.35155	down	2.6175	3.23183	3.38289	A	P	P	4.04667	4.59137	4.35194	P	P	P	hsa_circ_0056197	circRNA	CATTCCTGTGACTGAACCTCCATTGAATACTCCAGAAAACAGGGAATATACTGCTGAAAT	NA	circbase	NA	NA	NA	NA	NA	NA	NA	NA	NA	NA	NA	hsa_circ_0056197	chr2	114688877	114691963	+	3086	204	NM_005721	ACTR3
hsa_circ_0062784	0.0480081	0.425067	2.35257	down	5.16702	4.73842	4.2656	P	P	P	5.35189	6.49111	5.949	P	P	P	hsa_circ_0062784	circRNA	TTTTAATAAAGTTGAAGAATTTGGCGGTGGCGCGAGTTGGACTGTGAAGAAACATGGCGG	NA	circbase	NA	NA	NA	NA	NA	NA	NA	NA	NA	NA	NA	hsa_circ_0062784	chr22	30163357	30166402	+	3045	975	NM_001003684	UQCR10
hsa_circ_0017584	0.00775628	0.425055	2.35264	down	4.64967	4.10404	4.6813	P	P	P	5.73903	5.50363	5.93296	P	P	P	hsa_circ_0017584	circRNA	CGAAAGTCAGGTCAGCTGGTTAAGATGCTGCTTTATACAGAGGTAACTCGCTATCTGGAT	NA	circbase	NA	NA	NA	NA	NA	NA	NA	NA	NA	NA	NA	hsa_circ_0017584	chr10	5810175	5836982	-	26807	738	NM_001494	GDI2
hsa_circ_0068277	0.0338297	0.425005	2.35291	down	10.5617	9.57576	9.75247	P	P	P	10.7757	11.6141	11.284	P	P	P	hsa_circ_0068277	circRNA	ATGACATCGGGGCGGCGGCACTGCGGTGAAAGCCGAGGCAGCGGGCAGACGAGCAGGGGG	NA	circbase	NA	NA	NA	NA	NA	NA	NA	NA	NA	NA	NA	hsa_circ_0068277	chr3	183892633	183894855	+	2222	231	NM_004068	AP2M1
hsa_circ_0036826	0.0266552	0.424507	2.35567	down	3.2297	2.31168	2.95192	A	A	P	4.20181	3.85119	4.26202	P	P	P	hsa_circ_0036826	circRNA	ATTTGTTCATGTTAGTTCTATCTCTGGGGTGACTGCCGCATATAACCGAGAACAGCTGTG	NA	circbase	NA	NA	NA	NA	NA	NA	NA	NA	NA	NA	NA	hsa_circ_0036826	chr15	91016071	91045475	+	29404	4931	NM_003870	IQGAP1
hsa_circ_0056199	0.0226226	0.423726	2.36002	down	4.77861	3.89924	4.33766	P	P	P	5.50996	5.84708	5.47819	P	P	P	hsa_circ_0056199	circRNA	TAGATTGAAGGCTGAAGGGTATGTGATTGGCAGCTGTATTAAACACATTCCAATCGCAGG	NA	circbase	NA	NA	NA	NA	NA	NA	NA	NA	NA	NA	NA	hsa_circ_0056199	chr2	114697535	114709422	+	11887	537	NM_005721	ACTR3
hsa_circ_0012639	0.0447289	0.423643	2.36048	down	3.15089	2.30453	3.28339	A	A	P	4.1925	4.34732	4.08494	P	P	P	hsa_circ_0012639	circRNA	GTGTCCAAAACTCCACGTTTTCTGCTACCTGGAACCGAGCTCATTCGTTCCCAGCAGGCC	NA	circbase	NA	NA	NA	NA	NA	NA	NA	NA	NA	NA	NA	hsa_circ_0012639	chr1	54665839	54671083	+	5244	723	NM_016491	MRPL37
hsa_circ_0003337	0.0149855	0.423621	2.3606	down	3.33954	2.55479	3.12187	A	A	P	4.1778	4.04144	4.56992	P	P	P	hsa_circ_0003337	circRNA	AACACAAAAGATTTCTCGAATGCTGGCAGCCAAAACCGTTTTGGCTATCCGTTATGATGC	NA	circbase	NA	NA	NA	NA	NA	NA	NA	NA	NA	NA	NA	hsa_circ_0003337	chr2	203162101	203162629	+	528	197	NM_015934	NOP58
hsa_circ_0037895	0.0424491	0.423424	2.3617	down	3.27579	2.96681	2.25734	A	P	A	4.08272	4.0186	4.28373	P	P	P	hsa_circ_0037895	circRNA	AGAGATGAGGCACCTGTGGAATCCTCTCAAGAGGAACAGTCATTGTGTGAAGGTTCAAAT	NA	circbase	NA	NA	NA	NA	NA	NA	NA	NA	NA	NA	NA	hsa_circ_0037895	chr16	11969617	11991892	-	22275	1509	NM_001130007	GSPT1
hsa_circ_0074877	0.0228097	0.423272	2.36254	down	3.16231	3.05707	3.1029	A	P	P	4.50009	3.93186	4.53736	P	P	P	hsa_circ_0074877	circRNA	CTAGAATCAGGAAGAAGAGATTAAATCTCTGACTGCTGAAATTGACCGGTTGAAAAACTG	NA	circbase	NA	NA	NA	NA	NA	NA	NA	NA	NA	NA	NA	hsa_circ_0074877	chr5	167915606	167943955	+	28349	1580	NM_002887	RARS
hsa_circ_0059925	0.0237487	0.422455	2.36712	down	3.9938	3.10202	3.5018	P	A	P	4.38223	5.20471	4.76118	P	P	P	hsa_circ_0059925	circRNA	GCGGCGGCTGCCATTGCCAAGGCTGGCATTCCGGGTGCAGTGGTCCAGCTGCAACATCTT	NA	circbase	NA	NA	NA	NA	NA	NA	NA	NA	NA	NA	NA	hsa_circ_0059925	chr20	32881886	32881962	-	76	76	NM_001161766	AHCY
hsa_circ_0000315	0.0319286	0.421381	2.37315	down	7.7775	6.99635	7.08043	P	P	P	8.00334	8.99272	8.5655	P	P	P	hsa_circ_0000315	circRNA	GATGGAGGAGGCCGAGCAGCTGCGCAGGCAGAAGGTGGAGGAGGACAAGCGGCGGCGGCT	NA	circbase	NA	NA	NA	NA	NA	NA	NA	NA	NA	NA	NA	hsa_circ_0000315	chr11	61912498	61913166	+	668	252	NM_020238	INCENP
hsa_circ_0009756	0.028182	0.421369	2.37322	down	9.03345	8.08852	8.22621	P	P	P	9.39718	10.0764	9.72499	P	P	P	hsa_circ_0009756	circRNA	TTCTGTTGCCCCTCACTCACCAAACACGTGTATTTATAGCGCGGGCGGCGGGCGGAGCTG	NA	circbase	NA	NA	NA	NA	NA	NA	NA	NA	NA	NA	NA	hsa_circ_0009756	chr1	11114648	11120091	-	5443	1273	NM_003132	SRM
hsa_circ_0056196	0.0222329	0.421194	2.3742	down	3.62158	2.86886	3.60856	P	A	P	4.49288	4.58959	4.85465	P	P	P	hsa_circ_0056196	circRNA	ACTGAATTACTGGCCAATCCGCCATGGTATAGTTGAAGATTGGGACTTAATGGAAAGGTT	NA	circbase	NA	NA	NA	NA	NA	NA	NA	NA	NA	NA	NA	hsa_circ_0056196	chr2	114684921	114716167	+	31246	2167	NM_005721	ACTR3
hsa_circ_0000763	0.0311273	0.420181	2.37993	down	8.17621	7.23106	7.36152	P	P	P	8.42273	9.27357	8.89263	P	P	P	hsa_circ_0000763	circRNA	AATTCTGATGTCCCGGCGGCGGCAGTAGGCAGCCAGCTGCCACTGGTTCTTCTCCTTGAG	NA	circbase	NA	NA	NA	NA	NA	NA	NA	NA	NA	NA	NA	hsa_circ_0000763	chr17	40120400	40120586	-	186	186	NM_033133	CNP
hsa_circ_0048748	0.0375417	0.419807	2.38205	down	5.65749	5.01155	5.16408	P	P	P	6.04133	7.07862	6.34783	P	P	P	hsa_circ_0048748	circRNA	AGAGGCGGCGGACTGAAGATGGAGGAGGAAGGCACAGAAGATAATGGCCTGGAAGACGAT	NA	circbase	NA	NA	NA	NA	NA	NA	NA	NA	NA	NA	NA	hsa_circ_0048748	chr19	5595371	5616497	-	21126	1645	NM_014649	SAFB2
hsa_circ_0091154	0.0364217	0.419639	2.383	down	3.26913	2.32933	2.82899	A	A	P	3.5038	4.14404	4.51472	P	P	P	hsa_circ_0091154	circRNA	ATGGCTTTTACCTTCCTTAAGGTGCTCAACAACATGGAGCTCCATGGTAGGAGTCAATCT	NA	circbase	NA	NA	NA	NA	NA	NA	NA	NA	NA	NA	NA	hsa_circ_0091154	chrX	77373547	77378446	+	4899	235	NM_000291	PGK1
hsa_circ_0080485	0.0147217	0.418281	2.39074	down	3.54152	2.73893	2.99094	P	A	P	4.04277	4.52974	4.53753	P	P	P	hsa_circ_0080485	circRNA	AAGAGAGACTAGAGAAGAGATCATCAGTAACGTGCCAGCAGACAGCTTGATTCGTACAGA	NA	circbase	NA	NA	NA	NA	NA	NA	NA	NA	NA	NA	NA	hsa_circ_0080485	chr7	72879768	72903721	-	23953	2378	NM_032408	BAZ1B
hsa_circ_0049753	0.0308733	0.417735	2.39386	down	3.06613	2.80854	2.14024	A	A	A	3.88656	4.41674	3.48857	P	P	P	hsa_circ_0049753	circRNA	AATTTGCTGTCTTGAACATAAAGAATCTATCTGCTGTTGGACGGCCACCATGGTGGAGCT	NA	circbase	NA	NA	NA	NA	NA	NA	NA	NA	NA	NA	NA	hsa_circ_0049753	chr19	14588570	14589379	-	809	809	NM_005716	GIPC1
hsa_circ_0010344	0.00613975	0.417624	2.3945	down	6.26255	5.74338	6.11036	P	P	P	7.62756	7.21895	7.03135	P	P	P	hsa_circ_0010344	circRNA	ATTGGCTGAGCAGATGCCAAGTTGGGGAAGGTGTGTGTGCTGTTCTTCTGGGCACCCTGA	NA	circbase	NA	NA	NA	NA	NA	NA	NA	NA	NA	NA	NA	hsa_circ_0010344	chr1	19490746	19490935	-	189	189	NM_020765	UBR4
hsa_circ_0025969	0.00940134	0.415747	2.40531	down	2.83227	3.20775	3.51495	A	P	P	4.4001	4.31799	4.68877	P	P	P	hsa_circ_0025969	circRNA	GAACATTTTGACACTGGCTTCATGTCCTATTGACCGTAAACCTTTTCAGGCAGTGTTTAA	NA	circbase	NA	NA	NA	NA	NA	NA	NA	NA	NA	NA	NA	hsa_circ_0025969	chr12	46325288	46345510	-	20222	622	NM_004719	SCAF11
hsa_circ_0021450	0.0285785	0.415675	2.40573	down	2.39689	1.80151	2.68783	A	A	P	3.55391	3.76245	3.49082	P	P	P	hsa_circ_0021450	circRNA	TGGAGATTCCAGTGACTATAATGTAACTGCAAACTCCAAGCTGGTCATTATCACGGCTGG	NA	circbase	NA	NA	NA	NA	NA	NA	NA	NA	NA	NA	NA	hsa_circ_0021450	chr11	18422383	18424560	+	2177	348	NM_001165414	LDHA
hsa_circ_0035988	0.00696019	0.41543	2.40715	down	6.09081	5.47579	5.68574	P	P	P	6.87743	7.23755	6.98421	P	P	P	hsa_circ_0035988	circRNA	TATCAAAAAGGTCATCGTATTGAGGAAGTTCCTGAACTTCCTTTGGTAGTTGAAGATAAA	NA	circbase	NA	NA	NA	NA	NA	NA	NA	NA	NA	NA	NA	hsa_circ_0035988	chr15	66794125	66794250	-	125	125	NM_000968	RPL4
hsa_circ_0064351	0.0211752	0.413325	2.4194	down	9.58764	8.75625	8.83595	P	P	P	9.95073	10.7135	10.3929	P	P	P	hsa_circ_0064351	circRNA	CCATGAGCACCAAGCAGATCACTTGCAGGGCGGCAGCGGCTGCGAGAGGCGGCGGCACGA	NA	circbase	NA	NA	NA	NA	NA	NA	NA	NA	NA	NA	NA	hsa_circ_0064351	chr3	12598593	12598675	+	82	82	NM_014160	MKRN2
hsa_circ_0056200	0.0239381	0.413246	2.41987	down	3.55101	3.79042	3.00562	P	P	P	4.64117	4.78104	4.84965	P	P	P	hsa_circ_0056200	circRNA	ACTGAATTACTTTGCTAATCCAGACTTTACACAACCTATCTCAGAAGTTGTAGATGAAGT	NA	circbase	NA	NA	NA	NA	NA	NA	NA	NA	NA	NA	NA	hsa_circ_0056200	chr2	114709055	114716167	+	7112	1534	NM_005721	ACTR3
hsa_circ_0059879	0.0447364	0.413168	2.42032	down	10.1299	8.98644	9.12623	P	P	P	10.2879	11.1266	10.8186	P	P	P	hsa_circ_0059879	circRNA	ACCCCTAGAGGCGACGGCGGCGGCTCCAAGATGGCGCAGGCGATCTTTGAGGCCCTGGAG	NA	circbase	NA	NA	NA	NA	NA	NA	NA	NA	NA	NA	NA	hsa_circ_0059879	chr20	32319807	32341229	+	21422	761	NM_032819	ZNF341
hsa_circ_0003443	0.0111321	0.412499	2.42425	down	2.66442	2.70276	2.7854	A	A	P	3.79513	3.85957	4.283	P	P	P	hsa_circ_0003443	circRNA	CATTGATAAGTTTCAGTCATTCAGTCAGTACCGCTGTAAGACTGCCAAGAAGTCAGAGGA	NA	circbase	NA	NA	NA	NA	NA	NA	NA	NA	NA	NA	NA	hsa_circ_0003443	chr22	38266182	38274178	+	7996	996	NM_016091	EIF3L
hsa_circ_0054594	0.015829	0.412032	2.427	down	4.20914	3.50439	3.48045	P	P	P	4.64884	5.04591	5.37153	P	P	P	hsa_circ_0054594	circRNA	ACGGCATCAGTTTGCAGTGTTGATGTGGGTATTTACCTATGTTGGTGCCTTGTTTAATGG	NA	circbase	NA	NA	NA	NA	NA	NA	NA	NA	NA	NA	NA	hsa_circ_0054594	chr2	55200956	55201900	-	944	117	NM_020532	RTN4
hsa_circ_0025244	0.0389448	0.411212	2.43183	down	5.41039	4.52672	5.09641	P	P	P	6.04601	6.88719	5.86366	P	P	P	hsa_circ_0025244	circRNA	AAAGGGCAAGGGGTGTGTGGGCTGTGAGGTCGTGCTGTCAGGCATTGAGGAGCAGGTGAG	NA	circbase	NA	NA	NA	NA	NA	NA	NA	NA	NA	NA	NA	hsa_circ_0025244	chr12	6839567	6839986	+	419	258	NM_001164093	COPS7A
hsa_circ_0063169	0.0102541	0.410988	2.43316	down	3.08186	2.38059	2.89612	A	A	P	4.07875	4.31198	3.87038	P	P	P	hsa_circ_0063169	circRNA	TCAAGCTTGGTGAGTGTTGTGGGGCCCTAGAATACTACGACAAAGCCTTTGACCGCATCA	NA	circbase	NA	NA	NA	NA	NA	NA	NA	NA	NA	NA	NA	hsa_circ_0063169	chr22	36908506	36915584	-	7078	771	NM_003753	EIF3D
hsa_circ_0049995	0.00222473	0.410544	2.43579	down	2.70751	2.77261	3.14902	A	A	P	4.08698	4.38615	4.02302	P	P	P	hsa_circ_0049995	circRNA	ACATCCGGATATTAAAAGGAGCGTTGCTGGAACTAGCGACGGCCGTAGGGAGCGCTTCCT	NA	circbase	NA	NA	NA	NA	NA	NA	NA	NA	NA	NA	NA	hsa_circ_0049995	chr19	17622431	17632097	+	9666	1034	NM_012088	PGLS
hsa_circ_0021911	0.0120399	0.409891	2.43967	down	5.14024	4.36313	4.68062	P	P	P	5.77728	6.28944	6.03891	P	P	P	hsa_circ_0021911	circRNA	TTCCAGCCTGCATCAGCTTCTGGGCTGGCTGGCTGAGAAACTACCTACTCTTCGTTCCAC	NA	circbase	NA	NA	NA	NA	NA	NA	NA	NA	NA	NA	NA	hsa_circ_0021911	chr11	46791512	46792532	-	1020	331	NM_001008938	CKAP5
hsa_circ_0080021	0.0151074	0.409449	2.44231	down	3.48303	2.83547	2.68497	P	A	P	4.01822	4.59457	4.32791	P	P	P	hsa_circ_0080021	circRNA	TAGATACCAGACTATCTGTGCCACGTCTACGTCCGGAATGATAGTCTTGCAGGTGTGGTC	NA	circbase	NA	NA	NA	NA	NA	NA	NA	NA	NA	NA	NA	hsa_circ_0080021	chr7	44245983	44247091	+	1108	206	NM_006555	YKT6
hsa_circ_0074338	0.0136738	0.409199	2.4438	down	4.0188	3.64801	3.65661	P	P	P	4.68384	5.44164	4.9957	P	P	P	hsa_circ_0074338	circRNA	ATGGGTCAAGGTGAAGCCGGCCCAGGAGGTGAAGCTTCGCTTCCTGGAACAGCTGAGCAT	NA	circbase	NA	NA	NA	NA	NA	NA	NA	NA	NA	NA	NA	hsa_circ_0074338	chr5	141024425	141030684	-	6259	1503	NM_033449	FCHSD1
hsa_circ_0022309	0.0303565	0.407298	2.45521	down	4.68914	4.2457	4.60004	P	P	P	5.32418	6.29036	5.67603	P	P	P	hsa_circ_0022309	circRNA	AAAGCAGTCAAGACCTCCAAGAAGCTGGTGAACTCGGTGGCTGGCTGTGCTGATGACGCT	NA	circbase	NA	NA	NA	NA	NA	NA	NA	NA	NA	NA	NA	hsa_circ_0022309	chr11	61105412	61113418	+	8006	1572	NM_015533	DAK
hsa_circ_0082894	0.0291968	0.406354	2.46091	down	4.08752	3.42903	3.64997	P	P	P	4.41926	5.40189	5.15214	P	P	P	hsa_circ_0082894	circRNA	ACACATCTATTAAATGCTTCTGTTTTCATTTGCAGGACTGGCTGGCTTCGAGCAGGGCAT	NA	circbase	NA	NA	NA	NA	NA	NA	NA	NA	NA	NA	NA	hsa_circ_0082894	chr7	150033806	150035245	+	1439	1439	NM_001142928	LRRC61
hsa_circ_0089522	0.0437726	0.405958	2.46331	down	9.0508	7.8887	8.04945	P	P	P	9.21978	10.0851	9.74877	P	P	P	hsa_circ_0089522	circRNA	GTGCCACGCACGGCGCGGGCGGCGGTGACATCACGGCCACGGCGGCGGGAGGGGCGGCGG	NA	circbase	NA	NA	NA	NA	NA	NA	NA	NA	NA	NA	NA	hsa_circ_0089522	chr9	139221931	139244215	+	22284	1675	NM_001145638	GPSM1
hsa_circ_0088521	0.018006	0.405474	2.46625	down	2.62049	2.50636	3.13091	A	A	P	4.00256	4.49179	3.61539	P	P	P	hsa_circ_0088521	circRNA	AGTCTATACAGCCTTAGCAGTAGGAGGACTAGGCTCCATTATAAGAGTTCTTACAGCAAG	NA	circbase	NA	NA	NA	NA	NA	NA	NA	NA	NA	NA	NA	hsa_circ_0088521	chr9	127639156	127639696	+	540	540	NM_030978	ARPC5L
hsa_circ_0020657	0.00120538	0.405397	2.46672	down	3.94495	3.95527	4.20218	P	P	P	5.13888	5.53709	5.32159	P	P	P	hsa_circ_0020657	circRNA	TGGACACTTTATAATCATTAAAGCACTTTCTTGGCAGGACCTCCAGAACTGCTGCCTGAC	NA	circbase	NA	NA	NA	NA	NA	NA	NA	NA	NA	NA	NA	hsa_circ_0020657	chr11	494511	499999	-	5488	1293	NM_002939	RNH1
hsa_circ_0087862	0.00443748	0.404574	2.47173	down	2.75781	2.29069	2.76114	A	A	P	3.77796	4.22791	3.71292	P	P	P	hsa_circ_0087862	circRNA	AGTTTCAACAACCCTGACAGAGCAGTGGAGTATCTTTTAATGCCCAAAGCAGTGTCCACA	NA	circbase	NA	NA	NA	NA	NA	NA	NA	NA	NA	NA	NA	hsa_circ_0087862	chr9	110068659	110081160	+	12501	453	NM_002874	RAD23B
hsa_circ_0009251	0.0411489	0.403325	2.47939	down	8.55702	7.56754	7.57648	P	P	P	8.6929	9.73536	9.25548	P	P	P	hsa_circ_0009251	circRNA	GTCGGACTTCACGGGTTCCGCCCCGCGAGCGGCCATCTTGGAGGCTGAGGCGGCGGCGGC	NA	circbase	NA	NA	NA	NA	NA	NA	NA	NA	NA	NA	NA	hsa_circ_0009251	chr1	1192371	1209234	-	16863	732	NM_194458	UBE2J2
hsa_circ_0001173	0.0337754	0.402836	2.4824	down	3.19223	2.63206	2.19692	A	A	A	4.17883	3.89659	4.04048	P	P	P	hsa_circ_0001173	circRNA	GCAGTTCAAGTGGAAGGAGGCAAAACCGGAAGACCTTATGGATTCAAAACTTAGATGTGT	NA	circbase	NA	NA	NA	NA	NA	NA	NA	NA	NA	NA	NA	hsa_circ_0001173	chr20	57014000	57016139	+	2139	258	NM_004738	VAPB
hsa_circ_0041944	0.0252059	0.401709	2.48936	down	8.46081	7.63384	7.65586	P	P	P	8.74082	9.64075	9.33866	P	P	P	hsa_circ_0041944	circRNA	TACTTATGTCCCGCAATGAAGAAGCTACCAAGCACCTAGAGGCAGTAGGCGGCGGTGGCA	NA	circbase	NA	NA	NA	NA	NA	NA	NA	NA	NA	NA	NA	hsa_circ_0041944	chr17	7504726	7518215	-	13489	1025	NM_004860	FXR2
hsa_circ_0064592	0.034996	0.401576	2.49019	down	8.18673	7.10682	7.26156	P	P	P	8.44526	9.25548	8.94009	P	P	P	hsa_circ_0064592	circRNA	TTTGAAATGAAATTTAAACATTAAAAATGGAACTGTGCGGCGGCTGCGGCCTCAGGGCCT	NA	circbase	NA	NA	NA	NA	NA	NA	NA	NA	NA	NA	NA	hsa_circ_0064592	chr3	25639474	25705831	-	66357	5232	NM_001068	TOP2B
hsa_circ_0072696	0.0375255	0.400712	2.49556	down	4.01632	3.82541	3.79386	P	P	P	4.68576	5.64181	5.11718	P	P	P	hsa_circ_0072696	circRNA	ATTTTATATGGAACAACATGGCGGCGGAAAGTGGTAGCGATTTTCAGCAGAGACGTAGAA	NA	circbase	NA	NA	NA	NA	NA	NA	NA	NA	NA	NA	NA	hsa_circ_0072696	chr5	64859130	64875440	+	16310	1357	NM_015342	PPWD1
hsa_circ_0014574	0.0234369	0.39968	2.502	down	4.15568	3.95807	4.10181	P	P	P	5.47735	5.6857	4.9268	P	P	P	hsa_circ_0014574	circRNA	AGAGAAGAGAAAGTCTAAGCACAAGCTGAAGAAAAGGGCTCCCAGCCAACCTCTGATAAA	NA	circbase	NA	NA	NA	NA	NA	NA	NA	NA	NA	NA	NA	hsa_circ_0014574	chr1	155327375	155429689	-	102314	1976	NM_018489	ASH1L
hsa_circ_0079649	0.0387597	0.399656	2.50215	down	7.54699	6.36721	6.67846	P	P	P	7.92404	8.61249	8.21194	P	P	P	hsa_circ_0079649	circRNA	TATGGAGGAGAGTGGGGGGGAAGGTTCTAGAAAAGCGGCGGCAGCGGCTCTAGCGGCAGT	NA	circbase	NA	NA	NA	NA	NA	NA	NA	NA	NA	NA	NA	hsa_circ_0079649	chr7	26233194	26240413	-	7219	1093	NM_031243	HNRNPA2B1
hsa_circ_0011376	0.0360305	0.399085	2.50573	down	6.34184	5.45608	6.5668	P	P	P	7.15269	7.7771	7.56332	P	P	P	hsa_circ_0011376	circRNA	GTGTGGTGTGTGGACGCTGACTATCGTCAATGTATGGTACTCTGTGAATGGTGAGAGGCT	NA	circbase	NA	NA	NA	NA	NA	NA	NA	NA	NA	NA	NA	hsa_circ_0011376	chr1	32689634	32689722	+	88	88	NM_003757	EIF3I
hsa_circ_0057925	0.0131433	0.399059	2.50589	down	5.16953	4.41735	4.49514	P	P	P	5.81079	6.33142	5.99054	P	P	P	hsa_circ_0057925	circRNA	TTACGAAAAGGAAAAGGCCAGGTATGTGCCATCACAAGCAGATGTGGCAGTATTTGAAGC	NA	circbase	NA	NA	NA	NA	NA	NA	NA	NA	NA	NA	NA	hsa_circ_0057925	chr2	207025311	207025434	+	123	123	NM_001959	EEF1B2
hsa_circ_0089071	0.0295277	0.396186	2.52407	down	5.51262	4.44361	4.9125	P	P	P	6.08956	6.60336	6.33699	P	P	P	hsa_circ_0089071	circRNA	ATAGGGACGTGCAAAGCTCTCTACACATTTGAAGGCCTGGCTGGCTGAGGTTGAAGGCCG	NA	circbase	NA	NA	NA	NA	NA	NA	NA	NA	NA	NA	NA	hsa_circ_0089071	chr9	132662243	132662826	-	583	259	NM_015033	FNBP1
hsa_circ_0087800	0.0447926	0.396153	2.52428	down	7.17545	6.14356	6.20585	P	P	P	7.30511	8.42969	7.82474	P	P	P	hsa_circ_0087800	circRNA	GTGGCGGCTGGTGTGTTCATCTTTTGCTACGGGCCCTAGACAATACGATGGAACGTTCTA	NA	circbase	NA	NA	NA	NA	NA	NA	NA	NA	NA	NA	NA	hsa_circ_0087800	chr9	107528605	107535189	+	6584	607	NM_018376	NIPSNAP3B
hsa_circ_0067281	0.0262228	0.395859	2.52615	down	3.30737	3.17497	3.07755	A	P	P	4.16346	4.95913	4.33072	P	P	P	hsa_circ_0067281	circRNA	TGAGTATGTGGTGTGTGATGGATGATGACAATGAAGTAAGGGACCGAGCCACCTTCTACC	NA	circbase	NA	NA	NA	NA	NA	NA	NA	NA	NA	NA	NA	hsa_circ_0067281	chr3	128986779	128991747	+	4968	712	NM_016128	COPG
hsa_circ_0019683	0.0228303	0.395677	2.52731	down	7.08628	6.24976	6.34072	P	P	P	7.50702	8.39568	7.79378	P	P	P	hsa_circ_0019683	circRNA	GGAGGCGGCGGAATTGAGGCATCGGACCTGTCCAGTCTGCTGGAGCAGTTTGAGAAATCA	NA	circbase	NA	NA	NA	NA	NA	NA	NA	NA	NA	NA	NA	hsa_circ_0019683	chr10	103902801	103908278	+	5477	1054	NM_015062	PPRC1
hsa_circ_0046909	0.0247748	0.395617	2.5277	down	2.60864	2.63235	2.69434	A	A	P	3.52668	4.10885	4.22278	P	P	P	hsa_circ_0046909	circRNA	GCACCTGAGAGCCCCTTCACAGATGTAGTCACTACAAATCTTAAATTGCGAAATCCATCG	NA	circbase	NA	NA	NA	NA	NA	NA	NA	NA	NA	NA	NA	hsa_circ_0046909	chr18	9931806	9950565	+	18759	647	NM_003574	VAPA
hsa_circ_0033140	0.0271063	0.394128	2.53725	down	3.47396	2.42745	3.11934	P	A	P	4.08247	4.66074	4.43656	P	P	P	hsa_circ_0033140	circRNA	AATAACAAAGCCCCATCAAGACGTGGTGATTTGGAAATACTTGGTTATTGCATGATCCAA	NA	circbase	NA	NA	NA	NA	NA	NA	NA	NA	NA	NA	NA	hsa_circ_0033140	chr14	97322466	97327072	+	4606	359	NM_003384	VRK1
hsa_circ_0060101	0.0173709	0.392486	2.54786	down	3.88633	3.6646	4.23456	P	P	P	5.04226	5.75955	4.94595	P	P	P	hsa_circ_0060101	circRNA	GGACGGAGAGATCAACATGACCCACTACATCCAGCACCTGTCATTTGGGGAGGACTATCC	NA	circbase	NA	NA	NA	NA	NA	NA	NA	NA	NA	NA	NA	hsa_circ_0060101	chr20	34143803	34144042	+	239	162	NM_198398	ERGIC3
hsa_circ_0086704	0.0246967	0.391801	2.55232	down	2.23487	3.08009	2.77053	A	P	P	3.98502	4.19386	4.07712	P	P	P	hsa_circ_0086704	circRNA	CAGACACTAGACAACTTCATGGGAGACTGTAGGGTGTAAGAAAAAGAATTTTGCAAAAGA	NA	circbase	NA	NA	NA	NA	NA	NA	NA	NA	NA	NA	NA	hsa_circ_0086704	chr9	33935836	33989124	-	53288	1681	NM_018449	UBAP2
hsa_circ_0039325	0.0340193	0.391739	2.55272	down	9.33543	8.25925	8.35021	P	P	P	9.6484	10.4248	10.0864	P	P	P	hsa_circ_0039325	circRNA	TACAGCGGGACCCCGTGGAAACGGAGGAACTACAACCAGGGAGTCGTGGGCGGCGGCGCG	NA	circbase	NA	NA	NA	NA	NA	NA	NA	NA	NA	NA	NA	hsa_circ_0039325	chr16	50187657	50188170	+	513	513	NM_001040284	PAPD5
hsa_circ_0017963	0.0278165	0.390908	2.55814	down	7.74908	6.82905	7.20166	P	P	P	8.52057	8.7169	8.74734	P	P	P	hsa_circ_0017963	circRNA	AGAATAATAAGAATTCCCTAGAAATCCTACTGGGAAGGTGGTGTGCGTGTCGAAGGTCAC	NA	circbase	NA	NA	NA	NA	NA	NA	NA	NA	NA	NA	NA	hsa_circ_0017963	chr10	22605311	22607235	+	1924	385	NM_001204062	COMMD3-BMI1
hsa_circ_0065842	0.00876171	0.389758	2.56569	down	7.04751	6.83417	7.53126	P	P	P	8.53473	8.70958	8.30952	P	P	P	hsa_circ_0065842	circRNA	AATACCAGCTCAACGACTCAGCTGCCTACAGTATGGGCGTGTGTGGGTGTGGGTGTGTGA	NA	circbase	NA	NA	NA	NA	NA	NA	NA	NA	NA	NA	NA	hsa_circ_0065842	chr3	50288840	50290616	+	1776	1037	NM_002070	GNAI2
hsa_circ_0087355	0.0367899	0.389334	2.56849	down	3.95051	3.6337	3.90225	P	P	P	4.73002	5.70885	4.96125	P	P	P	hsa_circ_0087355	circRNA	GGAGTAGGAGGTGGCCTTGGGGGACTTGCAGGTCTGAGTAGCTTGGGTTTGAATACTACC	NA	circbase	NA	NA	NA	NA	NA	NA	NA	NA	NA	NA	NA	hsa_circ_0087355	chr9	86292641	86294952	-	2311	657	NM_013438	UBQLN1
hsa_circ_0045099	0.0286386	0.389192	2.56942	down	7.3805	6.47565	6.43286	P	P	P	7.68838	8.61497	8.13161	P	P	P	hsa_circ_0045099	circRNA	ACCTACGTCTCCTGAGGAAGTCCAAACAGGTTTCTCTCTCTGGTCGGAGGCGGCGGTAAT	NA	circbase	NA	NA	NA	NA	NA	NA	NA	NA	NA	NA	NA	hsa_circ_0045099	chr17	60108804	60142643	-	33839	1086	NM_005121	MED13
hsa_circ_0039444	0.00424634	0.388859	2.57163	down	4.11469	3.84367	3.68226	P	P	P	5.30398	5.49134	4.90662	P	P	P	hsa_circ_0039444	circRNA	GAATTCACTGTCTGATGATTTGAAGAAGAGAAGAGAGCCTCACATCTCCACTTTAAGGAA	NA	circbase	NA	NA	NA	NA	NA	NA	NA	NA	NA	NA	NA	hsa_circ_0039444	chr16	56492459	56496546	+	4087	148	NM_018233	OGFOD1
hsa_circ_0056700	0.00272677	0.388799	2.57203	down	2.67669	2.47855	2.17087	A	A	A	3.67812	3.76959	3.99306	P	P	P	hsa_circ_0056700	circRNA	TAGAGTTGAGCCTGTGGGACACTTCGGAATTACGTTCCTACAGTGTTTGAGAATTACACG	NA	circbase	NA	NA	NA	NA	NA	NA	NA	NA	NA	NA	NA	hsa_circ_0056700	chr2	151343207	151343295	-	88	88	NM_005168	RND3
hsa_circ_0068278	0.0253834	0.388505	2.57397	down	8.44207	7.59568	7.54863	P	P	P	8.78453	9.70821	9.22288	P	P	P	hsa_circ_0068278	circRNA	TGTTATTGAAAAGCAGGGCAAAGGCACAGCTGATGAAACAAGCAAGAGGGCGGCGGCACT	NA	circbase	NA	NA	NA	NA	NA	NA	NA	NA	NA	NA	NA	hsa_circ_0068278	chr3	183892633	183899014	+	6381	865	NM_004068	AP2M1
hsa_circ_0009355	0.0223358	0.387628	2.57979	down	3.44578	3.20599	3.12804	P	P	P	4.28019	5.08317	4.40198	P	P	P	hsa_circ_0009355	circRNA	GCAGGATGGTAAACTTATCATCTGGGACAGCTACACCACCAACAAGGCTTCTCGTCAGTG	NA	circbase	NA	NA	NA	NA	NA	NA	NA	NA	NA	NA	NA	hsa_circ_0009355	chr1	1737913	1737977	-	64	64	NM_002074	GNB1
hsa_circ_0074185	0.0428583	0.387026	2.5838	down	3.00199	2.71576	1.85352	A	A	A	3.27096	4.29188	4.15134	P	P	P	hsa_circ_0074185	circRNA	TGAGAAATATAAAAAACTGGTTCTGAGGAGAGGCTGGCTGTGGCAGATGCAACTGCAGAT	NA	circbase	NA	NA	NA	NA	NA	NA	NA	NA	NA	NA	NA	hsa_circ_0074185	chr5	138611809	138657718	+	45909	2102	NM_199189	MATR3
hsa_circ_0021792	0.00503363	0.386959	2.58425	down	4.27584	3.84596	3.85754	P	P	P	5.04473	5.67763	5.33944	P	P	P	hsa_circ_0021792	circRNA	TCTGTCTTCTGTGCCCTGGCCATGGTTCTGTGTGATCCAGGCGGTGGTGGTTCTAAATGG	NA	circbase	NA	NA	NA	NA	NA	NA	NA	NA	NA	NA	NA	hsa_circ_0021792	chr11	44073202	44073269	+	67	67	NM_001031854	ACCSL
hsa_circ_0042789	0.01986	0.386604	2.58662	down	5.69238	4.99444	4.78959	P	P	P	6.36159	6.82925	6.52051	P	P	P	hsa_circ_0042789	circRNA	GAAAAGGCCAAGTGGTGGCGGTGGTGACAATGTGATCATCATCTGGAATGTGGGCACCGG	NA	circbase	NA	NA	NA	NA	NA	NA	NA	NA	NA	NA	NA	hsa_circ_0042789	chr17	27945807	27945989	-	182	182	NM_032854	CORO6
hsa_circ_0050568	0.0364839	0.386261	2.58893	down	8.55368	7.50557	7.4577	P	P	P	8.81655	9.68415	9.28739	P	P	P	hsa_circ_0050568	circRNA	GAGCGAGAAGGTCGGGTGGGGGCGGCGGCCGCGGAAGGCCAGGCCGGTGCCCTGCGGGGA	NA	circbase	NA	NA	NA	NA	NA	NA	NA	NA	NA	NA	NA	hsa_circ_0050568	chr19	35491245	35501283	+	10038	662	NM_020895	GRAMD1A
hsa_circ_0017588	0.00433986	0.385926	2.59117	down	3.71977	4.17732	4.11809	P	P	P	5.35713	5.30105	5.51103	P	P	P	hsa_circ_0017588	circRNA	GAACTGATGAGTCAGCTGGTTAAGATGCTGCTTTATACAGAGGTAACTCGCTATCTGGAT	NA	circbase	NA	NA	NA	NA	NA	NA	NA	NA	NA	NA	NA	hsa_circ_0017588	chr10	5827814	5836982	-	9168	334	NM_001494	GDI2
hsa_circ_0022628	0.0286592	0.385817	2.5919	down	5.05474	3.97342	4.31068	P	P	P	5.34957	6.20359	5.99602	P	P	P	hsa_circ_0022628	circRNA	GGCGGTGGCGGAGCAGGTCGCCGCTGGCTGGCAGTCGCCACCCGGTCCCAGAGTAAATAA	NA	circbase	NA	NA	NA	NA	NA	NA	NA	NA	NA	NA	NA	hsa_circ_0022628	chr11	63782723	63933585	-	150862	666	NM_014067	MACROD1
hsa_circ_0074309	0.0129907	0.385634	2.59313	down	2.41825	1.96042	2.77256	A	A	P	4.04152	3.92319	3.32688	P	P	P	hsa_circ_0074309	circRNA	TAAAGCATTGAAACAGTAGTTGGATGCCTACAGCTGATCAATGCTCTCATCACACCAGCG	NA	circbase	NA	NA	NA	NA	NA	NA	NA	NA	NA	NA	NA	hsa_circ_0074309	chr5	140894587	140958192	-	63605	4716	NM_005219	DIAPH1
hsa_circ_0039116	0.021459	0.384949	2.59774	down	3.96771	3.41432	3.72889	P	P	P	5.12428	5.4829	4.53494	P	P	P	hsa_circ_0039116	circRNA	AGAGAGCTTCAACCTCAAGAGGGCTCAGGTGGCCCTGCGGAGCCTTCCTGAGGAGGTAGT	NA	circbase	NA	NA	NA	NA	NA	NA	NA	NA	NA	NA	NA	hsa_circ_0039116	chr16	30777699	30783294	+	5595	1614	NM_014771	RNF40
hsa_circ_0011334	0.0404793	0.384812	2.59867	down	7.39599	6.21058	6.41277	P	P	P	7.6071	8.58815	8.08602	P	P	P	hsa_circ_0011334	circRNA	AAAGAACAATAAAACATATTTTACACGCTCGCGGCGGCGGGAGCTGGTTCCGGCTGCGCG	NA	circbase	NA	NA	NA	NA	NA	NA	NA	NA	NA	NA	NA	hsa_circ_0011334	chr1	32372021	32403988	-	31967	3929	NM_080391	PTP4A2
hsa_circ_0021592	0.0177706	0.384711	2.59935	down	3.75768	2.97653	3.18122	P	P	P	4.87827	4.63012	4.64517	P	P	P	hsa_circ_0021592	circRNA	ACTGTTTGTTCAACATATCTACAATCTCGGTACTACAGCCGGGAAGGAAGATGAGGGAGA	NA	circbase	NA	NA	NA	NA	NA	NA	NA	NA	NA	NA	NA	hsa_circ_0021592	chr11	33279167	33309057	+	29890	1367	NM_005734	HIPK3
hsa_circ_0079644	0.0357087	0.384683	2.59955	down	7.43167	6.22417	6.58703	P	P	P	7.79967	8.57758	8.17095	P	P	P	hsa_circ_0079644	circRNA	TTTGCCATGGAGTGGGGGGGAAGGTTCTAGAAAAGCGGCGGCAGCGGCTCTAGCGGCAGT	NA	circbase	NA	NA	NA	NA	NA	NA	NA	NA	NA	NA	NA	hsa_circ_0079644	chr7	26232114	26240413	-	8299	1299	NM_031243	HNRNPA2B1
hsa_circ_0085223	0.0137741	0.383529	2.60737	down	5.33113	5.81046	6.10675	P	P	P	7.02132	7.58016	6.77755	P	P	P	hsa_circ_0085223	circRNA	ACACCAGCAGTTCTCCTTCTTCCCTTAGAGAGAGACTCTGAGCTGTTGCGTGAACGTGAA	NA	circbase	NA	NA	NA	NA	NA	NA	NA	NA	NA	NA	NA	hsa_circ_0085223	chr8	103298587	103354912	-	56325	4329	NM_015902	UBR5
hsa_circ_0075248	0.0317313	0.383503	2.60754	down	9.3215	8.29007	8.29237	P	P	P	9.67796	10.4376	10.0981	P	P	P	hsa_circ_0075248	circRNA	AGGACGCGGGAAAGGGCGCCACGAGTCGGCATTGTCAGGCGGCGGCACCGCGCGGGACGG	NA	circbase	NA	NA	NA	NA	NA	NA	NA	NA	NA	NA	NA	hsa_circ_0075248	chr5	177631507	177632047	+	540	466	NM_031266	HNRNPAB
hsa_circ_0035707	0.00840775	0.383229	2.60941	down	4.25512	3.70488	4.20564	P	P	P	5.00264	5.65342	5.63253	P	P	P	hsa_circ_0035707	circRNA	ATAGATCAAAGCATGTTTGTGAGTCTGAAGACAGGGAAGAAGTGGTGGTGTGTGAACTGT	NA	circbase	NA	NA	NA	NA	NA	NA	NA	NA	NA	NA	NA	hsa_circ_0035707	chr15	63935155	63954220	-	19065	2532	NM_003922	HERC1
hsa_circ_0085620	0.0140998	0.383189	2.60968	down	10.2154	9.5813	9.46333	P	P	P	10.6951	11.5048	11.2169	P	P	P	hsa_circ_0085620	circRNA	AAAGCTTCAAGTTCTTGGAACAAATTCTGGCGAGGAGTGGGCTGGCGGCGGTAGCTGTCG	NA	circbase	NA	NA	NA	NA	NA	NA	NA	NA	NA	NA	NA	hsa_circ_0085620	chr8	132916355	132958880	+	42525	570	NM_015137	EFR3A
hsa_circ_0011877	0.00125494	0.382406	2.61502	down	4.97199	4.56535	4.64659	P	P	P	5.89206	6.28345	6.17399	P	P	P	hsa_circ_0011877	circRNA	GTGGAGAGTGGGATAAGAAGCATGTAGACTGGGTCAAAGCTTATTTAAGTATATGGACAG	NA	circbase	NA	NA	NA	NA	NA	NA	NA	NA	NA	NA	NA	hsa_circ_0011877	chr1	40531886	40535546	+	3660	469	NM_006367	CAP1
hsa_circ_0027464	0.0292661	0.381928	2.61829	down	4.11003	3.62877	3.56785	P	P	P	5.16601	5.62044	4.55781	P	P	P	hsa_circ_0027464	circRNA	GAGAGAACAGATTCTTCGAGTTAAAGACACTGATGATACTGTACAATTTGTTCAAGGAAT	NA	circbase	NA	NA	NA	NA	NA	NA	NA	NA	NA	NA	NA	hsa_circ_0027464	chr12	69044179	69048032	+	3853	267	NM_015646	RAP1B
hsa_circ_0087773	0.0267345	0.381317	2.62249	down	6.58898	5.64318	6.29993	P	P	P	7.45464	7.76688	7.62155	P	P	P	hsa_circ_0087773	circRNA	ATACTGCACATGAGATATCGTAGTAAAGTGTTATCCCGTTGGCTGGCTGGCTTACCATTG	NA	circbase	NA	NA	NA	NA	NA	NA	NA	NA	NA	NA	NA	hsa_circ_0087773	chr9	103088583	103090244	-	1661	354	NM_017746	TEX10
hsa_circ_0010800	0.028172	0.381221	2.62315	down	7.33402	6.40548	6.38621	P	P	P	7.68817	8.62614	8.04253	P	P	P	hsa_circ_0010800	circRNA	TTTATATTTTGAGAATAAAACTTCATATAAAATTGGCGGCGCGGCGGGAGCGCGCTTGGC	NA	circbase	NA	NA	NA	NA	NA	NA	NA	NA	NA	NA	NA	hsa_circ_0010800	chr1	23345940	23410184	+	64244	3107	NM_001009999	KDM1A
hsa_circ_0041384	0.0461657	0.381185	2.6234	down	9.22113	7.97646	8.05451	P	P	P	9.43011	10.3043	9.92124	P	P	P	hsa_circ_0041384	circRNA	CTCGGATAAGCCTGGCTGCGCGCGGCGGTGGCGGAGCCGCTACGGCTGTAGCAGCAGCCG	NA	circbase	NA	NA	NA	NA	NA	NA	NA	NA	NA	NA	NA	hsa_circ_0041384	chr17	2075951	2207069	-	131118	3412	NM_017575	SMG6
hsa_circ_0050165	0.049221	0.380725	2.62657	down	6.27073	4.99343	5.06128	P	P	P	6.49429	7.34646	6.92207	P	P	P	hsa_circ_0050165	circRNA	TTAATAAACAGTTTTGACTTCAGTGGCGGCGGAAGAGCTAAGCAACGTGGCTTAGTCCAT	NA	circbase	NA	NA	NA	NA	NA	NA	NA	NA	NA	NA	NA	hsa_circ_0050165	chr19	18977329	18979039	+	1710	1710	NM_002911	UPF1
hsa_circ_0091058	0.0307846	0.380268	2.62972	down	3.35911	3.63142	3.52795	P	P	P	5.37627	4.45552	4.72418	P	P	P	hsa_circ_0091058	circRNA	TTACTGATTTCATCAAGTTCGACACTGGGGCGGAGCAGCTGAAAATCCGGCGCGCGCAGT	NA	circbase	NA	NA	NA	NA	NA	NA	NA	NA	NA	NA	NA	hsa_circ_0091058	chrX	71493650	71497141	-	3491	628	NM_001007	RPS4X
hsa_circ_0043141	0.0495737	0.378891	2.63928	down	1.65662	2.43341	3.02372	A	A	P	3.8288	4.13819	3.61163	P	P	P	hsa_circ_0043141	circRNA	CACACACAAGGTTATTCACAGTCCTATGGTGGTTATGAGAATCAAAAGCAGAGCTCATAT	NA	circbase	NA	NA	NA	NA	NA	NA	NA	NA	NA	NA	NA	hsa_circ_0043141	chr17	34147335	34149837	+	2502	300	NM_139215	TAF15
hsa_circ_0058713	0.0065899	0.378494	2.64205	down	2.23314	2.36107	2.64499	A	A	P	3.8312	3.79439	3.84931	P	P	P	hsa_circ_0058713	circRNA	AATTGAAAATATCAGCGTGGAGCAGTTCTGGAGGTTTTATAGCCACATGGTACGTCCTGG	NA	circbase	NA	NA	NA	NA	NA	NA	NA	NA	NA	NA	NA	hsa_circ_0058713	chr2	233428956	233448349	+	19393	15090	NM_004846	EIF4E2
hsa_circ_0015127	0.0200968	0.378258	2.6437	down	2.71713	2.90971	1.98129	A	A	A	3.80061	4.42236	3.62203	P	P	P	hsa_circ_0015127	circRNA	CGACCCAGAGGAGAGCAGAGTCCCAATGTGTCATTGATGCAGAGAATGTCTGATATGTTA	NA	circbase	NA	NA	NA	NA	NA	NA	NA	NA	NA	NA	NA	hsa_circ_0015127	chr1	167973107	167973227	+	120	120	NM_001198956	DCAF6
hsa_circ_0036935	0.0406761	0.378122	2.64465	down	4.56922	4.7503	5.73276	P	P	P	6.58972	6.68789	6.23232	P	P	P	hsa_circ_0036935	circRNA	AGAGAGAAAGATTGTGCTTCTTGGTCAGACCCCGCATCAAGAATATGCGATACATTGCCA	NA	circbase	NA	NA	NA	NA	NA	NA	NA	NA	NA	NA	NA	hsa_circ_0036935	chr15	91542906	91557663	-	14757	1535	NM_018668	VPS33B
hsa_circ_0033127	0.00862344	0.376598	2.65535	down	3.53147	3.40496	4.07724	P	P	P	4.92834	5.29573	5.08423	P	P	P	hsa_circ_0033127	circRNA	TGAATTCTTCAGAGTCAGTTGGCAGTGATGCACCTTGTGTTGTAAAAGTGACTGCAGGGT	NA	circbase	NA	NA	NA	NA	NA	NA	NA	NA	NA	NA	NA	hsa_circ_0033127	chr14	97263683	97304154	+	40471	322	NM_003384	VRK1
hsa_circ_0053938	0.0309997	0.376353	2.65708	down	5.89468	5.35613	6.50566	P	P	P	7.08482	7.58825	7.49316	P	P	P	hsa_circ_0053938	circRNA	AAGGATTCAGATGTGAATGAATGTGAACTGCTCAGTGGGGTGTGTGGTGAAGCCTTCTGT	NA	circbase	NA	NA	NA	NA	NA	NA	NA	NA	NA	NA	NA	hsa_circ_0053938	chr2	33572433	33590570	+	18137	855	NM_206943	LTBP1
hsa_circ_0063175	0.0116511	0.376008	2.65952	down	3.89102	3.6364	4.45773	P	P	P	5.17877	5.823	5.25314	P	P	P	hsa_circ_0063175	circRNA	TAAGAGTGCCAAACAGAAAGAGAGAGGAACCTCCGCAGAGACAAAGATCGTCGGAACATG	NA	circbase	NA	NA	NA	NA	NA	NA	NA	NA	NA	NA	NA	hsa_circ_0063175	chr22	36919941	36920027	-	86	86	NM_003753	EIF3D
hsa_circ_0010124	0.029537	0.375788	2.66108	down	5.36882	4.20319	4.63551	P	P	P	5.76685	6.56751	6.24458	P	P	P	hsa_circ_0010124	circRNA	CACCACCAGTCCCCGGAGGGATCTGGCAACTTGGCGGTGATTGGCGGCGTGGCTGTCGGT	NA	circbase	NA	NA	NA	NA	NA	NA	NA	NA	NA	NA	NA	hsa_circ_0010124	chr1	16458558	16461062	-	2504	743	NM_004431	EPHA2
hsa_circ_0033139	0.00820583	0.375231	2.66503	down	2.86586	2.27287	2.87015	A	A	P	4.28429	4.07173	3.95338	P	P	P	hsa_circ_0033139	circRNA	AATAACAAAGGTGTACTTGGTAGATTATGGCCTTGCTTATCGGTACTGCCCAGAAGGAGT	NA	circbase	NA	NA	NA	NA	NA	NA	NA	NA	NA	NA	NA	hsa_circ_0033139	chr14	97321560	97327072	+	5512	492	NM_003384	VRK1
hsa_circ_0027082	0.0130258	0.37509	2.66603	down	2.79387	3.0567	3.05591	A	P	P	3.96336	4.69865	4.41117	P	P	P	hsa_circ_0027082	circRNA	TTTATTGATAACATCTTTCGCTTCACCCAGGCTGGTTCAGAGGTAGCGCTGGTATATGGT	NA	circbase	NA	NA	NA	NA	NA	NA	NA	NA	NA	NA	NA	hsa_circ_0027082	chr12	57036456	57036615	-	159	159	NM_001686	ATP5B
hsa_circ_0049584	0.021283	0.373784	2.67534	down	4.94804	3.90116	4.39715	P	P	P	5.45367	6.22447	5.9147	P	P	P	hsa_circ_0049584	circRNA	ATCTGGTCCAGGCCGGGCTTGGCTGGCTCTCATTCGAAGAGGCAGCAGAGACCTACCTGG	NA	circbase	NA	NA	NA	NA	NA	NA	NA	NA	NA	NA	NA	hsa_circ_0049584	chr19	12825634	12832529	-	6895	1628	NM_001136195	TNPO2
hsa_circ_0077088	0.0204667	0.372331	2.68578	down	1.82039	2.62296	2.75069	A	A	P	3.55076	4.04069	3.99368	P	P	P	hsa_circ_0077088	circRNA	TTTATTTGAAGAAAGAATACCCACCTCATGTCCAAAAAGTTGAAATTAATCCTGTAAGGT	NA	circbase	NA	NA	NA	NA	NA	NA	NA	NA	NA	NA	NA	hsa_circ_0077088	chr6	76357446	76388643	+	31197	1596	NM_015571	SENP6
hsa_circ_0054788	0.0333413	0.372207	2.68668	down	2.60108	3.14145	2.90353	A	P	P	4.08353	4.87105	3.79642	P	P	P	hsa_circ_0054788	circRNA	AGAGATGACGGAGAGTGAATGCAAAGCATATAATCCTAGACCTTTCTGTAAAACATACAC	NA	circbase	NA	NA	NA	NA	NA	NA	NA	NA	NA	NA	NA	hsa_circ_0054788	chr2	61472344	61484485	-	12141	783	NM_014709	USP34
hsa_circ_0082740	0.00299795	0.371855	2.68922	down	4.38799	4.64554	4.92803	P	P	P	6.01938	6.37853	5.84334	P	P	P	hsa_circ_0082740	circRNA	AAGAAAAGAGATGAGAGACCACTCTTTCCCCAAAAAACACTTGGTAGACGGGACTCGAGT	NA	circbase	NA	NA	NA	NA	NA	NA	NA	NA	NA	NA	NA	hsa_circ_0082740	chr7	140439611	140481493	-	41882	813	NM_004333	BRAF
hsa_circ_0031239	0.0224701	0.37134	2.69295	down	2.82017	2.47397	2.74875	A	A	P	3.8647	3.74508	4.59121	P	P	P	hsa_circ_0031239	circRNA	AGAGAAGAGCCCAGTCAGATCTGACAGGATGGCATCTGATGACTTTGACATAGTGATTGA	NA	circbase	NA	NA	NA	NA	NA	NA	NA	NA	NA	NA	NA	hsa_circ_0031239	chr14	23374814	23380612	-	5798	465	NM_001077351	RBM23
hsa_circ_0067725	0.0415667	0.371283	2.69336	down	2.54523	3.64955	2.97365	A	P	P	4.62495	4.53054	4.51679	P	P	P	hsa_circ_0067725	circRNA	CATTTTCATGGTTTTAAATGCACAGAGAGCAGGATACAAGGCAGCCATAGTTCACAATGT	NA	circbase	NA	NA	NA	NA	NA	NA	NA	NA	NA	NA	NA	hsa_circ_0067725	chr3	149613259	149629870	+	16611	285	NM_007282	RNF13
hsa_circ_0038445	0.0341431	0.370347	2.70017	down	6.07583	5.06178	4.92464	P	P	P	6.34734	7.2543	6.90973	P	P	P	hsa_circ_0038445	circRNA	TTCCACCCTCAGGAAAATGTTTCAACGTGCGCAAGAGTTGCGGCGGCGAGCAGAGGACTA	NA	circbase	NA	NA	NA	NA	NA	NA	NA	NA	NA	NA	NA	hsa_circ_0038445	chr16	21848005	21850631	-	2626	2626	---	---
hsa_circ_0079655	0.0223419	0.369922	2.70327	down	7.21688	6.24286	6.49539	P	P	P	7.61496	8.5521	8.12611	P	P	P	hsa_circ_0079655	circRNA	CGCGATGGAGAGTGGGGGGGAAGGTTCTAGAAAAGCGGCGGCAGCGGCTCTAGCGGCAGT	NA	circbase	NA	NA	NA	NA	NA	NA	NA	NA	NA	NA	NA	hsa_circ_0079655	chr7	26240191	26240413	-	222	222	NM_031243	HNRNPA2B1
hsa_circ_0057777	0.000252471	0.369324	2.70765	down	4.64619	4.55616	4.35558	P	P	P	5.81046	6.01734	6.04519	P	P	P	hsa_circ_0057777	circRNA	TATTGCTCTCCTGGGCTTTCTTGGGGTGCAGAGCCTCTTTTAGAAGAAGCAATTCCTAAT	NA	circbase	NA	NA	NA	NA	NA	NA	NA	NA	NA	NA	NA	hsa_circ_0057777	chr2	202571568	202622482	-	50914	3467	NM_020919	ALS2
hsa_circ_0018644	0.000287042	0.36896	2.71032	down	2.5639	2.38552	2.37027	A	A	A	3.81921	3.9057	3.91635	P	P	P	hsa_circ_0018644	circRNA	CCAACAGACGGTATGTGCAAGAGGTGAAATAATTGGCGTGAAAGTTCTAGGCATATTGGC	NA	circbase	NA	NA	NA	NA	NA	NA	NA	NA	NA	NA	NA	hsa_circ_0018644	chr10	71964628	71973345	-	8717	454	NM_021129	PPA1
hsa_circ_0064353	0.0221528	0.367077	2.72422	down	4.18147	4.0357	3.6391	P	P	P	4.80277	5.78225	5.49521	P	P	P	hsa_circ_0064353	circRNA	AGAAACCTCGGAAACAGCTCAGTTCTCAAGGCACTGTGAGGGGCGGCAGCGGCTGCGAGA	NA	circbase	NA	NA	NA	NA	NA	NA	NA	NA	NA	NA	NA	hsa_circ_0064353	chr3	12598593	12623451	+	24858	1169	NM_014160	MKRN2
hsa_circ_0075283	0.015161	0.366672	2.72723	down	1.56858	2.34381	2.43519	A	A	A	3.3103	3.97109	3.47006	P	P	P	hsa_circ_0075283	circRNA	TGATGGCTATGGATTTGGGTCAGATAGATTTGGAAGAGGCTATGGAGGCTATGATGATTA	NA	circbase	NA	NA	NA	NA	NA	NA	NA	NA	NA	NA	NA	hsa_circ_0075283	chr5	179044989	179045061	-	72	72	NM_005520	HNRNPH1
hsa_circ_0001008	0.0401052	0.365789	2.73382	down	7.40758	6.24386	6.23053	P	P	P	7.61139	8.60031	8.19463	P	P	P	hsa_circ_0001008	circRNA	AGACGGGAGATCGGGTTACAAGATGGCGGATCTGTAGTAGTTACCGCGGCGGCGGGAGAG	NA	circbase	NA	NA	NA	NA	NA	NA	NA	NA	NA	NA	NA	hsa_circ_0001008	chr2	55844654	55844737	-	83	83	NM_001122964	SMEK2
hsa_circ_0057950	0.0170441	0.363505	2.751	down	3.09218	2.36701	3.32153	A	A	P	4.03424	4.7838	4.40757	P	P	P	hsa_circ_0057950	circRNA	AAAGAGAGAGGTCCGTCTAATGAAGAACAGGTAACTAAATGACCATGGAATCTGGAGCCG	NA	circbase	NA	NA	NA	NA	NA	NA	NA	NA	NA	NA	NA	hsa_circ_0057950	chr2	208420351	208442379	+	22028	889	NM_134442	CREB1
hsa_circ_0049480	0.0197993	0.362047	2.76207	down	5.63851	4.762	4.93624	P	P	P	6.07449	7.04962	6.60336	P	P	P	hsa_circ_0049480	circRNA	TCTATTTATCCAACCACCTGCGGCGGCACATGATCATCCATTCAGGAGGCGGCGGAGCAA	NA	circbase	NA	NA	NA	NA	NA	NA	NA	NA	NA	NA	NA	hsa_circ_0049480	chr19	11596470	11597695	-	1225	227	NM_138783	ZNF653
hsa_circ_0013531	0.000254243	0.36156	2.76579	down	4.22945	4.25565	3.99205	P	P	P	5.60003	5.78567	5.49359	P	P	P	hsa_circ_0013531	circRNA	CATGGATCAGTTCACGCCTGTGAAGATAGAAGGATATGAAGATCAGTGCATTTGCCCAGT	NA	circbase	NA	NA	NA	NA	NA	NA	NA	NA	NA	NA	NA	hsa_circ_0013531	chr1	113196219	113196283	+	64	64	NM_006135	CAPZA1
hsa_circ_0017675	0.00514018	0.361304	2.76775	down	2.5922	2.15216	2.82379	A	A	P	4.2067	3.75425	4.0557	P	P	P	hsa_circ_0017675	circRNA	CTGCAGCTCTACAGCATGAGTATCTATGACGATATTGATGCTGACGTGCTGCAAAATTAC	NA	circbase	NA	NA	NA	NA	NA	NA	NA	NA	NA	NA	NA	hsa_circ_0017675	chr10	7844232	7844817	+	585	253	NM_001001973	ATP5C1
hsa_circ_0010495	0.0183138	0.360676	2.77258	down	7.21802	6.27865	6.7222	P	P	P	7.73078	8.66364	8.24234	P	P	P	hsa_circ_0010495	circRNA	ACTCTCTCAAGCACAGCGACTGCAGCAGGAACCGGACCCGGCACCGGAGCGGCGGCGGCG	NA	circbase	NA	NA	NA	NA	NA	NA	NA	NA	NA	NA	NA	hsa_circ_0010495	chr1	21377358	21502851	-	125493	389	NM_001198801	EIF4G3
hsa_circ_0060138	0.00123249	0.35988	2.7787	down	3.49382	3.06671	3.39442	P	P	P	4.62244	4.87814	4.89549	P	P	P	hsa_circ_0060138	circRNA	AACGAGTTTTAGGCGTGCCAATCATAGTACAGGCATCACAGGATGAGAACAAGTTGAGCA	NA	circbase	NA	NA	NA	NA	NA	NA	NA	NA	NA	NA	NA	hsa_circ_0060138	chr20	34312491	34326939	-	14448	708	NR_040723	RBM39
hsa_circ_0005664	0.00254471	0.358723	2.78767	down	3.92589	3.44027	3.56008	P	P	P	4.97707	5.24915	5.16918	P	P	P	hsa_circ_0005664	circRNA	AACTGTTTCGTGCATTTGCCCAGTATAACATGGATCAGTTCACGCCTGTGAAGATAGAAG	NA	circbase	NA	NA	NA	NA	NA	NA	NA	NA	NA	NA	NA	hsa_circ_0005664	chr1	113196219	113209767	+	13548	502	NM_006135	CAPZA1
hsa_circ_0020883	0.0497598	0.358688	2.78794	down	3.69543	2.84932	3.2182	P	A	P	3.97145	5.35225	4.67911	P	P	P	hsa_circ_0020883	circRNA	ATTTCAGCATCCCACTCGTCGAAAACTCGTTCACTAGAACCGCGGCGGCGAGGGGCGGGA	NA	circbase	NA	NA	NA	NA	NA	NA	NA	NA	NA	NA	NA	hsa_circ_0020883	chr11	3726429	3819022	-	92593	3503	NM_016320	NUP98
hsa_circ_0012539	0.0279656	0.358065	2.79279	down	6.96912	5.90016	5.94556	P	P	P	7.35667	8.24025	7.79784	P	P	P	hsa_circ_0012539	circRNA	TTTATATAATACGTTGTTCGCGGCGCGGCGGACATGGCGGTGGAGTCCTGAGCTAGTCGT	NA	circbase	NA	NA	NA	NA	NA	NA	NA	NA	NA	NA	NA	hsa_circ_0012539	chr1	52927184	53018762	-	91578	3484	NM_001009881	ZCCHC11
hsa_circ_0080131	0.00791377	0.356943	2.80157	down	5.90402	5.66745	5.92813	P	P	P	7.1019	7.67916	7.11284	P	P	P	hsa_circ_0080131	circRNA	TCCATCACGCCCTTGGCCTTGCCGTGCAAGCTGCTTATCCCAGAGAGAGATCATGGATGT	NA	circbase	NA	NA	NA	NA	NA	NA	NA	NA	NA	NA	NA	hsa_circ_0080131	chr7	47332425	47475002	-	142577	3649	NM_022748	TNS3
hsa_circ_0086953	0.00903065	0.356677	2.80366	down	3.05503	2.3313	2.85262	A	A	P	3.83226	4.61501	4.24132	P	P	P	hsa_circ_0086953	circRNA	CCACTTCCAGGATTTTGGAGATTACCAAGATGGCTATTACTCAGTACAGACAACTGAAGG	NA	circbase	NA	NA	NA	NA	NA	NA	NA	NA	NA	NA	NA	hsa_circ_0086953	chr9	35718808	35720910	-	2102	891	NM_006289	TLN1
hsa_circ_0040751	0.0296226	0.356001	2.80898	down	7.27429	6.29848	6.18334	P	P	P	7.56112	8.56357	8.19412	P	P	P	hsa_circ_0040751	circRNA	TTCTTCCGAGAGCGCGGCAGCAAGCGTGGGAACGCGGGCGGCGAGACGGCGGCAGGACGG	NA	circbase	NA	NA	NA	NA	NA	NA	NA	NA	NA	NA	NA	hsa_circ_0040751	chr16	85932773	85952409	+	19636	1045	NM_002163	IRF8
hsa_circ_0082192	0.0117423	0.354967	2.81717	down	4.23405	4.18338	4.62034	P	P	P	5.50939	6.29165	5.63226	P	P	P	hsa_circ_0082192	circRNA	TTAGGTGGAAAACTCCAAATAAAGTGCGGCTGTCGCAGACCCTGGAGGGAGAGAGAGCCA	NA	circbase	NA	NA	NA	NA	NA	NA	NA	NA	NA	NA	NA	hsa_circ_0082192	chr7	128470482	128499328	+	28846	9138	NM_001458	FLNC
hsa_circ_0082929	0.024063	0.354795	2.81853	down	6.22447	5.23228	5.42155	P	P	P	6.58211	7.60106	7.20496	P	P	P	hsa_circ_0082929	circRNA	CATCTTCACGGCCACGAATGGCGGCGGCAGCGCCTTCAGCGACTACTCGTCCTCAGTCCC	NA	circbase	NA	NA	NA	NA	NA	NA	NA	NA	NA	NA	NA	hsa_circ_0082929	chr7	150817073	150817232	+	159	159	NM_031946	AGAP3
hsa_circ_0023016	0.0367783	0.35448	2.82103	down	4.68877	3.8524	4.9554	P	P	P	6.02209	6.20798	5.95691	P	P	P	hsa_circ_0023016	circRNA	AATAAATGGTTTTTCAACTTAGGGTAGTGGGATGTGTGTGGGCTGAAATTCCGAGCTGCG	NA	circbase	NA	NA	NA	NA	NA	NA	NA	NA	NA	NA	NA	hsa_circ_0023016	chr11	66413497	66413944	+	447	447	NM_002896	RBM4
hsa_circ_0000825	0.00465116	0.354053	2.82444	down	4.26076	4.44099	4.64603	P	P	P	5.7278	6.29936	5.76702	P	P	P	hsa_circ_0000825	circRNA	ACTGAAAGAGGATGAGTTAGATGAACTCCGTGCTGAGATGGAAGAGATGAGAGACAGTTA	NA	circbase	NA	NA	NA	NA	NA	NA	NA	NA	NA	NA	NA	hsa_circ_0000825	chr18	8718421	8720494	+	2073	384	NM_015210	CCDC165
hsa_circ_0018134	0.00260999	0.353951	2.82525	down	1.97261	2.10092	2.52403	A	A	A	3.41278	3.82662	3.86993	P	P	P	hsa_circ_0018134	circRNA	GGACAAACATCCTCTGGGAAGACACACACAATGGAGATGTACTTGAAGGATATAATGGAA	NA	circbase	NA	NA	NA	NA	NA	NA	NA	NA	NA	NA	NA	hsa_circ_0018134	chr10	32329311	32329385	-	74	74	NM_004521	KIF5B
hsa_circ_0013348	0.021986	0.352881	2.83382	down	3.04774	3.01436	3.07725	A	P	P	4.22137	4.95406	4.36441	P	P	P	hsa_circ_0013348	circRNA	TAGTTGTAAGGTATGTTAGAGCGGAAGTTCTGGCTGGCTTTGTCAATGGCCTATTTTTGA	NA	circbase	NA	NA	NA	NA	NA	NA	NA	NA	NA	NA	NA	hsa_circ_0013348	chr1	101376618	101387397	+	10779	546	NM_133496	SLC30A7
hsa_circ_0013917	0.0218548	0.351278	2.84674	down	7.79086	6.79644	6.92973	P	P	P	8.19093	9.13747	8.77644	P	P	P	hsa_circ_0013917	circRNA	CTATTGAAGGTTTTTTAGGTGGTGGCGGCAGTCGGATAGACAATACCACAACAACACATT	NA	circbase	NA	NA	NA	NA	NA	NA	NA	NA	NA	NA	NA	hsa_circ_0013917	chr1	145650482	145663367	+	12885	267	NM_014455	RNF115
hsa_circ_0013952	0.0208735	0.350602	2.85223	down	3.45151	3.33966	3.70124	P	P	P	4.4923	5.43091	4.97873	P	P	P	hsa_circ_0013952	circRNA	TGACCTCCAGGCTACAGCTATGAGCGTGTGGATGGTTCTGTGAGAGGAGAAGAGAGACAC	NA	circbase	NA	NA	NA	NA	NA	NA	NA	NA	NA	NA	NA	hsa_circ_0013952	chr1	146743831	146747921	+	4090	380	NM_004284	CHD1L
hsa_circ_0074854	0.0225549	0.349299	2.86288	down	1.84229	2.64387	2.77108	A	A	P	3.61743	4.5236	3.63549	P	P	P	hsa_circ_0074854	circRNA	CTTAAGACCTCCCCATGTTATAGTACATTGTGCAGCAGAGAGAAGACCAGATGTTGTAGA	NA	circbase	NA	NA	NA	NA	NA	NA	NA	NA	NA	NA	NA	hsa_circ_0074854	chr5	162940560	162944680	+	4120	576	NM_182796	MAT2B
hsa_circ_0032935	0.0498976	0.349154	2.86406	down	5.77197	4.36918	4.62014	P	P	P	5.82866	6.62561	7.02843	P	P	P	hsa_circ_0032935	circRNA	GCTACCAAAGGTTACGCCGCGGAGCCGGGAGCCGGAGCCCGAGCCCGCGGCGGCGGCGGG	NA	circbase	NA	NA	NA	NA	NA	NA	NA	NA	NA	NA	NA	hsa_circ_0032935	chr14	91247081	91282761	-	35680	567	NM_001010854	TTC7B
hsa_circ_0062400	0.0217704	0.347839	2.87489	down	5.87947	4.92095	4.99588	P	P	P	6.23899	7.16816	7.00806	P	P	P	hsa_circ_0062400	circRNA	TGTATATTGTCTCAATAAAACTTGCATCAGCCGGTGGTGGCGGCAGCCGGAGGGGGAGGT	NA	circbase	NA	NA	NA	NA	NA	NA	NA	NA	NA	NA	NA	hsa_circ_0062400	chr22	21271713	21308037	+	36324	5325	NM_005207	CRKL
hsa_circ_0061956	0.0112102	0.346975	2.88205	down	3.97911	3.5732	3.20631	P	P	P	4.6677	5.5435	5.10005	P	P	P	hsa_circ_0061956	circRNA	GTGGCGGAAGGGCGGCACTATCATTGGCAGCGCTCGCTGCAAGGCCTTTACCACCAGGGA	NA	circbase	NA	NA	NA	NA	NA	NA	NA	NA	NA	NA	NA	hsa_circ_0061956	chr21	45731987	45732177	+	190	190	NR_024108	PFKL
hsa_circ_0000711	0.00988547	0.34689	2.88276	down	3.45745	3.82585	3.54469	P	P	P	4.68215	5.43613	5.21799	P	P	P	hsa_circ_0000711	circRNA	TGTTGTGAAGATCTTGAGCCAGATGATTGTGCATCCATTTACATCTTTAATGTAGATCCA	NA	circbase	NA	NA	NA	NA	NA	NA	NA	NA	NA	NA	NA	hsa_circ_0000711	chr16	68155889	68160513	+	4624	1298	NM_173165	NFATC3
hsa_circ_0073437	0.00365204	0.346337	2.88736	down	2.89736	2.35116	2.31925	A	A	A	3.87867	3.92301	4.37692	P	P	P	hsa_circ_0073437	circRNA	TATTTTGGAGGAGTGAAGAGTTACCTTGTACATGCCCACTATGTACCTCAGACAGAGGGA	NA	circbase	NA	NA	NA	NA	NA	NA	NA	NA	NA	NA	NA	hsa_circ_0073437	chr5	95084036	95084191	+	155	155	NM_014899	RHOBTB3
hsa_circ_0056836	0.0107309	0.344994	2.8986	down	6.90078	6.18427	6.27206	P	P	P	7.52532	8.38657	8.03488	P	P	P	hsa_circ_0056836	circRNA	TTATGGCTTTGTCCCCACCCAGCACTGATGATATTATAAAGAGTGGCGGCGCGGCGGGGA	NA	circbase	NA	NA	NA	NA	NA	NA	NA	NA	NA	NA	NA	hsa_circ_0056836	chr2	160567227	160568946	-	1719	1719	---	---
hsa_circ_0006240	0.00589351	0.344602	2.9019	down	4.13843	3.74759	4.32184	P	P	P	5.48341	6.00643	5.28891	P	P	P	hsa_circ_0006240	circRNA	GACGAGCAGAGATGATGATGACGACATGGGAGAGGATGAAGATGAGGACGATGGTTTCTT	NA	circbase	NA	NA	NA	NA	NA	NA	NA	NA	NA	NA	NA	hsa_circ_0006240	chr19	4430545	4432204	+	1659	349	NM_005483	CHAF1A
hsa_circ_0036933	0.00801661	0.343649	2.90995	down	5.70555	5.73903	6.10779	P	P	P	7.35178	7.76306	6.99306	P	P	P	hsa_circ_0036933	circRNA	AGAGAGAAAGATGTGAGCTGTGATGAATGGGCCTTCTCTTTGCTGCCTCTTGATGTGGAT	NA	circbase	NA	NA	NA	NA	NA	NA	NA	NA	NA	NA	NA	hsa_circ_0036933	chr15	91542906	91551194	-	8288	1371	NM_018668	VPS33B
hsa_circ_0048046	0.0162127	0.343191	2.91383	down	2.44554	2.21773	2.37446	A	A	A	3.52249	4.29513	3.74551	P	P	P	hsa_circ_0048046	circRNA	GACCTCAGCAACCTGCACTTGAACCGGCACTGTGAGAAGAGAGATCATGGTGGGACCTCA	NA	circbase	NA	NA	NA	NA	NA	NA	NA	NA	NA	NA	NA	hsa_circ_0048046	chr19	325634	325704	-	70	70	NM_017550	MIER2
hsa_circ_0027231	0.0120313	0.342324	2.92121	down	4.45152	4.6831	4.6659	P	P	P	5.98719	6.53571	5.83038	P	P	P	hsa_circ_0027231	circRNA	CATGAGAGAGATACTATGGGGGAGCAGAGGTGGTGGATGAAATTGAGCTGCTGTGCCAGC	NA	circbase	NA	NA	NA	NA	NA	NA	NA	NA	NA	NA	NA	hsa_circ_0027231	chr12	57625495	57626358	+	863	434	NR_029415	SHMT2
hsa_circ_0006717	0.00625501	0.340858	2.93378	down	3.17797	3.11443	3.04142	A	P	P	4.56187	4.93934	4.44704	P	P	P	hsa_circ_0006717	circRNA	AGAAGAGAGTCCCAAGAAAACCAAAACAGAAGAGCAGAAACAGTCCTGCTCCAGCTGTAA	NA	circbase	NA	NA	NA	NA	NA	NA	NA	NA	NA	NA	NA	hsa_circ_0006717	chr14	97022183	97022750	+	567	340	NM_032632	PAPOLA
hsa_circ_0062913	0.0202947	0.340295	2.93863	down	2.19064	2.1144	2.89878	A	A	P	4.00763	4.43899	3.36185	P	P	P	hsa_circ_0062913	circRNA	GTGAAGGAAGAGAGAGTTTGGAGATAGTAAGCGTGTCTTTGGTGAGCGTAGAAGAAATGA	NA	circbase	NA	NA	NA	NA	NA	NA	NA	NA	NA	NA	NA	hsa_circ_0062913	chr22	31858917	31859119	-	202	202	NM_019843	EIF4ENIF1
hsa_circ_0022881	0.00470852	0.337853	2.95987	down	3.19314	3.74167	3.8293	A	P	P	5.5319	4.97822	4.9519	P	P	P	hsa_circ_0022881	circRNA	ATTTGAGCTGCCACAGACGTGAGGTCTTGCACTCCGACCTGGTGATGTGTGTGGTGATCG	NA	circbase	NA	NA	NA	NA	NA	NA	NA	NA	NA	NA	NA	hsa_circ_0022881	chr11	65393122	65394250	+	1128	969	NM_032223	PCNXL3
hsa_circ_0080140	0.0471243	0.336021	2.976	down	10.4962	10.9058	11.8266	P	P	P	12.8464	12.7988	12.6273	P	P	P	hsa_circ_0080140	circRNA	GGAGAGAGAGAACCACGAAGCTGCCCTGAGACGCTCACTCACGCTGTGGGGATGTCAGAG	NA	circbase	NA	NA	NA	NA	NA	NA	NA	NA	NA	NA	NA	hsa_circ_0080140	chr7	47344429	47344601	-	172	172	NM_022748	TNS3
hsa_circ_0054520	0.00787099	0.335774	2.9782	down	3.11462	2.9801	3.46434	A	P	P	4.83894	5.08161	4.29901	P	P	P	hsa_circ_0054520	circRNA	AGAGAAGAGATTGACACACTAAAGATGTCCAGTAAGCCCCTCTTGGAGTCTGTGCCTTAT	NA	circbase	NA	NA	NA	NA	NA	NA	NA	NA	NA	NA	NA	hsa_circ_0054520	chr2	48722817	48738607	+	15790	714	NR_024188	PPP1R21
hsa_circ_0045250	0.0226396	0.332393	3.00848	down	2.93862	2.62317	2.81153	A	A	P	4.88551	4.00736	4.09431	P	P	P	hsa_circ_0045250	circRNA	TATTCGTGTCTCTGGCTCTGAACTGGTACAGAAATTCATAGGGGAAGGTGACACCCAATT	NA	circbase	NA	NA	NA	NA	NA	NA	NA	NA	NA	NA	NA	hsa_circ_0045250	chr17	61907630	61908295	+	665	358	NM_001199163	PSMC5
hsa_circ_0071739	0.0472577	0.332288	3.00944	down	6.41757	4.9519	5.08661	P	P	P	6.66827	7.70249	7.15643	P	P	P	hsa_circ_0071739	circRNA	AAGCAGCATTTCTGTGGAAGACGCAAGAAATAGTAATAACCCCGGCGCGGCGGCGGAGTC	NA	circbase	NA	NA	NA	NA	NA	NA	NA	NA	NA	NA	NA	hsa_circ_0071739	chr5	5140442	5182418	+	41976	901	NM_139056	ADAMTS16
hsa_circ_0080743	0.0204908	0.331747	3.01435	down	2.74147	1.67461	2.4351	A	A	A	3.68874	4.20708	3.87954	P	P	P	hsa_circ_0080743	circRNA	CAAGTTCGCGGACCTCCTCTGTCAGAGAGAGCAGCTTTGTGGAAAAGATGAAGAAAACGG	NA	circbase	NA	NA	NA	NA	NA	NA	NA	NA	NA	NA	NA	hsa_circ_0080743	chr7	75601730	75609806	+	8076	328	NM_000941	POR
hsa_circ_0080268	0.00832155	0.331024	3.02093	down	2.86666	2.23857	2.36782	A	A	A	4.15244	3.98496	4.19111	P	P	P	hsa_circ_0080268	circRNA	AGAGCTAAAAGGAGAAATATGGAGAGCTTAATCAGAGGGCTTGTTTTGGACCACGGAGCA	NA	circbase	NA	NA	NA	NA	NA	NA	NA	NA	NA	NA	NA	hsa_circ_0080268	chr7	56125685	56126395	+	710	354	NM_001762	CCT6A
hsa_circ_0002312	0.0414103	0.330894	3.02212	down	2.87433	2.96532	3.09505	A	P	P	4.20786	5.16256	4.11188	P	P	P	hsa_circ_0002312	circRNA	TCAGCACACAGAGGATGATGCTGACTTTGATGAAGGGAAATGCCTTCAAGTACGTAGATA	NA	circbase	NA	NA	NA	NA	NA	NA	NA	NA	NA	NA	NA	hsa_circ_0002312	chr8	117738254	117749526	-	11272	11272	NM_003756	EIF3H
hsa_circ_0004851	0.00139773	0.330584	3.02495	down	3.1029	2.65416	2.96285	A	A	P	4.61518	4.20564	4.68118	P	P	P	hsa_circ_0004851	circRNA	AACAGCTTCAAACAGGTTCCTTTGGTATCATCCACAAGTGAGGGGTACACAGCATCTCAA	NA	circbase	NA	NA	NA	NA	NA	NA	NA	NA	NA	NA	NA	hsa_circ_0004851	chr11	34111725	34113603	+	1878	412	NM_005898	CAPRIN1
hsa_circ_0063264	0.00240881	0.329135	3.03826	down	2.22909	2.79401	2.35297	A	A	A	3.839	4.18955	4.19231	P	P	P	hsa_circ_0063264	circRNA	TGAATTTCAGTCAGCCTCAGAGGTTGACTTCTACATTGATAAGATGCCGATGGTCCTGCT	NA	circbase	NA	NA	NA	NA	NA	NA	NA	NA	NA	NA	NA	hsa_circ_0063264	chr22	38259278	38274178	+	14900	1070	NM_016091	EIF3L
hsa_circ_0000881	0.0111637	0.328433	3.04476	down	3.29591	3.7728	3.99	A	P	P	5.00797	5.80611	4.98967	P	P	P	hsa_circ_0000881	circRNA	TAAAAACGTCCGGGTCCAAAGAGAGAGTGGTGGGCGCCAAGGTTGTGACAAATGCCCGGA	NA	circbase	NA	NA	NA	NA	NA	NA	NA	NA	NA	NA	NA	hsa_circ_0000881	chr19	5653125	5654467	+	1342	462	NM_002967	SAFB
hsa_circ_0072424	0.00417437	0.326648	3.0614	down	3.20568	3.48941	3.85518	A	P	P	5.01598	5.51274	4.85388	P	P	P	hsa_circ_0072424	circRNA	CATGTGTGTGGGTGTGACTTTGACAGCTGCTATTGGGGGTGCTGACATGCCCGTCGTTAT	NA	circbase	NA	NA	NA	NA	NA	NA	NA	NA	NA	NA	NA	hsa_circ_0072424	chr5	43659272	43659452	+	180	180	NM_012343	NNT
hsa_circ_0067776	0.0460377	0.326379	3.06392	down	6.61662	5.26038	5.3269	P	P	P	6.74182	8.02444	7.44028	P	P	P	hsa_circ_0067776	circRNA	TAGTAGCTGATTTTTCTGCAAGTGTTAAAAAGGAGGGCCGGCCGGTTTGGCGGCGGCTGC	NA	circbase	NA	NA	NA	NA	NA	NA	NA	NA	NA	NA	NA	hsa_circ_0067776	chr3	155588324	155640091	+	51767	1769	NM_003875	GMPS
hsa_circ_0070083	0.0472998	0.326136	3.06621	down	5.93757	5.35189	5.67072	P	P	P	7.93022	7.03576	6.55791	P	P	P	hsa_circ_0070083	circRNA	AATAAATGGCCATTTTGCAACTGCAGCGCGCGCGCGCGCGTGTTTGTGTGTGTGTTTCCC	NA	circbase	NA	NA	NA	NA	NA	NA	NA	NA	NA	NA	NA	hsa_circ_0070083	chr4	78634540	78740544	-	106004	8794	NM_144571	CNOT6L
hsa_circ_0062401	0.0296838	0.325487	3.07232	down	6.7443	5.49067	5.81867	P	P	P	7.04962	8.12313	7.84325	P	P	P	hsa_circ_0062401	circRNA	ATAAAACTTGCATCAGCCGGTGGTGGCGGCAGCGTATCCAAGCCCACCAATGGGATCTGT	NA	circbase	NA	NA	NA	NA	NA	NA	NA	NA	NA	NA	NA	hsa_circ_0062401	chr22	21288066	21308037	+	19971	4505	NM_005207	CRKL
hsa_circ_0032843	0.0318225	0.325098	3.076	down	7.30813	5.99499	6.25881	P	P	P	7.6833	8.70216	8.21511	P	P	P	hsa_circ_0032843	circRNA	GCGTCCTCGGGCGGAGGAAGGAGACTAGAGCAGGAAGAGCAGCGGCGAGGCGGCGGTGGT	NA	circbase	NA	NA	NA	NA	NA	NA	NA	NA	NA	NA	NA	hsa_circ_0032843	chr14	82000018	82000205	-	187	187	NM_005065	SEL1L
hsa_circ_0000102	0.0314179	0.3244	3.08262	down	10.8432	11.1738	12.0598	P	P	P	13.3113	12.9975	12.8922	P	P	P	hsa_circ_0000102	circRNA	AGAGAGAGATGAAATTGATTATAGACCTGATGGTGGAGCAGGTGATGCCGATTTCCATTA	NA	circbase	NA	NA	NA	NA	NA	NA	NA	NA	NA	NA	NA	hsa_circ_0000102	chr1	109479800	109479932	-	132	132	NM_001048210	CLCC1
hsa_circ_0025719	0.0117835	0.322758	3.09829	down	3.5068	3.59609	3.4512	P	P	P	4.81053	5.48591	5.07454	P	P	P	hsa_circ_0025719	circRNA	ACCCATCCCAGTAAAGTGTTGAGAGAGGAGAACCAGTGCATTGCTCCTGTGGTTTCCAGC	NA	circbase	NA	NA	NA	NA	NA	NA	NA	NA	NA	NA	NA	hsa_circ_0025719	chr12	27521194	27521345	+	151	151	NM_020183	ARNTL2
hsa_circ_0065945	0.0168764	0.321329	3.11208	down	2.67205	2.12124	2.35508	A	A	A	3.46172	3.98549	4.48792	P	P	P	hsa_circ_0065945	circRNA	TAAAAGCCTCCTCTTTTGGGGGAGCGTGGAGAGTGGACGGAAGCTGCATGTGATTCCTCG	NA	circbase	NA	NA	NA	NA	NA	NA	NA	NA	NA	NA	NA	hsa_circ_0065945	chr3	51967445	51970571	-	3126	987	NM_004704	RRP9
hsa_circ_0051442	0.0493515	0.31967	3.12823	down	3.95197	3.38155	3.65116	P	P	P	5.40795	5.81848	4.42123	P	P	P	hsa_circ_0051442	circRNA	CTGCTCAATAAAGGCTGTGTGTGTGGAATCTGAGGACAGAAGATGAGCCTGTCGGTCCTG	NA	circbase	NA	NA	NA	NA	NA	NA	NA	NA	NA	NA	NA	hsa_circ_0051442	chr19	45666185	45668452	-	2267	660	NM_024108	TRAPPC6A
hsa_circ_0021591	0.0192962	0.319155	3.13327	down	7.33956	6.3531	6.30049	P	P	P	7.85478	8.77983	8.40756	P	P	P	hsa_circ_0021591	circRNA	TTTCAATGGTAGCAGCCATTTTAATTCATATTTGAGTGGGCGGTGGCGATTGGTGTTGGC	NA	circbase	NA	NA	NA	NA	NA	NA	NA	NA	NA	NA	NA	hsa_circ_0021591	chr11	33162976	33183037	-	20061	749	NM_001033506	CSTF3
hsa_circ_0085322	0.00179539	0.318409	3.14062	down	2.27652	2.63063	2.5233	A	A	A	4.37926	4.14179	3.83374	P	P	P	hsa_circ_0085322	circRNA	ATCAGCCACACTTTGAGAGAGAAAAGAACCACAGTGGTTGCACAACTGAAACAGCTTCAG	NA	circbase	NA	NA	NA	NA	NA	NA	NA	NA	NA	NA	NA	hsa_circ_0085322	chr8	109240495	109252304	-	11809	517	NM_001568	EIF3E
hsa_circ_0083598	0.0429975	0.318283	3.14186	down	4.04509	3.8647	3.8201	P	P	P	4.8876	6.11199	5.43443	P	P	P	hsa_circ_0083598	circRNA	AATACATAAAGGGGCGTGCGGTGGATGATGTACTGGATTGTTTTTGCACTCTTCATGGCA	NA	circbase	NA	NA	NA	NA	NA	NA	NA	NA	NA	NA	NA	hsa_circ_0083598	chr8	21995532	21997761	-	2229	1136	NM_025232	REEP4
hsa_circ_0026101	0.0423647	0.317993	3.14472	down	3.71114	3.22947	3.36085	P	P	P	4.43205	5.73111	4.82194	P	P	P	hsa_circ_0026101	circRNA	ATTTTCCTAATCTCAAGCAAGACTACCCAGGGAGCGCGGGGGCTTCTTTAGCCCGGAACC	NA	circbase	NA	NA	NA	NA	NA	NA	NA	NA	NA	NA	NA	hsa_circ_0026101	chr12	49435871	49436113	-	242	242	NM_003482	MLL2
hsa_circ_0083745	0.0246727	0.31734	3.15119	down	4.99668	3.89505	4.063	P	P	P	5.41746	6.55572	5.98518	P	P	P	hsa_circ_0083745	circRNA	TGCACCAGTCTGGATTCAGTTTGTCTGTCTGTGCACCTTGCGGTGGGCGGCGAACGGCAG	NA	circbase	NA	NA	NA	NA	NA	NA	NA	NA	NA	NA	NA	hsa_circ_0083745	chr8	26371708	26510913	+	139205	2075	NM_001197293	DPYSL2
hsa_circ_0085382	0.0349268	0.316968	3.1549	down	3.0716	3.36569	1.9763	A	P	A	4.30553	5.08775	4.14381	P	P	P	hsa_circ_0085382	circRNA	AGAGAGCAAGGGCGACCGAACGCGGCGGTCGGCAGCGTTCGCGCGGGGGCCTGCGAAGCG	NA	circbase	NA	NA	NA	NA	NA	NA	NA	NA	NA	NA	NA	hsa_circ_0085382	chr8	118830673	119124058	-	293385	2405	NM_000127	EXT1
hsa_circ_0041102	0.00956351	0.315198	3.17261	down	4.67988	4.51662	4.99975	P	P	P	6.08928	6.86857	6.13966	P	P	P	hsa_circ_0041102	circRNA	TCATCCTGAGAGAGAGCGCTGTACAGCATGGAATGTGCGTTCCACCCCCTGTTCAGTCTC	NA	circbase	NA	NA	NA	NA	NA	NA	NA	NA	NA	NA	NA	hsa_circ_0041102	chr16	89962397	89965057	+	2660	187	NM_014972	TCF25
hsa_circ_0016446	0.0364726	0.311387	3.21144	down	11.1476	11.568	12.4116	P	P	P	13.5365	13.5861	13.3377	P	P	P	hsa_circ_0016446	circRNA	TATAGAGAGAGAGATGATGATCAGGCCCAGGCAGCAGCCGTACATCCTGCCTCCCGTTCA	NA	circbase	NA	NA	NA	NA	NA	NA	NA	NA	NA	NA	NA	hsa_circ_0016446	chr1	214556653	214560265	-	3612	1557	NM_005401	PTPN14
hsa_circ_0079654	0.0362856	0.310331	3.22236	down	10.8935	11.383	12.2808	P	P	P	13.4436	13.4598	13.0298	P	P	P	hsa_circ_0079654	circRNA	AGCAAGAGAGAGAGAAAAGGAACAGTTCCGTAAGCTCTTTATTGGTGGCTTAAGCTTTGA	NA	circbase	NA	NA	NA	NA	NA	NA	NA	NA	NA	NA	NA	hsa_circ_0079654	chr7	26236934	26237352	-	418	258	NM_031243	HNRNPA2B1
hsa_circ_0030463	0.0272883	0.309987	3.22594	down	6.1163	4.78259	5.13323	P	P	P	6.62852	7.51768	7.16597	P	P	P	hsa_circ_0030463	circRNA	CAATAAAACCACTGTACATTTTTATACAGTGATAAAGTCTACGGCGGCAGTGGCGGCACC	NA	circbase	NA	NA	NA	NA	NA	NA	NA	NA	NA	NA	NA	hsa_circ_0030463	chr13	77618791	77901177	-	282386	15025	NM_015057	MYCBP2
hsa_circ_0010321	0.0465598	0.309853	3.22734	down	8.34564	6.84466	6.8524	P	P	P	8.62947	9.62263	9.25117	P	P	P	hsa_circ_0010321	circRNA	TCAACATCAAAAGGACAGTAACAGCCAGGTGGCGGGCGGTGGTGTGTCCGTGTACTACTC	NA	circbase	NA	NA	NA	NA	NA	NA	NA	NA	NA	NA	NA	hsa_circ_0010321	chr1	19481411	19481569	-	158	158	NM_020765	UBR4
hsa_circ_0064936	0.00387653	0.309519	3.23082	down	2.12229	2.47903	2.78939	A	A	P	3.76594	4.4584	4.23471	P	P	P	hsa_circ_0064936	circRNA	TTGGAATGAGGTGGTGGTTAATAAGGCTGCAGTTATGGTCCATCAGCTTTCTAAAAAGGA	NA	circbase	NA	NA	NA	NA	NA	NA	NA	NA	NA	NA	NA	hsa_circ_0064936	chr3	41266824	41278200	+	11376	1581	NM_001904	CTNNB1
hsa_circ_0090877	0.0159328	0.309199	3.23416	down	6.14048	5.47563	5.05425	P	P	P	6.77596	7.7451	7.2798	P	P	P	hsa_circ_0090877	circRNA	TTTGTTTTGAAAAATAATAAACAGGCAACTGTAGCTGGTGCGGTGGCGGTTCGGAGTGAG	NA	circbase	NA	NA	NA	NA	NA	NA	NA	NA	NA	NA	NA	hsa_circ_0090877	chrX	64732461	64754686	-	22225	2489	NM_031206	LAS1L
hsa_circ_0081606	0.0144496	0.30838	3.24275	down	2.43179	2.81777	3.52266	A	A	P	4.4095	5.10403	4.4584	P	P	P	hsa_circ_0081606	circRNA	ACACTCCAGAGAGAGAACTCGATGCCACCGCAACGGTATTGGCGAACCGGCAGGATGAAA	NA	circbase	NA	NA	NA	NA	NA	NA	NA	NA	NA	NA	NA	hsa_circ_0081606	chr7	101559394	101559505	+	111	111	NM_001202543	CUX1
hsa_circ_0080152	0.024168	0.308082	3.24589	down	2.61005	1.38718	2.39287	A	A	A	3.35854	4.33865	3.8938	P	P	P	hsa_circ_0080152	circRNA	GGGCGGCAAGGGCGGGAAAGGACGCATAGGAGTGGTCATATCATCCTACATGCATTTCAC	NA	circbase	NA	NA	NA	NA	NA	NA	NA	NA	NA	NA	NA	hsa_circ_0080152	chr7	47407961	47467974	-	60013	1957	NM_022748	TNS3
hsa_circ_0060981	0.018203	0.307562	3.25138	down	2.83722	3.64324	3.85866	A	P	P	5.26695	5.38129	4.94688	P	P	P	hsa_circ_0060981	circRNA	ATAGAAATTAAGAAGTCATGGAGAGAGATGCAAAGGACTACGCCGACTCTATTCATGCAA	NA	circbase	NA	NA	NA	NA	NA	NA	NA	NA	NA	NA	NA	hsa_circ_0060981	chr20	56929211	56929321	+	110	110	NM_020673	RAB22A
hsa_circ_0044851	0.0434809	0.307094	3.25633	down	3.1178	2.58937	2.46459	A	A	A	5.13364	4.12926	3.72609	P	P	P	hsa_circ_0044851	circRNA	AATTGACCAGGTTCTGTCAGTGTGTGTGGAAGAAGAAAACATAATTCCTTACATCACCAA	NA	circbase	NA	NA	NA	NA	NA	NA	NA	NA	NA	NA	NA	hsa_circ_0044851	chr17	57737751	57756880	+	19129	1950	NM_004859	CLTC
hsa_circ_0042861	0.0410931	0.306303	3.26474	down	5.45791	4.39921	3.95564	P	P	P	5.68661	6.98972	6.3999	P	P	P	hsa_circ_0042861	circRNA	TACTCCAGAGCTCCGACTTATTTCTGTGGGCAGACATTAACATTCAGGGCGGCGGGGCTG	NA	circbase	NA	NA	NA	NA	NA	NA	NA	NA	NA	NA	NA	hsa_circ_0042861	chr17	29119457	29151778	-	32321	1068	NM_015986	CRLF3
hsa_circ_0077514	0.0163092	0.3058	3.27011	down	2.64826	3.21591	2.61759	A	P	A	3.87067	4.86373	4.76609	P	P	P	hsa_circ_0077514	circRNA	ATGTATCAGGAGCAACTCCATTGTACTTTGCTTGCAGATACATTGGCTGGCTGTGAATGG	NA	circbase	NA	NA	NA	NA	NA	NA	NA	NA	NA	NA	NA	hsa_circ_0077514	chr6	105259185	105281048	-	21863	215	NM_020771	HACE1
hsa_circ_0001204	0.0327819	0.305636	3.27187	down	5.25229	5.75463	5.90218	P	P	P	7.96639	7.20159	6.63995	P	P	P	hsa_circ_0001204	circRNA	GGCTGGGCAGGGTTTTGTCCACCTTGTGTCTGTAGCATCTAGGATGGTGTGTGTGTGTGT	NA	circbase	NA	NA	NA	NA	NA	NA	NA	NA	NA	NA	NA	hsa_circ_0001204	chr22	20070853	20070981	+	128	128	NM_022720	DGCR8
hsa_circ_0016418	0.0191538	0.303666	3.29309	down	3.27272	3.11084	3.07684	A	A	P	4.72648	5.32109	4.4337	P	P	P	hsa_circ_0016418	circRNA	GAGAGAAGTCCCTTCAATACCCCAGGTCCCAAACTACAGGCTGTCGATGACGATCCCAGA	NA	circbase	NA	NA	NA	NA	NA	NA	NA	NA	NA	NA	NA	hsa_circ_0016418	chr1	213134507	213147412	+	12905	719	NM_001136474	VASH2
hsa_circ_0008192	0.015457	0.30286	3.30186	down	2.61342	1.66254	1.69934	A	A	A	3.16436	4.15373	3.86958	P	P	P	hsa_circ_0008192	circRNA	TTTTACCCTGTTACCCTGGAAGTTCTTCATCAGCGGGGATCTGATGAGCTTCTTTCTTCT	NA	circbase	NA	NA	NA	NA	NA	NA	NA	NA	NA	NA	NA	hsa_circ_0008192	chr9	115024714	115060196	-	35482	567	NM_001163790	PTBP3
hsa_circ_0042947	0.00443525	0.30129	3.31906	down	3.56275	3.21139	3.89007	P	P	P	5.08815	5.71515	5.02778	P	P	P	hsa_circ_0042947	circRNA	TGAGAGAGCTTTGAGAGAGTTTGGATCCGCAGATTCTGGTTTGTCTGCCATTGTGGATTT	NA	circbase	NA	NA	NA	NA	NA	NA	NA	NA	NA	NA	NA	hsa_circ_0042947	chr17	30192384	30200772	-	8388	331	NM_018428	UTP6
hsa_circ_0054022	0.0374994	0.299665	3.33706	down	2.79728	2.55806	3.17376	A	A	P	3.8307	5.21246	4.43676	P	P	P	hsa_circ_0054022	circRNA	ATGTGTCCAGAAGACACAATTCCAAAGAAGGTGGTGTGCCACTTCAGTGGGAAGGCCTAT	NA	circbase	NA	NA	NA	NA	NA	NA	NA	NA	NA	NA	NA	hsa_circ_0054022	chr2	36764494	36764689	+	195	195	NM_016441	CRIM1
hsa_circ_0051027	0.025104	0.297943	3.35634	down	7.018	5.76474	5.88363	P	P	P	7.49575	8.47717	8.12313	P	P	P	hsa_circ_0051027	circRNA	AAAGAGCTTTCTCACAGTCTCAGCGGCGGTGGCAGCCGAGGTGCAGGATGCAAGAAGGCG	NA	circbase	NA	NA	NA	NA	NA	NA	NA	NA	NA	NA	NA	hsa_circ_0051027	chr19	40315989	40322608	-	6619	2356	NM_004714	DYRK1B
hsa_circ_0079187	0.0172153	0.297705	3.35903	down	4.62925	4.23808	5.26068	P	P	P	6.51749	6.6937	6.32488	P	P	P	hsa_circ_0079187	circRNA	TTTGCAGCAAGGAGGGTTTTGCTCTTTGTGTGGGTGTGTGAGTGGCTATGATCCTAGTTG	NA	circbase	NA	NA	NA	NA	NA	NA	NA	NA	NA	NA	NA	hsa_circ_0079187	chr7	2557496	2568063	+	10567	2058	NM_002304	LFNG
hsa_circ_0003273	0.00924894	0.295852	3.38006	down	2.88357	2.10244	2.81919	A	A	A	4.01313	4.8829	4.14265	P	P	P	hsa_circ_0003273	circRNA	AAATTAGCAATGAATGGTAGTGTCTAGAAAGGGTATGTCCCTTCAAGAGAGAGGTGCCAA	NA	circbase	NA	NA	NA	NA	NA	NA	NA	NA	NA	NA	NA	hsa_circ_0003273	chr2	230723487	230744844	-	21357	950	NM_004238	TRIP12
hsa_circ_0010865	0.00993877	0.295247	3.387	down	7.22872	6.2482	6.59343	P	P	P	8.26231	8.95585	8.17457	P	P	P	hsa_circ_0010865	circRNA	GAGCAGAGAGGTGCGGAGGGGCGGGGCGTGTGGAGGCCGGGACGGCGCCCCCGGCCGGCG	NA	circbase	NA	NA	NA	NA	NA	NA	NA	NA	NA	NA	NA	hsa_circ_0010865	chr1	23767879	23810750	-	42871	958	NM_017707	ASAP3
hsa_circ_0006539	0.00122537	0.293514	3.407	down	4.16895	4.51625	4.70087	P	P	P	6.25198	6.48063	5.96211	P	P	P	hsa_circ_0006539	circRNA	AGAGAGCCATGTCCGGACCCTATTTGTCAGTGGCCTTCCTCTGGATATCAAACCTCGGGA	NA	circbase	NA	NA	NA	NA	NA	NA	NA	NA	NA	NA	NA	hsa_circ_0006539	chr8	30332294	30361953	+	29659	331	NM_006867	RBPMS
hsa_circ_0023642	0.00629124	0.293074	3.41211	down	6.40134	6.22152	7.00672	P	P	P	8.20159	8.60119	8.22442	P	P	P	hsa_circ_0023642	circRNA	AGGAGAGAGACAAAAGATGATGGAAGCATTGCTGTTGCCCTTGGTTATACTGCACATCTG	NA	circbase	NA	NA	NA	NA	NA	NA	NA	NA	NA	NA	NA	hsa_circ_0023642	chr11	75727858	75728024	+	166	166	NM_003369	UVRAG
hsa_circ_0052836	0.0340497	0.29021	3.44578	down	2.07236	2.20805	1.6636	A	A	A	3.2135	4.44561	3.35947	P	P	P	hsa_circ_0052836	circRNA	TCATGCACAAGATTCATACAGCAAAAACTAGAGAGAGCTACTCCAGCTGAGCGACAGATG	NA	circbase	NA	NA	NA	NA	NA	NA	NA	NA	NA	NA	NA	hsa_circ_0052836	chr2	20453582	20460227	-	6645	838	NM_015317	PUM2
hsa_circ_0025721	0.00682318	0.290094	3.44716	down	3.36008	3.38556	4.03255	A	P	P	5.08725	5.87969	5.12763	P	P	P	hsa_circ_0025721	circRNA	AAAGAAGAAAGGTAAAGTGTTGAGAGAGGAGAACCAGTGCATTGCTCCTGTGGTTTCCAG	NA	circbase	NA	NA	NA	NA	NA	NA	NA	NA	NA	NA	NA	hsa_circ_0025721	chr12	27521194	27543172	+	21978	888	NM_020183	ARNTL2
hsa_circ_0001964	0.00133169	0.289978	3.44854	down	3.52335	3.17003	3.71261	P	P	P	5.35912	5.46039	4.94618	P	P	P	hsa_circ_0001964	circRNA	TCTTTAAAAGGTAAAGTGTTGAGAGAGGAGAACCAGTGCATTGCTCCTGTGGTTTCCAGC	NA	circbase	NA	NA	NA	NA	NA	NA	NA	NA	NA	NA	NA	hsa_circ_0001964	chr12	27521194	27533337	+	12143	453	NM_020183	ARNTL2
hsa_circ_0022895	0.00831878	0.2897	3.45184	down	4.47006	4.79282	5.34417	P	P	P	6.52271	7.16052	6.27414	P	P	P	hsa_circ_0022895	circRNA	GAGAGAGGTGCCCTGGCCGAGATCCTGAGCGTGAAGGACATCAGTGGCCGGAAGCTTTTC	NA	circbase	NA	NA	NA	NA	NA	NA	NA	NA	NA	NA	NA	hsa_circ_0022895	chr11	65480236	65480529	+	293	206	NM_182710	KAT5
hsa_circ_0066703	0.010282	0.288371	3.46775	down	3.87075	2.85015	3.39487	P	A	P	4.96149	5.54945	5.09678	P	P	P	hsa_circ_0066703	circRNA	AGAGAGTGCTTTCTTCCAGAGACCAATCGTAGCCGGGGGTCGGAGGTGAGGAGACGTCGC	NA	circbase	NA	NA	NA	NA	NA	NA	NA	NA	NA	NA	NA	hsa_circ_0066703	chr3	101498028	101520833	+	22805	1485	NM_145037	FAM55C
hsa_circ_0036929	0.00429684	0.286246	3.4935	down	5.1668	5.06873	5.80687	P	P	P	7.06063	7.49148	6.9642	P	P	P	hsa_circ_0036929	circRNA	AGAGAGAAAGAGCTATGGCCCTGAGCACCTGCTAACCTTCTCCAATCTGCGAAGAGCTGG	NA	circbase	NA	NA	NA	NA	NA	NA	NA	NA	NA	NA	NA	hsa_circ_0036929	chr15	91542906	91545412	-	2506	502	NM_018668	VPS33B
hsa_circ_0030191	0.0263158	0.284832	3.51084	down	9.99807	10.3887	11.1764	P	P	P	12.4189	12.5581	12.2633	P	P	P	hsa_circ_0030191	circRNA	TGACAACAGAGAGAGAGAAACCTCTGACTTCCGGCGGCATTTTGAGGCGGTCCTCCTAGC	NA	circbase	NA	NA	NA	NA	NA	NA	NA	NA	NA	NA	NA	hsa_circ_0030191	chr13	46553947	46626881	-	72934	1970	NM_015070	ZC3H13
hsa_circ_0042097	0.023156	0.282313	3.54217	down	9.94572	10.1969	11.0143	P	P	P	12.276	12.4116	12.1578	P	P	P	hsa_circ_0042097	circRNA	ATTCACAGAGAGAGAGACTGAGAACACACAGCATTGAGTCATCAGGAAAACTGAAGATCT	NA	circbase	NA	NA	NA	NA	NA	NA	NA	NA	NA	NA	NA	hsa_circ_0042097	chr17	11984672	12013743	+	29071	467	NM_003010	MAP2K4
hsa_circ_0005106	0.0011362	0.279951	3.57205	down	4.657	4.69541	5.14387	P	P	P	6.47988	6.97775	6.54942	P	P	P	hsa_circ_0005106	circRNA	AAAGAAAAGAGATGAGAGACCACTCTTTCCCCAAGTACCTGCAAGGTGTGGAGTTACAGT	NA	circbase	NA	NA	NA	NA	NA	NA	NA	NA	NA	NA	NA	hsa_circ_0005106	chr7	140439611	140508795	-	69184	1623	NM_004333	BRAF
hsa_circ_0017923	0.0332705	0.279341	3.57986	down	0.82837	2.07601	2.23393	A	A	A	3.32702	4.00271	3.6118	P	P	P	hsa_circ_0017923	circRNA	CCCTGAAGAGAGAGTGAATCTGTCCTTCGATTTTCCATTTTATGGCCACTTCCTACGTGA	NA	circbase	NA	NA	NA	NA	NA	NA	NA	NA	NA	NA	NA	hsa_circ_0017923	chr10	20357098	20500658	+	143560	651	NM_032812	PLXDC2
hsa_circ_0090248	0.00957449	0.279239	3.58116	down	2.68354	3.00812	3.20686	A	P	P	4.4733	5.31832	4.50914	P	P	P	hsa_circ_0090248	circRNA	AGAGAGCAAAGCAGGGAAACATGAAGCCATTGTGAAGAATGTACATGATCTCCTGGCAAA	NA	circbase	NA	NA	NA	NA	NA	NA	NA	NA	NA	NA	NA	hsa_circ_0090248	chrX	41003774	41089080	+	85306	6165	NM_001039590	USP9X
hsa_circ_0075908	0.00449314	0.279025	3.58391	down	3.44766	2.99347	3.25087	A	A	P	4.68153	5.44885	5.01887	P	P	P	hsa_circ_0075908	circRNA	ATAAATCTCCAGTGCCCCAAGAGTCACAAGAGAGAGGTTGAAGAGTCTATAAACCAACCC	NA	circbase	NA	NA	NA	NA	NA	NA	NA	NA	NA	NA	NA	hsa_circ_0075908	chr6	28112108	28117402	+	5294	4636	NM_006298	ZNF192
hsa_circ_0016348	0.0360666	0.277607	3.60221	down	9.62526	10.4705	11.0567	P	P	P	12.3108	12.5269	12.182	P	P	P	hsa_circ_0016348	circRNA	AGAGAGAGTCAGGTCCTACAGCTGGGCTCAGACATCCTTCCCCAGTACAAGCAAGAGGCA	NA	circbase	NA	NA	NA	NA	NA	NA	NA	NA	NA	NA	NA	hsa_circ_0016348	chr1	211192124	211192598	-	474	474	NM_172362	KCNH1
hsa_circ_0017001	0.0240658	0.276581	3.61557	down	2.33513	1.24242	2.55331	A	A	A	3.5874	4.56744	3.61947	P	P	P	hsa_circ_0017001	circRNA	TTTTAAGAGAGAAGAGCCAACAGTTGGAAGTCAGATTCAGAGAGTAGTGAGCATGGCTGC	NA	circbase	NA	NA	NA	NA	NA	NA	NA	NA	NA	NA	NA	hsa_circ_0017001	chr1	234527058	234566047	-	38989	2736	NM_005646	TARBP1
hsa_circ_0088741	0.0429603	0.274083	3.64854	down	2.66133	1.26442	2.93008	A	A	P	3.50156	4.7087	4.47108	P	P	P	hsa_circ_0088741	circRNA	ATGTGAAAACAGAGCGAGAGAGATGCCAGGGCCCGCCCGCATTTGGGCCTTACGAGCCCA	NA	circbase	NA	NA	NA	NA	NA	NA	NA	NA	NA	NA	NA	hsa_circ_0088741	chr9	130940647	130953868	-	13221	1783	NM_001131016	CIZ1
hsa_circ_0007381	0.0326057	0.273176	3.66064	down	3.18808	1.73581	2.96975	A	A	P	4.20157	5.25572	4.13977	P	P	P	hsa_circ_0007381	circRNA	GGAGCTGCAGTGAATGGTAGTGTCTAGAAAGGGTATGTCCCTTCAAGAGAGAGGTGCCAA	NA	circbase	NA	NA	NA	NA	NA	NA	NA	NA	NA	NA	NA	hsa_circ_0007381	chr2	230701563	230744844	-	43281	1193	NM_004238	TRIP12
hsa_circ_0089826	0.0332574	0.271099	3.68869	down	11.49	11.8111	12.7599	P	P	P	14.0271	14.0762	13.9183	P	P	P	hsa_circ_0089826	circRNA	ATACCCTGTGCGATCAGGAAGTAGAGAGAGAGACAACATGTTACATCTGCACCATTCTTG	NA	circbase	NA	NA	NA	NA	NA	NA	NA	NA	NA	NA	NA	hsa_circ_0089826	chrX	2873456	2878461	-	5005	327	NM_000047	ARSE
hsa_circ_0027509	0.00505856	0.270031	3.70328	down	3.61313	3.08981	3.72043	P	A	P	5.10281	5.84501	5.07957	P	P	P	hsa_circ_0027509	circRNA	CATCGTTAGAAGAAGACGTGAACGATCAAGAGAGAGGGACCATAGTAGATCACGAGAAAA	NA	circbase	NA	NA	NA	NA	NA	NA	NA	NA	NA	NA	NA	hsa_circ_0027509	chr12	69656149	69656342	+	193	193	NM_007007	CPSF6
hsa_circ_0031094	0.0305827	0.267893	3.73283	down	3.29643	2.62598	4.24022	A	A	P	5.98795	5.13721	4.98196	P	P	P	hsa_circ_0031094	circRNA	GAGTGTGTGTGAGTGTGAAAGAAAAAAGAAGAAAACAAACCTCCATACGAGAATGGGTCT	NA	circbase	NA	NA	NA	NA	NA	NA	NA	NA	NA	NA	NA	hsa_circ_0031094	chr14	19680594	19684290	+	3696	690	TCONS_l2_00008292	TCONS_l2_00008292
hsa_circ_0067789	0.0346787	0.267082	3.74417	down	8.59191	8.69001	9.88009	P	P	P	11.0061	11.2518	10.9829	P	P	P	hsa_circ_0067789	circRNA	GAGAGAGGAGATTGCCAATGAAGTAATTGGAGAAATGAACTTGAAACCAGAGGAGGTTTT	NA	circbase	NA	NA	NA	NA	NA	NA	NA	NA	NA	NA	NA	hsa_circ_0067789	chr3	155633807	155633981	+	174	174	NM_003875	GMPS
hsa_circ_0043353	0.00486775	0.266664	3.75003	down	4.0449	4.27999	4.76007	P	P	P	6.04111	6.75395	5.96774	P	P	P	hsa_circ_0043353	circRNA	TTCAGTGACGAAGAGGACAAGGGAGAGAGAATGGAACCCCGGAACCTGGCCCTGGTCTTT	NA	circbase	NA	NA	NA	NA	NA	NA	NA	NA	NA	NA	NA	hsa_circ_0043353	chr17	36647647	36654068	+	6421	168	NM_001199417	ARHGAP23
hsa_circ_0082741	0.00377767	0.265632	3.76461	down	4.38059	4.82168	5.20593	P	P	P	6.59417	7.09705	6.49677	P	P	P	hsa_circ_0082741	circRNA	AAAGAAAAGAGATGAGAGACCACTCTTTCCCCAAGATCAACCACAGGTTTGTCTGCTACC	NA	circbase	NA	NA	NA	NA	NA	NA	NA	NA	NA	NA	NA	hsa_circ_0082741	chr7	140439611	140482957	-	43346	950	NM_004333	BRAF
hsa_circ_0079438	0.00235262	0.264325	3.78322	down	2.67243	2.58568	2.30606	A	A	A	4.31976	4.78913	4.16346	P	P	P	hsa_circ_0079438	circRNA	CGTTCCTGAGGAAGAAAAACATGAGAGAGAAATATGCGCATGATTCAAATTCAGGAAAAT	NA	circbase	NA	NA	NA	NA	NA	NA	NA	NA	NA	NA	NA	hsa_circ_0079438	chr7	11076611	11101468	+	24857	659	NM_014660	PHF14
hsa_circ_0039305	0.0252307	0.263569	3.79408	down	9.46333	9.72653	10.7552	P	P	P	12.0877	12.1986	11.73	P	P	P	hsa_circ_0039305	circRNA	GAGAGAGAAGACCGCCTGGACATTAGGGCAGCCCGGATTCTTCTGGATAATGACCATTAC	NA	circbase	NA	NA	NA	NA	NA	NA	NA	NA	NA	NA	NA	hsa_circ_0039305	chr16	48303926	48337216	+	33290	813	NM_031490	LONP2
hsa_circ_0052931	0.0063181	0.263308	3.79783	down	8.8345	9.0458	9.73867	P	P	P	11.0256	11.5088	10.9563	P	P	P	hsa_circ_0052931	circRNA	AACAGATGAGAGAGAGTGACAATCCAGGCTCCCGGCATCTCCAAAGGGGACAGTCAGTCC	NA	circbase	NA	NA	NA	NA	NA	NA	NA	NA	NA	NA	NA	hsa_circ_0052931	chr2	23862008	23862150	+	142	142	NM_052920	KLHL29
hsa_circ_0010925	0.0012189	0.261778	3.82004	down	4.42085	4.36665	4.86279	P	P	P	6.31113	6.82565	6.30281	P	P	P	hsa_circ_0010925	circRNA	TGAGAGACTGAGAGAAAAACAATTATGCTGCTGCCCAGTTACGCCAGTATCATCGGTTGA	NA	circbase	NA	NA	NA	NA	NA	NA	NA	NA	NA	NA	NA	hsa_circ_0010925	chr1	25553932	25554023	-	91	91	NM_015484	SYF2
hsa_circ_0016447	0.0294293	0.261475	3.82446	down	10.6458	11.0876	11.9983	P	P	P	13.3377	13.4329	13.0844	P	P	P	hsa_circ_0016447	circRNA	ACAGCATTATAGAGAGAGAGATGATGATCAGGACAGTCAAATTCTCCACCCCCCATCAGA	NA	circbase	NA	NA	NA	NA	NA	NA	NA	NA	NA	NA	NA	hsa_circ_0016447	chr1	214556653	214564388	-	7735	1615	NM_005401	PTPN14
hsa_circ_0060119	0.00560426	0.261408	3.82544	down	5.24496	4.95082	5.39982	P	P	P	7.50242	7.14867	6.66773	P	P	P	hsa_circ_0060119	circRNA	ATGAATTTGCCTTGAATTTCAACCCCAGTAACCCCTACTGTGCAGGTGTGTGTGGTTTCA	NA	circbase	NA	NA	NA	NA	NA	NA	NA	NA	NA	NA	NA	hsa_circ_0060119	chr20	34218360	34243266	-	24906	1245	NR_037188	CPNE1
hsa_circ_0008558	0.0291497	0.261134	3.82945	down	9.19998	8.90087	10.2446	P	P	P	11.49	11.7087	11.2907	P	P	P	hsa_circ_0008558	circRNA	GAGAGAGAAGGCGCACCTATGTTGGCAGCATGCCTGGTCGCATCATCAACGGCTTGAAGA	NA	circbase	NA	NA	NA	NA	NA	NA	NA	NA	NA	NA	NA	hsa_circ_0008558	chr16	48311248	48337216	+	25968	554	NM_031490	LONP2
hsa_circ_0043855	0.000960251	0.259771	3.84955	down	5.03395	4.5495	4.9079	P	P	P	6.86208	6.99908	6.45258	P	P	P	hsa_circ_0043855	circRNA	GAGAGACAATGTTTTTTGCCCTGACATCTCTTCGTCTTGTGTTTTTACTTGCATTTGGCT	NA	circbase	NA	NA	NA	NA	NA	NA	NA	NA	NA	NA	NA	hsa_circ_0043855	chr17	40737142	40744180	-	7038	488	NM_178126	FAM134C
hsa_circ_0039534	0.00159531	0.259045	3.86033	down	3.61167	3.45893	3.56677	P	P	P	5.25337	5.67298	5.5304	P	P	P	hsa_circ_0039534	circRNA	AGAGAGTGGAGCTTGGCTGCAATGCCCTGGGGGATCCCACAGCCCTGGGGCTGGCTCAGG	NA	circbase	NA	NA	NA	NA	NA	NA	NA	NA	NA	NA	NA	hsa_circ_0039534	chr16	57111854	57115093	+	3239	402	NM_032206	NLRC5
hsa_circ_0035057	0.00763459	0.257387	3.88519	down	5.00579	4.33865	5.35771	P	P	P	6.77202	7.28501	6.6073	P	P	P	hsa_circ_0035057	circRNA	CCCCTTACAGGAAGAGAGAGAAAATCCTTCAAAACGGAGTAGAATTGAACGTGATATAGA	NA	circbase	NA	NA	NA	NA	NA	NA	NA	NA	NA	NA	NA	hsa_circ_0035057	chr15	44776421	44783197	+	6776	505	NM_016396	CTDSPL2
hsa_circ_0086403	0.0422627	0.257307	3.88641	down	10.7598	11.1592	12.3084	P	P	P	13.5667	13.6147	13.3801	P	P	P	hsa_circ_0086403	circRNA	TTTCTATCAAGCCATCCAGTGAAGAGAGAGAGACTGAAATATCTCTGAAGGATTCTACAC	NA	circbase	NA	NA	NA	NA	NA	NA	NA	NA	NA	NA	NA	hsa_circ_0086403	chr9	15464064	15465578	-	1514	1514	NM_033222	PSIP1
hsa_circ_0019272	0.0366557	0.255969	3.90672	down	11.4787	11.9114	12.9272	P	P	P	14.215	14.3118	14.0762	P	P	P	hsa_circ_0019272	circRNA	TTTCATTGGCAAGAGGGAAGAAGGGAGAAAGAGAGAGAGATTTGAATATACATTGCTTCA	NA	circbase	NA	NA	NA	NA	NA	NA	NA	NA	NA	NA	NA	hsa_circ_0019272	chr10	97515672	97624618	+	108946	1650	NM_001776	ENTPD1
hsa_circ_0068791	0.0351672	0.254558	3.92837	down	9.76867	10.327	11.2467	P	P	P	12.592	12.6712	12.3777	P	P	P	hsa_circ_0068791	circRNA	CCCAAGGAAGGAGAGAGAGACGCCTTTACCCAATTTGCTGGTTCTTTGTGGTGACCATGG	NA	circbase	NA	NA	NA	NA	NA	NA	NA	NA	NA	NA	NA	hsa_circ_0068791	chr4	502617	515730	+	13113	855	NM_001127178	PIGG
hsa_circ_0067738	0.0249532	0.2523	3.96354	down	3.34233	2.3283	3.70025	P	A	P	4.99744	5.51523	5.08517	P	P	P	hsa_circ_0067738	circRNA	TTATGATGCTTGGTTGTGTGGTGTGGTCAAGCATGTCGTAAACCCCTCAGAATGTTCTTC	NA	circbase	NA	NA	NA	NA	NA	NA	NA	NA	NA	NA	NA	hsa_circ_0067738	chr3	151078261	151087337	+	9076	839	NM_053002	MED12L
hsa_circ_0051065	0.00467188	0.251876	3.9702	down	2.9986	2.50181	2.94757	A	A	P	4.39831	5.24606	4.68973	P	P	P	hsa_circ_0051065	circRNA	GAGAGGAGAGTCCTGATCCTGGAGGCCATCGAGAACCACAACCTCGCAGACACGGTGCTC	NA	circbase	NA	NA	NA	NA	NA	NA	NA	NA	NA	NA	NA	hsa_circ_0051065	chr19	40704281	40718883	+	14602	1042	NM_002446	MAP3K10
hsa_circ_0036934	0.00535924	0.251346	3.97859	down	3.95661	3.13661	3.96508	P	P	P	5.49708	6.12051	5.46457	P	P	P	hsa_circ_0036934	circRNA	AGAGAGAAAGGTCTTGTCAATGCTGACAAATTGGCTGGCCGAACTCGCAAATACAAAGTG	NA	circbase	NA	NA	NA	NA	NA	NA	NA	NA	NA	NA	NA	hsa_circ_0036934	chr15	91542906	91557101	-	14195	1485	NM_018668	VPS33B
hsa_circ_0080141	0.0316781	0.250039	3.99938	down	7.85478	8.05005	9.19971	P	P	P	10.4411	10.6751	10.3579	P	P	P	hsa_circ_0080141	circRNA	GGAGAGAGAGGTGAAATGCTACCACAAGAAATACCGCTCGGCCACCCGTGACGTCATTTT	NA	circbase	NA	NA	NA	NA	NA	NA	NA	NA	NA	NA	NA	hsa_circ_0080141	chr7	47344429	47440511	-	96082	2099	NM_022748	TNS3
hsa_circ_0005712	0.0167611	0.248562	4.02314	down	3.18799	3.13253	3.07665	A	P	P	4.68609	5.59152	4.99668	P	P	P	hsa_circ_0005712	circRNA	TTGAGATGGTACATGGTAAAGTGTTGAGAGAGGAGAACCAGTGCATTGCTCCTGTGGTTT	NA	circbase	NA	NA	NA	NA	NA	NA	NA	NA	NA	NA	NA	hsa_circ_0005712	chr12	27521194	27529349	+	8155	324	NM_020183	ARNTL2
hsa_circ_0040105	0.0461364	0.247444	4.04132	down	2.87344	1.18198	2.2972	A	A	A	4.35712	4.35571	4.14404	P	P	P	hsa_circ_0040105	circRNA	TATTGCCAGTTTCTTGTGCAATAAACAATCAGCAGCTGTGCTGCTGACTGACTGGCGTTT	NA	circbase	NA	NA	NA	NA	NA	NA	NA	NA	NA	NA	NA	hsa_circ_0040105	chr16	69971020	69975643	+	4623	2296	NM_007014	WWP2
hsa_circ_0041105	0.00115271	0.246673	4.05396	down	4.71773	4.88845	5.32371	P	P	P	6.84021	7.31235	6.85281	P	P	P	hsa_circ_0041105	circRNA	TACCATGGAGAGAGAGCGCTGTACAGCATGGAATGTGCGTTCCACCCCCTGTTCAGTCTC	NA	circbase	NA	NA	NA	NA	NA	NA	NA	NA	NA	NA	NA	hsa_circ_0041105	chr16	89962397	89977071	+	14674	944	NM_014972	TCF25
hsa_circ_0068266	7.30793e-05	0.244095	4.09677	down	2.85442	2.99084	2.85305	A	P	P	4.80361	5.05534	4.93624	P	P	P	hsa_circ_0068266	circRNA	TGTATATGTTAATATTAAAAGAGAGAGTGGTGTAGTGGTCGTGGGCCCAAATATCACGCT	NA	circbase	NA	NA	NA	NA	NA	NA	NA	NA	NA	NA	NA	hsa_circ_0068266	chr3	183860024	183863099	+	3075	1232	NM_003907	EIF2B5
hsa_circ_0051721	0.0278345	0.243832	4.10119	down	1.77431	0.897091	2.55774	A	A	A	3.37677	4.23449	4.05334	P	P	P	hsa_circ_0051721	circRNA	TACCTCAATGGAGAGAGGAGACCCCGAAAGAAAGCCTCACAGAGGCTGAAGTGGCCACAG	NA	circbase	NA	NA	NA	NA	NA	NA	NA	NA	NA	NA	NA	hsa_circ_0051721	chr19	48630533	48654593	-	24060	1535	NM_000234	LIG1
hsa_circ_0058572	0.007231	0.243667	4.10396	down	1.79776	2.56103	2.77416	A	A	A	4.19831	4.79195	4.35764	P	P	P	hsa_circ_0058572	circRNA	CTCTGATTTGTGAATGGTAGTGTCTAGAAAGGGTATGTCCCTTCAAGAGAGAGGTGCCAA	NA	circbase	NA	NA	NA	NA	NA	NA	NA	NA	NA	NA	NA	hsa_circ_0058572	chr2	230672967	230744844	-	71877	2244	NM_004238	TRIP12
hsa_circ_0054925	0.0148914	0.242597	4.12206	down	9.70986	9.50511	10.6116	P	P	P	12.1355	12.2414	11.7958	P	P	P	hsa_circ_0054925	circRNA	GAGAGAGAAGATTTTCTATTATGAAATACCCGGCCCAATAAACAAGACAACAGAGCGACA	NA	circbase	NA	NA	NA	NA	NA	NA	NA	NA	NA	NA	NA	hsa_circ_0054925	chr2	63609040	63661070	-	52030	991	NM_015910	WDPCP
hsa_circ_0020329	0.00540808	0.241737	4.13673	down	2.19499	2.52442	3.063	A	A	P	4.21716	5.14476	4.54448	P	P	P	hsa_circ_0020329	circRNA	TGGCATTTTATTGGGATGCTGTCTATGAGAGAGAACTGCAAACTTTCCGAGAATATGGAG	NA	circbase	NA	NA	NA	NA	NA	NA	NA	NA	NA	NA	NA	hsa_circ_0020329	chr10	126450868	126478907	-	28039	765	NM_212554	METTL10
hsa_circ_0009948	0.0286981	0.241689	4.13755	down	5.3537	3.83158	3.90092	P	P	P	6.02345	6.99242	6.60766	P	P	P	hsa_circ_0009948	circRNA	AGTGGTGAAGAAGCACTCATCTTCCAGACTTTTAAAGGAGCGGCGGGGAGGAAACGCCGC	NA	circbase	NA	NA	NA	NA	NA	NA	NA	NA	NA	NA	NA	hsa_circ_0009948	chr1	12290112	12351181	+	61069	5993	NM_015378	VPS13D
hsa_circ_0034762	0.0486035	0.237322	4.21369	down	3.57943	1.66917	3.27948	P	A	P	4.63027	5.31823	5.32277	P	P	P	hsa_circ_0034762	circRNA	GGAGCTGAGGGTGTGTGGTTGTGTTGTTCAATCCCCGGAAACACAAACAGCACCACATCC	NA	circbase	NA	NA	NA	NA	NA	NA	NA	NA	NA	NA	NA	hsa_circ_0034762	chr15	42103080	42105299	+	2219	613	NM_001128608	MAPKBP1
hsa_circ_0053006	0.0211671	0.237208	4.21572	down	9.60535	9.7111	10.7757	P	P	P	12.2476	12.3663	11.989	P	P	P	hsa_circ_0053006	circRNA	AGAAGAGAGATGAGAGTAAAGAAGAGAAACACCTTCCTCTTGTCCATGCGGTTCATGGAC	NA	circbase	NA	NA	NA	NA	NA	NA	NA	NA	NA	NA	NA	hsa_circ_0053006	chr2	25047246	25057515	-	10269	931	NM_004036	ADCY3
hsa_circ_0011004	0.00508668	0.236241	4.23297	down	4.31402	3.95018	4.14229	P	P	P	6.04976	6.63671	5.87334	P	P	P	hsa_circ_0011004	circRNA	CTCAAAAGAGTACGTGACCGCGTCCGGACCAAGATGGAGAGAGACATCCTGGCTGATGTA	NA	circbase	NA	NA	NA	NA	NA	NA	NA	NA	NA	NA	NA	hsa_circ_0011004	chr1	26877887	26878214	+	327	161	NM_002953	RPS6KA1
hsa_circ_0006195	0.00491368	0.234698	4.2608	down	4.29363	4.41266	5.0231	P	P	P	6.72396	7.09281	6.14239	P	P	P	hsa_circ_0006195	circRNA	TTTTTAAGTAAGAGAAGAGAGACCCCCAACCCTTAGTGCTTCCTTCAGAACAATGGCTGA	NA	circbase	NA	NA	NA	NA	NA	NA	NA	NA	NA	NA	NA	hsa_circ_0006195	chr11	8933999	8941067	+	7068	451	NR_045417	AKIP1
hsa_circ_0014696	0.00860461	0.234085	4.27196	down	6.47997	5.36846	6.10586	P	P	P	8.06273	8.49604	7.80478	P	P	P	hsa_circ_0014696	circRNA	GAGAGAGCAGGAATGCCCTTCAATCAGCTGGGCACCCTGGCAGGCAGCAAGTACTATAAT	NA	circbase	NA	NA	NA	NA	NA	NA	NA	NA	NA	NA	NA	hsa_circ_0014696	chr1	156237260	156242189	-	4929	483	NM_015327	SMG5
hsa_circ_0067785	0.011794	0.233976	4.27394	down	6.28437	5.97988	7.10475	P	P	P	8.61111	8.89019	8.3471	P	P	P	hsa_circ_0067785	circRNA	GAGAGAGGAGTGATAAATGCTGCTCATTCTTTCTACAATGGAACAACAACCCTACCAATA	NA	circbase	NA	NA	NA	NA	NA	NA	NA	NA	NA	NA	NA	hsa_circ_0067785	chr3	155632207	155633981	+	1774	326	NM_003875	GMPS
hsa_circ_0067779	0.0166858	0.233735	4.27834	down	8.50964	8.42056	9.54976	P	P	P	11.0384	11.2291	10.7549	P	P	P	hsa_circ_0067779	circRNA	GAGAGAGGAGATGATGAATAAGGTATTTGGAGGTACTGTGCACAAAAAAAGTGTCAGAGA	NA	circbase	NA	NA	NA	NA	NA	NA	NA	NA	NA	NA	NA	hsa_circ_0067779	chr3	155621651	155633981	+	12330	888	NM_003875	GMPS
hsa_circ_0000738	0.00566886	0.233257	4.28712	down	4.17689	4.65324	4.82002	P	P	P	6.52807	7.14782	6.17829	P	P	P	hsa_circ_0000738	circRNA	AAGAATGGAGAGAGAAGAATGAGGACACTTGTTTAACAAGACATCTGCCCATGTCCCTGG	NA	circbase	NA	NA	NA	NA	NA	NA	NA	NA	NA	NA	NA	hsa_circ_0000738	chr17	5113044	5126779	+	13735	621	NR_034082	LOC100130950
hsa_circ_0082013	0.0165026	0.232946	4.29284	down	2.39673	2.28169	1.13444	A	A	A	3.76161	4.72418	3.69042	P	P	P	hsa_circ_0082013	circRNA	GATGAGAGATAATGCAAAGTATGGCGAAATCCACTAAATTTATTTAGGGGTGCTGAATAC	NA	circbase	NA	NA	NA	NA	NA	NA	NA	NA	NA	NA	NA	hsa_circ_0082013	chr7	116769846	116778586	+	8740	569	NM_021908	ST7
hsa_circ_0000301	0.0198839	0.232422	4.30252	down	3.34818	3.46205	4.59108	A	P	P	6.23267	6.07267	5.71209	P	P	P	hsa_circ_0000301	circRNA	ATGTGAGCAGCTGTGCACGTATGATGTCAGTGGGTGTCAGCAGTGTGTGGGTGTGCCTGT	NA	circbase	NA	NA	NA	NA	NA	NA	NA	NA	NA	NA	NA	hsa_circ_0000301	chr11	47379617	47379952	-	335	335	NM_001080547	SPI1
hsa_circ_0044632	0.00253296	0.232394	4.30303	down	4.43303	4.4143	4.95502	P	P	P	6.61632	7.12288	6.33415	P	P	P	hsa_circ_0044632	circRNA	TTCCGAATGGAACTGAAGCTAGTTTAGCCTCACGCAGAGAACAAAAGAGAGAGCAGTATC	NA	circbase	NA	NA	NA	NA	NA	NA	NA	NA	NA	NA	NA	hsa_circ_0044632	chr17	49048067	49074055	-	25988	2051	NM_001251971	SPAG9
hsa_circ_0079653	0.000665638	0.23237	4.30349	down	6.41978	6.20229	6.76053	P	P	P	8.41678	8.85055	8.44526	P	P	P	hsa_circ_0079653	circRNA	GGAAGAGGAGAGAGAAAAGGAACAGTTCCGTAAGCTCTTTATTGGTGGCTTAAGCTTTGA	NA	circbase	NA	NA	NA	NA	NA	NA	NA	NA	NA	NA	NA	hsa_circ_0079653	chr7	26236176	26237352	-	1176	571	NM_031243	HNRNPA2B1
hsa_circ_0016420	0.0206067	0.232255	4.30561	down	2.22556	2.7147	3.16341	A	A	P	4.32072	5.56315	4.30118	P	P	P	hsa_circ_0016420	circRNA	GAGAGAAGTCGTTAATGGAAACAGCAAAAGAAATGACCCGAGAGTCCTTGCCTATCAAAT	NA	circbase	NA	NA	NA	NA	NA	NA	NA	NA	NA	NA	NA	hsa_circ_0016420	chr1	213139612	213147412	+	7800	573	NM_001136474	VASH2
hsa_circ_0067980	0.00257293	0.231857	4.31301	down	3.33314	3.02696	3.83481	A	P	P	5.35417	5.90735	5.29428	P	P	P	hsa_circ_0067980	circRNA	AGAGCAGAGGATGGAACACTTCAGTGCATTCAAGGTTATTCTCGTTCAAGTTAATCCAGG	NA	circbase	NA	NA	NA	NA	NA	NA	NA	NA	NA	NA	NA	hsa_circ_0067980	chr3	171851260	171851336	+	76	76	NM_022763	FNDC3B
hsa_circ_0059297	0.0115092	0.231283	4.32372	down	3.11877	2.52616	2.99688	A	A	P	4.58384	5.59913	4.61612	P	P	P	hsa_circ_0059297	circRNA	CCCAGATGTGTGGCCTCATTGTTCCTGAGAGAGATGGCAATGAGACTGTCCCTGAGGTTG	NA	circbase	NA	NA	NA	NA	NA	NA	NA	NA	NA	NA	NA	hsa_circ_0059297	chr20	3526408	3543106	+	16698	1023	NM_139321	ATRN
hsa_circ_0039308	0.0174982	0.231005	4.32891	down	9.22045	9.23534	10.2935	P	P	P	11.761	11.989	11.5928	P	P	P	hsa_circ_0039308	circRNA	GAGAGAGAAGGTGTTGGATCCTGAACAAAACCATAACTTCACAGATCATTATCTAAATGT	NA	circbase	NA	NA	NA	NA	NA	NA	NA	NA	NA	NA	NA	hsa_circ_0039308	chr16	48329925	48337216	+	7291	412	NM_031490	LONP2
hsa_circ_0030043	0.00428842	0.230717	4.33432	down	3.40224	2.96014	3.80946	P	P	P	5.24032	6.02269	5.22915	P	P	P	hsa_circ_0030043	circRNA	TAACAATGAAGCAGAGAGAGGGCGGGGACGTGTTTGGCAGCGGGACGCACCATTTCAGTT	NA	circbase	NA	NA	NA	NA	NA	NA	NA	NA	NA	NA	NA	hsa_circ_0030043	chr13	41323273	41345347	-	22074	1033	NM_005830	MRPS31
hsa_circ_0054985	0.0110835	0.230528	4.33786	down	4.36872	3.18168	4.14707	P	A	P	5.69146	6.58972	5.85393	P	P	P	hsa_circ_0054985	circRNA	AAGTCAAAAACTCCCAGATGGACGTATCATCAAAGTTGGGGGAGAGAGATTTGAAGCACC	NA	circbase	NA	NA	NA	NA	NA	NA	NA	NA	NA	NA	NA	hsa_circ_0054985	chr2	65488380	65498390	+	10010	2972	NM_001005386	ACTR2
hsa_circ_0021114	0.0103563	0.229959	4.3486	down	8.07791	8.09534	9.01894	P	P	P	10.5786	10.804	10.3478	P	P	P	hsa_circ_0021114	circRNA	GAATGGTCAGAGAGAAGAGAGACCCCCAACCCTTAGTGCTTCCTTCAGAACAATGGCTGA	NA	circbase	NA	NA	NA	NA	NA	NA	NA	NA	NA	NA	NA	hsa_circ_0021114	chr11	8933999	8936477	+	2478	186	NR_045417	AKIP1
hsa_circ_0039311	0.0238437	0.228397	4.37834	down	8.95643	9.20897	10.3401	P	P	P	11.8736	11.9251	11.4514	P	P	P	hsa_circ_0039311	circRNA	GAGAGAGAAGGTATACCAGAGAGGCAGGGGTTCGTTCTCTGGATAGAAAACTTGGGGCCA	NA	circbase	NA	NA	NA	NA	NA	NA	NA	NA	NA	NA	NA	hsa_circ_0039311	chr16	48337082	48337216	+	134	134	NM_031490	LONP2
hsa_circ_0089489	0.00453458	0.226566	4.41372	down	3.19525	3.65036	4.11307	A	P	P	5.48926	6.31388	5.57745	P	P	P	hsa_circ_0089489	circRNA	CCCAGGGATGTTCAGGAGCTGAAAGACGGTAAATCTTAAAATGAGAGAGATAACAGAGAA	NA	circbase	NA	NA	NA	NA	NA	NA	NA	NA	NA	NA	NA	hsa_circ_0089489	chr9	138741982	138758382	-	16400	460	NM_015447	CAMSAP1
hsa_circ_0056041	0.00978926	0.225918	4.42638	down	3.08255	1.92793	2.70812	A	A	A	4.51963	5.14149	4.64554	P	P	P	hsa_circ_0056041	circRNA	AGAGAGTTCCTGCAACAACAATACAGATACATACAGTGGGTAGAAGAGAATTTTCCTGAG	NA	circbase	NA	NA	NA	NA	NA	NA	NA	NA	NA	NA	NA	hsa_circ_0056041	chr2	111430237	111431801	-	1564	336	NM_004336	BUB1
hsa_circ_0058563	0.0024968	0.225197	4.44055	down	2.70585	2.07301	2.57986	A	A	A	4.32774	5.05801	4.37934	P	P	P	hsa_circ_0058563	circRNA	GACAATCAAGTGAATGGTAGTGTCTAGAAAGGGTATGTCCCTTCAAGAGAGAGGTGCCAA	NA	circbase	NA	NA	NA	NA	NA	NA	NA	NA	NA	NA	NA	hsa_circ_0058563	chr2	230663998	230744844	-	80846	3131	NM_004238	TRIP12
hsa_circ_0036930	0.00439549	0.22351	4.47407	down	5.01494	4.58903	5.50965	P	P	P	7.06827	7.54637	7.07722	P	P	P	hsa_circ_0036930	circRNA	AGAGAGAAAGATATTGGGGCCTGTGAATCCATCATGAAGAAGAAAACCAAGCAGGATTTC	NA	circbase	NA	NA	NA	NA	NA	NA	NA	NA	NA	NA	NA	hsa_circ_0036930	chr15	91542906	91548684	-	5778	744	NM_018668	VPS33B
hsa_circ_0080142	0.00330401	0.22339	4.47647	down	6.55597	7.08076	7.39418	P	P	P	9.15935	9.47163	8.9612	P	P	P	hsa_circ_0080142	circRNA	GGAGAGAGAGCGCCGACCAGGCCCTTGACAGGTTTGCAATGAAGAAGTTTTATGATGACA	NA	circbase	NA	NA	NA	NA	NA	NA	NA	NA	NA	NA	NA	hsa_circ_0080142	chr7	47344429	47463782	-	119353	2433	NM_022748	TNS3
hsa_circ_0011005	0.00409726	0.222625	4.49186	down	4.38955	4.01897	4.4805	P	P	P	6.22178	6.92737	6.14759	P	P	P	hsa_circ_0011005	circRNA	AGCCTGAGAATACGTGACCGCGTCCGGACCAAGATGGAGAGAGACATCCTGGCTGATGTA	NA	circbase	NA	NA	NA	NA	NA	NA	NA	NA	NA	NA	NA	hsa_circ_0011005	chr1	26877887	26879988	+	2101	268	NM_002953	RPS6KA1
hsa_circ_0030232	0.0166	0.217311	4.60169	down	3.27989	2.30109	3.73403	A	A	P	5.249	5.83615	5.06384	P	P	P	hsa_circ_0030232	circRNA	GAGAGACAGGCATTTGGACCAAGTTGAAAATCTTTCTAAACGATACGAAGAAATTTATCT	NA	circbase	NA	NA	NA	NA	NA	NA	NA	NA	NA	NA	NA	hsa_circ_0030232	chr13	48941629	49033969	+	92340	1167	NM_000321	RB1
hsa_circ_0077951	0.00799318	0.216555	4.61777	down	4.46567	3.87898	4.80489	P	P	P	6.44343	7.18792	6.049	P	P	P	hsa_circ_0077951	circRNA	GAGAGAGTTTTTAAAGAAGAAAATCAAAAGGAGAATTGACATCTCACCAAGTACCCTGAG	NA	circbase	NA	NA	NA	NA	NA	NA	NA	NA	NA	NA	NA	hsa_circ_0077951	chr6	136593132	136593217	-	85	85	NM_014739	BCLAF1
hsa_circ_0070794	0.00397161	0.215825	4.63337	down	2.30528	2.80667	3.26761	A	A	P	4.93523	5.46364	4.65633	P	P	P	hsa_circ_0070794	circRNA	GAGAGAAAAGAACTCAACATAGAACCCACTAAGTGAACATCCACTTGCCCAGCTTTACTG	NA	circbase	NA	NA	NA	NA	NA	NA	NA	NA	NA	NA	NA	hsa_circ_0070794	chr4	120423735	120432289	-	8554	406	NM_001083	PDE5A
hsa_circ_0082015	0.0117541	0.215704	4.63598	down	1.63558	2.81849	2.67877	A	A	A	4.64368	5.00728	4.29527	P	P	P	hsa_circ_0082015	circRNA	GATGAGAGATAATTAGGTCCAGAGTTGAAGTTCCCCTAATTGCTTCCTCTACCATCTGGG	NA	circbase	NA	NA	NA	NA	NA	NA	NA	NA	NA	NA	NA	hsa_circ_0082015	chr7	116774177	116778586	+	4409	322	NM_021908	ST7
hsa_circ_0020825	0.00716561	0.215591	4.63841	down	6.10127	6.25933	7.12726	P	P	P	8.62554	9.1233	8.52979	P	P	P	hsa_circ_0020825	circRNA	CACCTTATTAAAAGAGAGAGAAGAAAAGAGACGGTCCCTGAGATTCTGCAGCTCAGCGAT	NA	circbase	NA	NA	NA	NA	NA	NA	NA	NA	NA	NA	NA	hsa_circ_0020825	chr11	3026595	3028189	-	1594	149	NR_036542	CARS
hsa_circ_0008868	0.0319129	0.213617	4.68128	down	2.45937	2.41373	3.08244	A	A	P	4.50375	5.66763	4.07261	P	P	P	hsa_circ_0008868	circRNA	TGGAGAGAGACCTAGTTAGGACAAAAAATAATATCCAAAGATATTTTGGCACTAACGGCG	NA	circbase	NA	NA	NA	NA	NA	NA	NA	NA	NA	NA	NA	hsa_circ_0008868	chr13	53196123	53201713	+	5590	417	NM_001011724	HNRNPA1L2
hsa_circ_0061265	0.00801181	0.212124	4.71423	down	8.57633	8.16396	9.21943	P	P	P	10.8411	11.2229	10.7624	P	P	P	hsa_circ_0061265	circRNA	GAGAGAGGAGAAATCCCAAGTTGACCGTCAAGTCCAACGCTCGCTGCAGACATCTAGTGG	NA	circbase	NA	NA	NA	NA	NA	NA	NA	NA	NA	NA	NA	hsa_circ_0061265	chr21	15456270	15456465	+	195	195	---	---
hsa_circ_0084694	0.0101634	0.211281	4.73304	down	2.55431	2.63787	2.57786	A	A	A	4.5	5.25074	4.63329	P	P	P	hsa_circ_0084694	circRNA	ACTGCACACTGGATATCTTCAAAACCACAATCCCACATGCCTGGAGAGAGATGCATATGT	NA	circbase	NA	NA	NA	NA	NA	NA	NA	NA	NA	NA	NA	hsa_circ_0084694	chr8	68130016	68151128	-	21112	1634	NM_006421	ARFGEF1
hsa_circ_0074718	0.00314802	0.21079	4.74406	down	1.98337	2.46884	2.89943	A	A	P	4.59019	5.1422	4.39347	P	P	P	hsa_circ_0074718	circRNA	TCAAATGGCTTTCATTTCATAGAGAGAGCAGGCGAGTCGGGCGGATCGGGAGCAGATCCG	NA	circbase	NA	NA	NA	NA	NA	NA	NA	NA	NA	NA	NA	hsa_circ_0074718	chr5	154238076	154250382	+	12306	845	NM_004779	CNOT8
hsa_circ_0049519	0.0161517	0.210564	4.74916	down	4.04617	4.51399	5.14791	P	P	P	7.58566	6.45591	6.23781	P	P	P	hsa_circ_0049519	circRNA	TTTCAACTCTCAAACTGTCAATCAGGCACTGCCCAGAGAAGTGTGTGTGGTTGAAAAAGC	NA	circbase	NA	NA	NA	NA	NA	NA	NA	NA	NA	NA	NA	hsa_circ_0049519	chr19	12540519	12551926	-	11407	2664	NM_005815	ZNF443
hsa_circ_0058570	0.0155774	0.210461	4.75147	down	1.97178	1.69419	2.77954	A	A	P	4.53109	4.55148	4.32688	P	P	P	hsa_circ_0058570	circRNA	AGTAACACTATGAATGGTAGTGTCTAGAAAGGGTATGTCCCTTCAAGAGAGAGGTGCCAA	NA	circbase	NA	NA	NA	NA	NA	NA	NA	NA	NA	NA	NA	hsa_circ_0058570	chr2	230670445	230744844	-	74399	2474	NM_004238	TRIP12
hsa_circ_0005798	0.0372863	0.210198	4.75741	down	2.03572	0.75994	2.72702	A	A	P	3.79227	4.41998	4.57292	P	P	P	hsa_circ_0005798	circRNA	ACAGGGACTTAAACCCAGTTTTGTCTTGCAGCAAATTCCACAGTGGTGTGTGGAGTACAT	NA	circbase	NA	NA	NA	NA	NA	NA	NA	NA	NA	NA	NA	hsa_circ_0005798	chr4	24564042	24572470	-	8428	8428	NM_001358	DHX15
hsa_circ_0033851	0.00566948	0.210149	4.75852	down	2.81443	1.80067	2.62374	A	A	P	4.44387	5.20907	4.36641	P	P	P	hsa_circ_0033851	circRNA	CCCTGGACCCGACAAGGATATGGAGAGAGAAATGATGGACACCGGAGACTTAGAAGGATG	NA	circbase	NA	NA	NA	NA	NA	NA	NA	NA	NA	NA	NA	hsa_circ_0033851	chr14	106331860	106677903	-	346043	345345	NR_002224	ADAM6
hsa_circ_0004086	0.0174948	0.209613	4.7707	down	1.13854	2.11419	2.69306	A	A	A	3.92763	4.91854	4.04863	P	P	P	hsa_circ_0004086	circRNA	CCAACCCGAGAGGTGCAGGAGAGACTGTATACAATTTGAGAGAAGAGAATAGACAACTAA	NA	circbase	NA	NA	NA	NA	NA	NA	NA	NA	NA	NA	NA	hsa_circ_0004086	chr3	167754623	167759262	-	4639	326	NM_014498	GOLIM4
hsa_circ_0058577	0.0134769	0.209142	4.78143	down	2.38149	1.57573	2.7147	A	A	P	4.46079	4.76953	4.41004	P	P	P	hsa_circ_0058577	circRNA	AACACATCAGTGAATGGTAGTGTCTAGAAAGGGTATGTCCCTTCAAGAGAGAGGTGCCAA	NA	circbase	NA	NA	NA	NA	NA	NA	NA	NA	NA	NA	NA	hsa_circ_0058577	chr2	230678585	230744844	-	66259	1891	NM_004238	TRIP12
hsa_circ_0057952	0.00218772	0.209015	4.78434	down	4.43777	4.57673	5.06452	P	P	P	6.8477	7.38702	6.57589	P	P	P	hsa_circ_0057952	circRNA	AAGAGAGAGGTCCGTCTAATGAAGAACAGGTATCTATGCCAGCAGCTCATGCAACATCAT	NA	circbase	NA	NA	NA	NA	NA	NA	NA	NA	NA	NA	NA	hsa_circ_0057952	chr2	208424949	208442379	+	17430	767	NM_134442	CREB1
hsa_circ_0054949	0.00298395	0.207718	4.81422	down	5.19278	5.0371	5.89133	P	P	P	7.70731	7.97203	7.32035	P	P	P	hsa_circ_0054949	circRNA	ACAAACACAGAGAGAGAAGATTCATGAGAGATGCAAGAATATTTGTCCTCCTAAAGATAC	NA	circbase	NA	NA	NA	NA	NA	NA	NA	NA	NA	NA	NA	hsa_circ_0054949	chr2	64126607	64199378	-	72771	2355	NM_016516	VPS54
hsa_circ_0004522	0.000937741	0.207147	4.82749	down	5.13126	4.89714	5.4163	P	P	P	7.31203	7.77649	7.13988	P	P	P	hsa_circ_0004522	circRNA	AACCCAAGAGAGAGAAGATTGAAAAAGCATCCCAGGTAGTCTTCATGAGTGGGAAAGAAA	NA	circbase	NA	NA	NA	NA	NA	NA	NA	NA	NA	NA	NA	hsa_circ_0004522	chr1	200583445	200584737	-	1292	343	NM_014875	KIF14
hsa_circ_0090278	0.00338416	0.206444	4.84393	down	3.62948	3.86588	4.54476	P	P	P	6.25341	6.68966	6.00261	P	P	P	hsa_circ_0090278	circRNA	AGAGAGCAAAAACTGTTCGTCAGGTGGCACAGGAGCAGTTCTTTTTAATGTGCACCAGAT	NA	circbase	NA	NA	NA	NA	NA	NA	NA	NA	NA	NA	NA	hsa_circ_0090278	chrX	41055503	41089080	+	33577	3502	NM_001039590	USP9X
hsa_circ_0047322	0.00280168	0.205377	4.8691	down	1.77932	1.65096	2.49301	A	A	A	3.97434	4.68421	4.16901	P	P	P	hsa_circ_0047322	circRNA	AGCCAAAGAGAGATGAGGATGACATCAATGATGTGACTTCTATGGCAGGGGTCAACCTTA	NA	circbase	NA	NA	NA	NA	NA	NA	NA	NA	NA	NA	NA	hsa_circ_0047322	chr18	23895192	23915195	+	20003	484	NM_005640	TAF4B
hsa_circ_0062091	0.0306549	0.204507	4.88982	down	9.39718	9.68057	10.9042	P	P	P	12.3523	12.6034	12.3523	P	P	P	hsa_circ_0062091	circRNA	AGTGCACCAGCCGGAGGACTGTGATGGAGAGAAGAGAGAGGACTTGGAACAGCTGCAGCA	NA	circbase	NA	NA	NA	NA	NA	NA	NA	NA	NA	NA	NA	hsa_circ_0062091	chr21	47754310	47787054	+	32744	2898	NM_006031	PCNT
hsa_circ_0053005	0.00680263	0.202914	4.92819	down	3.86547	4.51988	5.01705	P	P	P	6.63011	7.22872	6.57631	P	P	P	hsa_circ_0053005	circRNA	AAGAGAGATGAGGTAGAAAAACTGGCACGGACACTTTTCTTGTGGAAGATTGAGGTCCAC	NA	circbase	NA	NA	NA	NA	NA	NA	NA	NA	NA	NA	NA	hsa_circ_0053005	chr2	25047246	25047405	-	159	159	NM_004036	ADCY3
hsa_circ_0047873	0.00329062	0.201833	4.95459	down	4.33466	4.06359	4.9964	P	P	P	6.71598	7.19554	6.47997	P	P	P	hsa_circ_0047873	circRNA	CCAATGTGCTATTGGCAAAGAGAGAGAACTCCATGTTAGTACAGAAATTAGAAGATAAAA	NA	circbase	NA	NA	NA	NA	NA	NA	NA	NA	NA	NA	NA	hsa_circ_0047873	chr18	59894830	59899660	+	4830	558	NM_020854	KIAA1468
hsa_circ_0084113	0.032032	0.201786	4.95574	down	1.84315	2.10045	1.87719	A	A	A	3.30556	4.71986	4.39225	P	P	P	hsa_circ_0084113	circRNA	ACCAACAACCGTCTTTGGTTTCATAAGAGCCTGAGAGAGATTTTTCTAAGGTAAATTTTG	NA	circbase	NA	NA	NA	NA	NA	NA	NA	NA	NA	NA	NA	hsa_circ_0084113	chr8	42251362	42259915	+	8553	978	NM_001135694	VDAC3
hsa_circ_0090025	0.0289417	0.2007	4.98257	down	2.3506	0.906735	2.74507	A	A	P	4.34008	5.07578	3.82572	P	P	P	hsa_circ_0090025	circRNA	AATCAAGTGCGAATAGCCATCAAAGAAATCCCGGAGAGAGATAGCAGGAGAAACAGCACA	NA	circbase	NA	NA	NA	NA	NA	NA	NA	NA	NA	NA	NA	hsa_circ_0090025	chrX	19416343	19449726	-	33383	1071	NM_001001671	MAP3K15
hsa_circ_0040246	0.00198748	0.200063	4.99841	down	4.13175	4.1613	4.84089	P	P	P	6.57832	7.1393	6.38835	P	P	P	hsa_circ_0040246	circRNA	CCTGGCCAAGAAAGTGGTGGAGAGAGAGCTGGATGCTCTTTTGGAACAGCAAAACACCAT	NA	circbase	NA	NA	NA	NA	NA	NA	NA	NA	NA	NA	NA	hsa_circ_0040246	chr16	70551528	70553634	-	2106	198	NM_015386	COG4
hsa_circ_0065778	0.00104316	0.199841	5.00399	down	2.65455	2.69066	3.16928	A	A	P	5.08799	5.52841	4.84108	P	P	P	hsa_circ_0065778	circRNA	AGAGAGCGATAAATGATTCTGGGGACCATTCTGACCACATGCATTACTATCAGGTAGGCT	NA	circbase	NA	NA	NA	NA	NA	NA	NA	NA	NA	NA	NA	hsa_circ_0065778	chr3	50098388	50131308	+	32920	17886	NM_005777	RBM6
hsa_circ_0025869	0.00482845	0.199667	5.00834	down	3.19138	3.0601	3.57209	A	P	P	5.21009	6.10779	5.3613	P	P	P	hsa_circ_0025869	circRNA	TTATATGTACAAGGAGTTGGAAATAAAGAATGGAGAGAGATCCCCGCCTGACGGGAGCTA	NA	circbase	NA	NA	NA	NA	NA	NA	NA	NA	NA	NA	NA	hsa_circ_0025869	chr12	39266805	39299420	-	32615	270	NM_153634	CPNE8
hsa_circ_0037603	0.0296582	0.199337	5.01663	down	0.776228	1.95246	2.57654	A	A	P	3.85353	4.56021	4.31363	P	P	P	hsa_circ_0037603	circRNA	AGAGATTTTGATTTCACAGAGATGATGAGAGCCCTGGGATACCCTCGACATATTTCTATG	NA	circbase	NA	NA	NA	NA	NA	NA	NA	NA	NA	NA	NA	hsa_circ_0037603	chr16	3554719	3565591	+	10872	557	NM_015041	CLUAP1
hsa_circ_0015648	0.000639445	0.199293	5.01775	down	3.15555	3.38987	3.12574	A	P	P	5.30625	5.8126	5.50254	P	P	P	hsa_circ_0015648	circRNA	AGTGCTCCTCTCTGATAAAGCAAAAGATCGAGAGAGGAGAGTTTCAGGAGTGGAGCTAAA	NA	circbase	NA	NA	NA	NA	NA	NA	NA	NA	NA	NA	NA	hsa_circ_0015648	chr1	184671944	184679681	-	7737	698	NM_025191	EDEM3
hsa_circ_0032823	0.0131022	0.197171	5.07174	down	3.43885	2.45741	3.85633	P	A	P	5.38736	6.1288	5.47501	P	P	P	hsa_circ_0032823	circRNA	GAGAAGAGAGGATTTGTGTACATCAATGGCAGAATCATCCAGCGAATCAGATCACTTCCG	NA	circbase	NA	NA	NA	NA	NA	NA	NA	NA	NA	NA	NA	hsa_circ_0032823	chr14	81209418	81382906	-	173488	2821	NM_152446	CEP128
hsa_circ_0075325	0.00244056	0.195699	5.1099	down	1.92417	2.12471	2.39918	A	A	A	4.13139	4.92117	4.37914	P	P	P	hsa_circ_0075325	circRNA	AGCAAGAAGGAAGTGGAAGTGAGGAGAGAGGAGGCCAAGCACCTGGCTAGCCAGTACTGG	NA	circbase	NA	NA	NA	NA	NA	NA	NA	NA	NA	NA	NA	hsa_circ_0075325	chr5	179292837	179297495	-	4658	481	NM_198868	TBC1D9B
hsa_circ_0061362	0.00897244	0.195577	5.11307	down	4.73105	4.74008	5.61906	P	P	P	7.49869	7.91783	6.65892	P	P	P	hsa_circ_0061362	circRNA	AATTACAAGTGCTATGCAGGAATTTGGAACCATGTGTACAGAGAGAGACACAGAAACTGT	NA	circbase	NA	NA	NA	NA	NA	NA	NA	NA	NA	NA	NA	hsa_circ_0061362	chr21	30357012	30358558	-	1546	330	NM_015565	LTN1
hsa_circ_0025836	0.00179506	0.195056	5.12674	down	4.54161	4.77229	5.34282	P	P	P	7.12474	7.65041	6.98972	P	P	P	hsa_circ_0025836	circRNA	CAAGAGAGAGATTCCTGACATTCAGACAACTGACTTGTAACTGACTTATAACTGACTTGT	NA	circbase	NA	NA	NA	NA	NA	NA	NA	NA	NA	NA	NA	hsa_circ_0025836	chr12	32133811	32140256	+	6445	5164	NM_018169	C12orf35
hsa_circ_0052665	0.0274592	0.194172	5.15006	down	1.5299	1.63744	3.23445	A	A	P	4.87861	5.0028	4.16067	P	P	P	hsa_circ_0052665	circRNA	TGGCCACCAGAAGCTGGAGAGGGAGAGAGGATGGGAGGCGAGGAGGCAGCCTGAGGGAAG	NA	circbase	NA	NA	NA	NA	NA	NA	NA	NA	NA	NA	NA	hsa_circ_0052665	chr2	11864480	11935613	+	71133	24104	NM_145693	LPIN1
hsa_circ_0038533	0.00210675	0.194082	5.15247	down	2.45843	2.71242	3.28309	A	A	P	5.03676	5.63552	4.89276	P	P	P	hsa_circ_0038533	circRNA	TTCAACAGAGAGAGATCGATGTCTTATTGTGATGAGTCTCGACTGTCATATCTTCTTCGG	NA	circbase	NA	NA	NA	NA	NA	NA	NA	NA	NA	NA	NA	hsa_circ_0038533	chr16	22470675	22502297	+	31622	3691	NR_027154	LOC641298
hsa_circ_0046024	0.0320798	0.192711	5.18913	down	2.1856	2.06285	2.43099	A	A	A	4.6777	5.14556	3.61817	P	P	P	hsa_circ_0046024	circRNA	ACTAAATTTTGAGTTCCCTACTTCAGTTTATGAGAGAGAAGCAGCATTTGCTGAGCATAG	NA	circbase	NA	NA	NA	NA	NA	NA	NA	NA	NA	NA	NA	hsa_circ_0046024	chr17	78280051	78306431	+	26380	1933	NM_020914	RNF213
hsa_circ_0007394	0.00262223	0.192155	5.20414	down	4.06258	4.38961	4.93798	P	P	P	6.76976	7.30949	6.45647	P	P	P	hsa_circ_0007394	circRNA	CTTTTAGAAGCTCATGGTTGACAGCTCAGAGAGAGAAAGATCTGAGGGAAGATGGATGCA	NA	circbase	NA	NA	NA	NA	NA	NA	NA	NA	NA	NA	NA	hsa_circ_0007394	chr12	99042096	99043462	+	1366	567	NM_181861	APAF1
hsa_circ_0090280	0.0156777	0.192113	5.20526	down	8.69899	9.11185	10.1221	P	P	P	11.88	12.0692	11.4398	P	P	P	hsa_circ_0090280	circRNA	GCAATAACTAAGCACAGCAAGAGAGAGAGCTAAACACTCAGGCGACTACTTTACTCTTTT	NA	circbase	NA	NA	NA	NA	NA	NA	NA	NA	NA	NA	NA	hsa_circ_0090280	chrX	41055844	41058003	+	2159	517	NM_001039590	USP9X
hsa_circ_0082014	0.0259919	0.191099	5.23288	down	9.4443	9.58382	10.793	P	P	P	12.4499	12.5638	12.3708	P	P	P	hsa_circ_0082014	circRNA	ATGATGAGAGATTAATGCAGAAAGCCTGGAGAGAGAGAAACCCCCAAGCTAGGATTTCTG	NA	circbase	NA	NA	NA	NA	NA	NA	NA	NA	NA	NA	NA	hsa_circ_0082014	chr7	116771938	116778586	+	6648	398	NM_021908	ST7
hsa_circ_0035971	0.00375478	0.190913	5.238	down	5.39865	5.11241	6.09928	P	P	P	7.75508	8.35801	7.7625	P	P	P	hsa_circ_0035971	circRNA	TTAATAAAAAACCCCGCAGAGAGAGCAGATTTGAAGCAACTCATGGACCAACTTGGAGGC	NA	circbase	NA	NA	NA	NA	NA	NA	NA	NA	NA	NA	NA	hsa_circ_0035971	chr15	66727364	66782101	+	54737	988	NM_002755	MAP2K1
hsa_circ_0078993	0.0127001	0.189095	5.28835	down	2.77104	1.87664	3.32212	A	A	P	5.14858	5.54097	4.72131	P	P	P	hsa_circ_0078993	circRNA	AGAGCAGAGGGCAGTGACGAAGATCCGAGAGTTTATCCTCCAGAAGATTTATTCCTTCAG	NA	circbase	NA	NA	NA	NA	NA	NA	NA	NA	NA	NA	NA	hsa_circ_0078993	chr6_qbl_hap6	4467213	4468234	-	1021	1021	---	---
hsa_circ_0036811	0.00685479	0.188569	5.30311	down	6.00388	6.05556	7.10263	P	P	P	8.57717	9.33752	8.61838	P	P	P	hsa_circ_0036811	circRNA	AACTGGCAGTAGACAGAAAACTCAGAGAGAGAAAGAGATGTTTATGAGGAGCTGCTCACG	NA	circbase	NA	NA	NA	NA	NA	NA	NA	NA	NA	NA	NA	hsa_circ_0036811	chr15	90986625	91009668	+	23043	1207	NM_003870	IQGAP1
hsa_circ_0082554	0.00329748	0.188394	5.30804	down	2.68674	2.49853	3.383	A	A	P	5.11544	5.79261	4.88029	P	P	P	hsa_circ_0082554	circRNA	AGAGAGTTCATTACCAGCGATACCTCTGGGTATTCTAGTTGTGCGTGGAGACTGTGATTT	NA	circbase	NA	NA	NA	NA	NA	NA	NA	NA	NA	NA	NA	hsa_circ_0082554	chr7	137170119	137172435	-	2316	125	NM_004717	DGKI
hsa_circ_0023641	0.0038695	0.188347	5.30934	down	5.04963	5.04072	5.91653	P	P	P	7.69103	8.13161	7.52515	P	P	P	hsa_circ_0023641	circRNA	AGGAGAGAGAAGAACTCTTCTTGAAGACTAATGCTCAGTTGACAATTCGTTGCAGGCAGT	NA	circbase	NA	NA	NA	NA	NA	NA	NA	NA	NA	NA	NA	hsa_circ_0023641	chr11	75718577	75728024	+	9447	315	NM_003369	UVRAG
hsa_circ_0054926	0.00311138	0.188341	5.30951	down	5.46968	5.14926	6.06163	P	P	P	7.79841	8.32037	7.88311	P	P	P	hsa_circ_0054926	circRNA	TCCAGAGAGAGAAGATAGAGACATTGGGATCTACCAGTATTATGACAAGAAAGATCCACC	NA	circbase	NA	NA	NA	NA	NA	NA	NA	NA	NA	NA	NA	hsa_circ_0054926	chr2	63609040	63714628	-	105588	1464	NM_015910	WDPCP
hsa_circ_0079222	0.0126247	0.188336	5.30966	down	6.50461	6.66732	7.83376	P	P	P	9.56632	9.861	9.0902	P	P	P	hsa_circ_0079222	circRNA	GAGAAGAGAGAACCAGGAGCTGTGGGACATCTGAGTTTCACAGAGATCTTGGACACATCT	NA	circbase	NA	NA	NA	NA	NA	NA	NA	NA	NA	NA	NA	hsa_circ_0079222	chr7	4107469	4185548	+	78079	1512	NM_152744	SDK1
hsa_circ_0019391	0.0132839	0.188082	5.31682	down	8.01826	8.18533	9.28336	P	P	P	10.9848	11.3069	10.7135	P	P	P	hsa_circ_0019391	circRNA	ATGACATATATTATCAGGGAATACCAAGAGCAGAGAGAGCATCCAGGAACCTAGATCTGA	NA	circbase	NA	NA	NA	NA	NA	NA	NA	NA	NA	NA	NA	hsa_circ_0019391	chr10	99991268	100004654	+	13386	1291	NM_014472	C10orf28
hsa_circ_0074153	0.00492193	0.187701	5.32763	down	4.7803	4.82044	5.77293	P	P	P	7.6023	8.01649	7.07664	P	P	P	hsa_circ_0074153	circRNA	CAAGAGAGAGATCAGAAGCAATCAAGGGAGCAGTTGTTGGTATTGATTTGGGTACTACCA	NA	circbase	NA	NA	NA	NA	NA	NA	NA	NA	NA	NA	NA	hsa_circ_0074153	chr5	137902689	137909539	-	6850	739	NM_004134	HSPA9
hsa_circ_0030474	0.00144999	0.186851	5.35185	down	3.01499	2.41753	2.89022	A	A	P	5.13721	5.59478	4.80795	P	P	P	hsa_circ_0030474	circRNA	AGAGAGTTTTAGCATCAGTATACAGTCTGGCTTTGAAGCTATGAGTCAGCTGTCCCAGTG	NA	circbase	NA	NA	NA	NA	NA	NA	NA	NA	NA	NA	NA	hsa_circ_0030474	chr13	77655971	77817295	-	161324	8666	NM_015057	MYCBP2
hsa_circ_0058919	0.0120241	0.186738	5.35508	down	8.53119	8.65134	9.68415	P	P	P	11.3348	11.7427	11.3048	P	P	P	hsa_circ_0058919	circRNA	ACTGACCGTGTCTTACATCAGTTCAGAGAGAGAGGAATTCATAGCAGTGTGCAGTGCAAA	NA	circbase	NA	NA	NA	NA	NA	NA	NA	NA	NA	NA	NA	hsa_circ_0058919	chr2	240929490	240961757	-	32267	924	NM_004544	NDUFA10
hsa_circ_0039303	0.00755801	0.186365	5.36583	down	3.51941	3.43332	3.28849	P	P	P	5.3847	6.25242	5.75243	P	P	P	hsa_circ_0039303	circRNA	ACAGCATAAGGAAGCCAAGTTGGACCGTTCTGATGTGACTGAGAGAGAAGACTCAAAAAA	NA	circbase	NA	NA	NA	NA	NA	NA	NA	NA	NA	NA	NA	hsa_circ_0039303	chr16	48296688	48337216	+	40528	908	NM_031490	LONP2
hsa_circ_0080862	0.00209441	0.186246	5.36925	down	5.97306	5.61958	6.48678	P	P	P	8.32542	8.82748	8.26549	P	P	P	hsa_circ_0080862	circRNA	CACCATTTTTAAAAATAAAATCAAAGACAAAATTAAAGAGAGAGACAAAGAAAAAGAAAG	NA	circbase	NA	NA	NA	NA	NA	NA	NA	NA	NA	NA	NA	hsa_circ_0080862	chr7	77365726	77394949	+	29223	896	NM_198467	RSBN1L
hsa_circ_0050172	0.00222765	0.185617	5.38745	down	5.03963	4.66886	5.56345	P	P	P	7.46439	7.90613	7.25296	P	P	P	hsa_circ_0050172	circRNA	AGCCTGGAGTGCTATCAAGCCCAGAGAGAGACGTGGAGAGGGACGTCTTCCTGTATAGAG	NA	circbase	NA	NA	NA	NA	NA	NA	NA	NA	NA	NA	NA	hsa_circ_0050172	chr19	19017768	19023855	-	6087	317	NM_007263	COPE
hsa_circ_0009924	0.00954389	0.185333	5.3957	down	2.0926	1.14513	1.10494	A	A	A	3.17954	4.52114	3.86104	P	P	P	hsa_circ_0009924	circRNA	TGGAAACTAAAATAAAACCTAGTTGGAAATCCTTTGTGAGTGCGGCGGCAGCACATGGAG	NA	circbase	NA	NA	NA	NA	NA	NA	NA	NA	NA	NA	NA	hsa_circ_0009924	chr1	12061457	12073572	+	12115	3408	NM_014874	MFN2
hsa_circ_0016962	0.031632	0.185238	5.39846	down	8.95815	9.47448	10.7209	P	P	P	12.2582	12.5869	12.163	P	P	P	hsa_circ_0016962	circRNA	TTCTCAAAAACAAAGAGTATCATCAACGGGAAGTGAGAGAGAGATGCAGGTCAGCTCCTC	NA	circbase	NA	NA	NA	NA	NA	NA	NA	NA	NA	NA	NA	hsa_circ_0016962	chr1	233296028	233372726	-	76698	1295	NM_014801	PCNXL2
hsa_circ_0013662	0.00444168	0.185097	5.40257	down	4.3703	4.06217	5.13052	P	P	P	6.84598	7.43483	6.68892	P	P	P	hsa_circ_0013662	circRNA	TATCAAATTGGGAAAGAACTAGAGAGAGACACAAGTCACCCCGGAATAAAGACGGCAGAG	NA	circbase	NA	NA	NA	NA	NA	NA	NA	NA	NA	NA	NA	hsa_circ_0013662	chr1	116202261	116240845	+	38584	8349	NM_138959	VANGL1
hsa_circ_0065088	0.00414645	0.184764	5.41232	down	5.65132	5.5987	6.54102	P	P	P	8.4741	8.7172	8.0325	P	P	P	hsa_circ_0065088	circRNA	ATCTGGGCAGGTGCAAGGGAGCAGCCAAGAGAGAGACAGACACGATGGATACCTTTGTTG	NA	circbase	NA	NA	NA	NA	NA	NA	NA	NA	NA	NA	NA	hsa_circ_0065088	chr3	45537766	45565600	+	27834	881	NM_015340	LARS2
hsa_circ_0082190	0.0168316	0.184727	5.41338	down	8.04446	8.24936	9.41108	P	P	P	11.061	11.4245	10.8741	P	P	P	hsa_circ_0082190	circRNA	CCCCTTCCGGCCCTGGAGGGAGAGAGAGCCAGAGAGCGGCCGAGCGCCTAGGAGGCCCGC	NA	circbase	NA	NA	NA	NA	NA	NA	NA	NA	NA	NA	NA	hsa_circ_0082190	chr7	128470482	128482428	+	11946	2474	NM_001458	FLNC
hsa_circ_0041679	0.0277369	0.183987	5.43515	down	3.39578	1.81835	3.19237	P	A	P	5.24737	5.65666	5.2337	P	P	P	hsa_circ_0041679	circRNA	GAGAGACCAGTTTGCCATCTCTTGGAGCAAGAGCGACAACAACACAACCAGTTAAAACAT	NA	circbase	NA	NA	NA	NA	NA	NA	NA	NA	NA	NA	NA	hsa_circ_0041679	chr17	5253745	5266311	+	12566	884	NM_004703	RABEP1
hsa_circ_0022621	0.00539517	0.183943	5.43646	down	5.64692	5.59567	6.61015	P	P	P	8.24385	8.85896	8.22364	P	P	P	hsa_circ_0022621	circRNA	CAAGAGAGAGACAGCATGATCCGCGTTGGAACCAATTACCAGGCCGTAATTCCGGAGTGC	NA	circbase	NA	NA	NA	NA	NA	NA	NA	NA	NA	NA	NA	hsa_circ_0022621	chr11	63681732	63683083	-	1351	548	NM_173587	RCOR2
hsa_circ_0058287	0.0114691	0.183767	5.44168	down	8.66087	8.80617	9.82633	P	P	P	11.5494	11.9081	11.419	P	P	P	hsa_circ_0058287	circRNA	CTACATACGGCTCCCAAACTGCCTCCAGGAGAGAGAGAACCTTCACAGGAAGCAGGTACA	NA	circbase	NA	NA	NA	NA	NA	NA	NA	NA	NA	NA	NA	hsa_circ_0058287	chr2	219513357	219515249	-	1892	993	NM_001105537	ZNF142
hsa_circ_0050173	0.00322554	0.183665	5.44469	down	5.67424	5.73918	6.51253	P	P	P	8.12276	8.97131	8.15633	P	P	P	hsa_circ_0050173	circRNA	AGAGTCGGAGCTATCAAGCCCAGAGAGAGACGTGGAGAGGGACGTCTTCCTGTATAGAGC	NA	circbase	NA	NA	NA	NA	NA	NA	NA	NA	NA	NA	NA	hsa_circ_0050173	chr19	19021779	19023855	-	2076	164	NM_007263	COPE
hsa_circ_0025722	0.00140572	0.182012	5.49413	down	2.85907	2.81241	3.28515	A	A	P	5.29388	5.85511	5.12517	P	P	P	hsa_circ_0025722	circRNA	TCTGGATTTACAGAGGTAAAGTGTTGAGAGAGGAGAACCAGTGCATTGCTCCTGTGGTTT	NA	circbase	NA	NA	NA	NA	NA	NA	NA	NA	NA	NA	NA	hsa_circ_0025722	chr12	27521194	27556474	+	35280	1555	NM_020183	ARNTL2
hsa_circ_0008273	0.00561837	0.181841	5.49932	down	1.79953	2.75967	2.68042	A	A	P	4.38699	5.48626	4.69442	P	P	P	hsa_circ_0008273	circRNA	CTTGCTGTTAGCAGATCAGAAGAGGCAGAAGTGGATGTGAGAGAAAGAGAGACACAGAGA	NA	circbase	NA	NA	NA	NA	NA	NA	NA	NA	NA	NA	NA	hsa_circ_0008273	chr9	16672063	16727995	-	55932	55932	NM_017637	BNC2
hsa_circ_0000523	0.00723535	0.180896	5.52805	down	3.35094	2.05555	2.64946	A	A	A	5.06115	5.73276	4.7816	P	P	P	hsa_circ_0000523	circRNA	AGAGAGCCTTCTGAACCAACAGTCCACTAAGGAACAACAGAGCAAGAAGATCTACGGAAT	NA	circbase	NA	NA	NA	NA	NA	NA	NA	NA	NA	NA	NA	hsa_circ_0000523	chr14	21971315	21972024	-	709	623	NM_019852	METTL3
hsa_circ_0074314	0.0117762	0.180842	5.52968	down	3.61468	3.0825	4.57402	P	P	P	6.0135	6.93535	5.88984	P	P	P	hsa_circ_0074314	circRNA	CAGAAGAGAGAGCAACTCATAGACATGAATGCAGGGCATGAGCCAGAAGGAGAGCTCTAA	NA	circbase	NA	NA	NA	NA	NA	NA	NA	NA	NA	NA	NA	hsa_circ_0074314	chr5	140905604	140963182	-	57578	3172	NM_005219	DIAPH1
hsa_circ_0088753	0.00189723	0.180541	5.5389	down	2.79274	2.77359	3.15322	A	A	P	5.33588	5.74273	4.98174	P	P	P	hsa_circ_0088753	circRNA	ATGGATTTAGCCATAGTGCACACATTGAGAGAGGAGAAGGAATGTAGCATGAGTCGGGTA	NA	circbase	NA	NA	NA	NA	NA	NA	NA	NA	NA	NA	NA	hsa_circ_0088753	chr9	131018107	131023538	-	5431	2996	NM_004486	GOLGA2
hsa_circ_0036810	0.00524848	0.180328	5.54546	down	5.59253	5.48485	6.49663	P	P	P	8.29697	8.73506	8.1088	P	P	P	hsa_circ_0036810	circRNA	TATCAGAGAAACAGAAAACTCAGAGAGAGAAAGAGATGTTTATGAGGAGCTGCTCACGCA	NA	circbase	NA	NA	NA	NA	NA	NA	NA	NA	NA	NA	NA	hsa_circ_0036810	chr15	90986625	90992875	+	6250	334	NM_003870	IQGAP1
hsa_circ_0041692	0.00543166	0.179865	5.55971	down	7.00905	7.04407	7.98244	P	P	P	9.82942	10.1969	9.59318	P	P	P	hsa_circ_0041692	circRNA	GAGAAGAGAGATCCCAAGTGTCCTTCAAGATATCACTGTACTCATGAAGCTGGTGTACAT	NA	circbase	NA	NA	NA	NA	NA	NA	NA	NA	NA	NA	NA	hsa_circ_0041692	chr17	5290924	5302970	-	12046	643	NM_002532	NUP88
hsa_circ_0012660	0.00983582	0.179721	5.56417	down	0.993719	1.96743	2.37986	A	A	A	4.09695	4.91328	3.86346	P	P	P	hsa_circ_0012660	circRNA	TCAAACATAGATCTGGAGAGCAGAGACTGTAGCCGCATGGTGCCGGCTGAGAAGACCCGT	NA	circbase	NA	NA	NA	NA	NA	NA	NA	NA	NA	NA	NA	hsa_circ_0012660	chr1	55062931	55065088	+	2157	277	NM_147161	ACOT11
hsa_circ_0058735	0.00449184	0.179481	5.57161	down	6.92671	7.04423	7.86824	P	P	P	9.68415	10.1211	9.60493	P	P	P	hsa_circ_0058735	circRNA	TTGCCCGAAGGAAACAGCTAGAGCAAGAGAGAAGAGAGGCAGAAATGAGGGCAAAACGGG	NA	circbase	NA	NA	NA	NA	NA	NA	NA	NA	NA	NA	NA	hsa_circ_0058735	chr2	233681580	233681742	+	162	162	NM_015575	GIGYF2
hsa_circ_0036812	0.00309145	0.179008	5.58633	down	5.66128	5.81128	6.60571	P	P	P	8.32002	8.99784	8.27447	P	P	P	hsa_circ_0036812	circRNA	TGTTCATGTTACAGAAAACTCAGAGAGAGAAAGAGATGTTTATGAGGAGCTGCTCACGCA	NA	circbase	NA	NA	NA	NA	NA	NA	NA	NA	NA	NA	NA	hsa_circ_0036812	chr15	90986625	91045475	+	58850	6281	NM_003870	IQGAP1
hsa_circ_0041103	0.00242439	0.178571	5.6	down	4.74395	4.59885	5.15944	P	P	P	7.14954	7.79135	6.93535	P	P	P	hsa_circ_0041103	circRNA	ATGTTCCCTGGAGAGAGAGCGCTGTACAGCATGGAATGTGCGTTCCACCCCCTGTTCAGT	NA	circbase	NA	NA	NA	NA	NA	NA	NA	NA	NA	NA	NA	hsa_circ_0041103	chr16	89962397	89967202	+	4805	453	NM_014972	TCF25
hsa_circ_0054954	0.0022601	0.178412	5.60501	down	5.00421	4.95502	5.76327	P	P	P	7.59957	8.11051	7.55334	P	P	P	hsa_circ_0054954	circRNA	CCAAGCTCAGAGAGAGAAGATTCATGAGAGATGCAAGAATATTTGTCCTCCTAAAGATAC	NA	circbase	NA	NA	NA	NA	NA	NA	NA	NA	NA	NA	NA	hsa_circ_0054954	chr2	64147579	64199378	-	51799	1673	NM_016516	VPS54
hsa_circ_0019011	0.000936692	0.178226	5.61085	down	4.34397	3.68748	4.29125	P	P	P	6.33015	6.92325	6.55863	P	P	P	hsa_circ_0019011	circRNA	GGGAGCAGAGAGATGTTTACGAGTTTTAGAAAGTTAAAAGAATGTGTGGATCATTTAAGT	NA	circbase	NA	NA	NA	NA	NA	NA	NA	NA	NA	NA	NA	hsa_circ_0019011	chr10	88220155	88220253	-	98	98	NM_015045	WAPAL
hsa_circ_0091506	0.00442255	0.177906	5.62096	down	2.93195	3.14096	3.78627	A	A	P	5.45557	6.38714	5.40766	P	P	P	hsa_circ_0091506	circRNA	TGGCTGGAAGGGGGACAATGATGGAGAGAGAAAGCATCAAAAGCTTCTGGAAGCAATCAG	NA	circbase	NA	NA	NA	NA	NA	NA	NA	NA	NA	NA	NA	hsa_circ_0091506	chrX	129042035	129045897	+	3862	435	NM_006649	UTP14A
hsa_circ_0007256	0.0102491	0.177491	5.6341	down	1.5483	2.2771	0.827961	A	A	A	3.791	4.74946	3.70571	P	P	P	hsa_circ_0007256	circRNA	GCAGCAGCTGGTTATTATCGCACTGAGAGAGATAAGGGCACACAGTATGAACTCTTTTTT	NA	circbase	NA	NA	NA	NA	NA	NA	NA	NA	NA	NA	NA	hsa_circ_0007256	chr10	43654162	43662546	+	8384	593	NM_018590	CSGALNACT2
hsa_circ_0080487	0.0110504	0.177253	5.64167	down	8.0039	8.04304	9.14121	P	P	P	10.9247	11.2654	10.745	P	P	P	hsa_circ_0080487	circRNA	TCAACTTAAAGAGAGACTAGAGAAGAGAGAGTATGAAGCCCGCTTGGAAAGGTACAGTGA	NA	circbase	NA	NA	NA	NA	NA	NA	NA	NA	NA	NA	NA	hsa_circ_0080487	chr7	72879768	72925182	-	45414	2964	NM_032408	BAZ1B
hsa_circ_0057437	0.0259441	0.17697	5.65067	down	8.19505	8.56943	9.82353	P	P	P	11.4844	11.7733	11.3203	P	P	P	hsa_circ_0057437	circRNA	TGGGCAACCTGGTCCGAGGGGAATGCCAGGAGAGAGAGGGAGACTTGGGCCACAGGGTGC	NA	circbase	NA	NA	NA	NA	NA	NA	NA	NA	NA	NA	NA	hsa_circ_0057437	chr2	189916045	189943295	-	27250	1926	NM_000393	COL5A2
hsa_circ_0045350	0.00131	0.176951	5.65129	down	4.30107	4.38941	4.992	P	P	P	6.9396	7.35824	6.9408	P	P	P	hsa_circ_0045350	circRNA	ACAGCAGTGTAGAGGAGGTTCAGATGAGCCCCTGCTGACTTGAGAGAGACAGAGAGACCA	NA	circbase	NA	NA	NA	NA	NA	NA	NA	NA	NA	NA	NA	hsa_circ_0045350	chr17	63545637	63554854	-	9217	1072	NM_004655	AXIN2
hsa_circ_0075752	0.00032161	0.176843	5.65472	down	1.64114	1.15083	1.57584	A	A	A	3.98619	4.20252	3.67716	P	P	P	hsa_circ_0075752	circRNA	TTCTGGCTTTGATGAAGATGACAAGAGAGATGATGAGGATGGTGATGATATGGATAGTTA	NA	circbase	NA	NA	NA	NA	NA	NA	NA	NA	NA	NA	NA	hsa_circ_0075752	chr6	17775245	17790141	-	14896	996	NM_022113	KIF13A
hsa_circ_0033204	0.00590681	0.17678	5.65674	down	1.94163	1.87594	0.843627	A	A	A	3.9181	4.60775	3.71638	P	P	P	hsa_circ_0033204	circRNA	ACACTTCCAGCTTTTAGAGCTCTTTGACAGTGAAGATCCTCGGGAGAGAGATTTTCTTAA	NA	circbase	NA	NA	NA	NA	NA	NA	NA	NA	NA	NA	NA	hsa_circ_0033204	chr14	102349768	102368226	+	18458	525	NM_001161725	PPP2R5C
hsa_circ_0040584	0.038023	0.176679	5.65999	down	1.00039	0.990786	2.9528	A	A	P	3.9684	4.78534	4.53381	P	P	P	hsa_circ_0040584	circRNA	GTCTTGCTGCTGGATTCAAGGATCATTCATGAAAACATAGTAGAAAAAGAGAGAGTCCAA	NA	circbase	NA	NA	NA	NA	NA	NA	NA	NA	NA	NA	NA	hsa_circ_0040584	chr16	81060130	81065090	+	4960	3157	NM_001100624	CENPN
hsa_circ_0036932	0.00481948	0.176637	5.66131	down	4.64029	4.65108	5.62779	P	P	P	7.51226	7.89108	7.164	P	P	P	hsa_circ_0036932	circRNA	AGAGAGAAAGGAAGGAGATCAGCGTTGGATCAACACTGTAGCTCAGGCCTTACACCTTCT	NA	circbase	NA	NA	NA	NA	NA	NA	NA	NA	NA	NA	NA	hsa_circ_0036932	chr15	91542906	91550803	-	7897	1276	NM_018668	VPS33B
hsa_circ_0062301	0.00262375	0.176499	5.66576	down	5.53082	5.82617	6.34043	P	P	P	8.31022	8.66742	8.31513	P	P	P	hsa_circ_0062301	circRNA	TGAAGAATGCAGGAAAGAGATCGAAGAGAGAGAAAAGAAAGCGAGGTTCGGGTCGTGGGG	NA	circbase	NA	NA	NA	NA	NA	NA	NA	NA	NA	NA	NA	hsa_circ_0062301	chr22	20105023	20113891	+	8868	654	NM_002882	RANBP1
hsa_circ_0054219	0.00376658	0.176238	5.67415	down	3.75365	3.68393	4.06258	P	P	P	5.95722	6.79059	6.15855	P	P	P	hsa_circ_0054219	circRNA	ACCAAAGATCTGGCAGCAGAAGGGAAAAGAAAAAATAATGGAGAGAGAATGCTAACGAGC	NA	circbase	NA	NA	NA	NA	NA	NA	NA	NA	NA	NA	NA	hsa_circ_0054219	chr2	39681437	39681506	+	69	69	NR_037875	LOC728730
hsa_circ_0019566	0.00228691	0.175951	5.68339	down	4.75245	4.67458	5.52256	P	P	P	7.45335	7.8926	7.19668	P	P	P	hsa_circ_0019566	circRNA	TGTGGCCAAAAATTCCTCAGAGAGAGAAGACTGTAATAATGGCGAACCCCCTAGGAAGAT	NA	circbase	NA	NA	NA	NA	NA	NA	NA	NA	NA	NA	NA	hsa_circ_0019566	chr10	103221737	103239214	+	17477	168	NM_033637	BTRC
hsa_circ_0035058	0.00147041	0.173515	5.76319	down	4.91308	4.63108	5.4559	P	P	P	7.29278	7.93591	7.39002	P	P	P	hsa_circ_0035058	circRNA	TCATTTATCAGGAAGAGAGAGAAAATCCTTCAAAACGGAGTAGAATTGAACGTGATATAG	NA	circbase	NA	NA	NA	NA	NA	NA	NA	NA	NA	NA	NA	hsa_circ_0035058	chr15	44776421	44792011	+	15590	783	NM_016396	CTDSPL2
hsa_circ_0054927	0.00202736	0.173372	5.76796	down	4.79993	4.44992	5.30836	P	P	P	7.27278	7.85728	7.00861	P	P	P	hsa_circ_0054927	circRNA	ACAGAAGCTCACTCCAGAGAGAGAAGGATAGAGATTCCTTCTGCCATCAGATGTCTTTCT	NA	circbase	NA	NA	NA	NA	NA	NA	NA	NA	NA	NA	NA	hsa_circ_0054927	chr2	63609040	63720074	-	111034	1549	NM_015910	WDPCP
hsa_circ_0027853	0.0216876	0.173353	5.76857	down	1.99378	3.31783	3.39622	A	P	P	5.44682	5.80106	5.38742	P	P	P	hsa_circ_0027853	circRNA	TACTCGTATTCAGGATCCACAGAGAGGAGAGATCCCATGGACAAAACTGAAAACACATCC	NA	circbase	NA	NA	NA	NA	NA	NA	NA	NA	NA	NA	NA	hsa_circ_0027853	chr12	100492129	100497729	-	5600	321	NM_015054	UHRF1BP1L
hsa_circ_0057975	0.000930771	0.173154	5.77521	down	4.11217	3.99164	4.67969	P	P	P	6.68531	7.1693	6.53764	P	P	P	hsa_circ_0057975	circRNA	TCTCCTGCTCGAAATAGAGAGAGCAGAAGGAGGCCAGGGAGAACAGCAGCCTTTGAGTGG	NA	circbase	NA	NA	NA	NA	NA	NA	NA	NA	NA	NA	NA	hsa_circ_0057975	chr2	209138307	209153542	+	15235	739	NM_015040	PIKFYVE
hsa_circ_0018506	0.00431369	0.172892	5.78395	down	2.51962	2.76413	3.45511	A	A	P	5.22298	6.05395	5.00477	P	P	P	hsa_circ_0018506	circRNA	GGTCTTAAAGCTACAAAAGACCCCACAGCTGTAGAGAGAGCAAACTTGTTAAACATGGCT	NA	circbase	NA	NA	NA	NA	NA	NA	NA	NA	NA	NA	NA	hsa_circ_0018506	chr10	70164427	70164601	-	174	174	NM_017987	RUFY2
hsa_circ_0065087	0.00242265	0.172524	5.79629	down	5.66075	5.635	6.46714	P	P	P	8.33941	8.85841	8.25757	P	P	P	hsa_circ_0065087	circRNA	TGCCCTCTCGGTGCAAGGGAGCAGCCAAGAGAGAGACAGACACGATGGATACCTTTGTTG	NA	circbase	NA	NA	NA	NA	NA	NA	NA	NA	NA	NA	NA	hsa_circ_0065087	chr3	45537766	45561788	+	24022	769	NM_015340	LARS2
hsa_circ_0059847	0.0156324	0.172271	5.80481	down	1.67238	0.727759	2.16439	A	A	A	3.79728	4.89785	3.38155	P	P	P	hsa_circ_0059847	circRNA	AACTAAGGTTGTTCTGCAGCTGATTCATGAGAGAGATAACATCTGTAAACAGATCCACCT	NA	circbase	NA	NA	NA	NA	NA	NA	NA	NA	NA	NA	NA	hsa_circ_0059847	chr20	31946646	31962018	-	15372	859	NM_016408	CDK5RAP1
hsa_circ_0036541	0.00351446	0.171873	5.81825	down	2.91936	3.33289	3.95885	A	P	P	5.67584	6.50856	5.67092	P	P	P	hsa_circ_0036541	circRNA	CAACAAAATGGAGCTCATGAAAGACTTCTTAGAGAAGAGAGACAAGGGGAAACTTCTCAT	NA	circbase	NA	NA	NA	NA	NA	NA	NA	NA	NA	NA	NA	hsa_circ_0036541	chr15	81427610	81430476	+	2866	408	NM_173528	C15orf26
hsa_circ_0043344	0.0102308	0.171441	5.83291	down	8.35319	8.38471	9.4867	P	P	P	11.2312	11.6848	11.1958	P	P	P	hsa_circ_0043344	circRNA	TCAGTGACGAAGAGGACAAGGGAGAGAGAGCAGCATCAAGGCTGGCCGCCGCTCCTCCTA	NA	circbase	NA	NA	NA	NA	NA	NA	NA	NA	NA	NA	NA	hsa_circ_0043344	chr17	36625764	36654068	+	28304	1514	NM_001199417	ARHGAP23
hsa_circ_0020895	0.0270425	0.17139	5.83465	down	2.71743	1.53695	3.41772	A	A	P	5.22235	5.63865	4.93098	P	P	P	hsa_circ_0020895	circRNA	ATGGAGAGAGACCCTGTTTGGCAATAACAAGCTTACTACATTTGGAAGCAGCACAACCAG	NA	circbase	NA	NA	NA	NA	NA	NA	NA	NA	NA	NA	NA	hsa_circ_0020895	chr11	3746332	3781856	-	35524	812	NM_005387	NUP98
hsa_circ_0030372	0.0322615	0.171139	5.84319	down	3.81138	2.01024	3.52521	P	A	P	5.65035	6.139	5.70453	P	P	P	hsa_circ_0030372	circRNA	TTATGTGAACCTGAGCAGTTTGTGGTTGTGAGAGAAGAGAAGAGGAAGATATTGAAGAGA	NA	circbase	NA	NA	NA	NA	NA	NA	NA	NA	NA	NA	NA	hsa_circ_0030372	chr13	60485868	60499004	-	13136	293	NM_001042517	DIAPH3
hsa_circ_0013487	0.00564956	0.170515	5.86458	down	1.00471	1.8922	2.20108	A	A	A	4.21189	4.79016	3.83835	P	P	P	hsa_circ_0013487	circRNA	TGAAGGAAGGAGAGAGAAAACAGGTTTTGCAGTCTTTCACTTTAAAAACTCAAAATGGAA	NA	circbase	NA	NA	NA	NA	NA	NA	NA	NA	NA	NA	NA	hsa_circ_0013487	chr1	111492472	111495583	-	3111	1947	NM_018372	LRIF1
hsa_circ_0050454	0.0221335	0.170484	5.86566	down	2.94929	2.27035	2.4251	A	A	A	4.72214	5.88037	4.30772	P	P	P	hsa_circ_0050454	circRNA	AAAGGATATTTTATAAATTAGGGGGCGAGAGAGAAAGTAACTCCAGGACGAGACCGGAGC	NA	circbase	NA	NA	NA	NA	NA	NA	NA	NA	NA	NA	NA	hsa_circ_0050454	chr19	34287750	34306666	+	18916	4932	NM_024076	KCTD15
hsa_circ_0002623	0.00840211	0.170434	5.86738	down	4.52038	5.02732	5.8732	P	P	P	7.70913	8.19802	7.38367	P	P	P	hsa_circ_0002623	circRNA	AGCCTGGGACACCTGAGGGAAAGAACTAGAGAGAGACACAAGTCACCCCGGAATAAAGAC	NA	circbase	NA	NA	NA	NA	NA	NA	NA	NA	NA	NA	NA	hsa_circ_0002623	chr1	116202261	116206889	+	4628	741	NM_138959	VANGL1
hsa_circ_0025720	0.00550834	0.17016	5.87683	down	3.39163	2.37627	3.31735	P	A	P	5.0252	6.17671	5.51943	P	P	P	hsa_circ_0025720	circRNA	TTAAAATGAAGGCCTTCAGGTAAAGTGTTGAGAGAGGAGAACCAGTGCATTGCTCCTGTG	NA	circbase	NA	NA	NA	NA	NA	NA	NA	NA	NA	NA	NA	hsa_circ_0025720	chr12	27521194	27529320	+	8126	295	NM_020183	ARNTL2
hsa_circ_0049986	0.0135937	0.169858	5.88726	down	7.77605	7.83736	8.99199	P	P	P	10.7624	11.1355	10.6862	P	P	P	hsa_circ_0049986	circRNA	AACACTTCCTTTGAGGGAGAGCAGAGAGATCACTACATTAAACCATAAGCTTCAGGACGC	NA	circbase	NA	NA	NA	NA	NA	NA	NA	NA	NA	NA	NA	hsa_circ_0049986	chr19	17513754	17514998	-	1244	587	NM_004335	BST2
hsa_circ_0017342	0.00499529	0.169699	5.8928	down	2.05581	3.15894	2.95386	A	P	P	5.08481	5.76063	5.11435	P	P	P	hsa_circ_0017342	circRNA	ACTGAGAGAGATGCCACTTGTTTGTTAAACTCGGGAGTTGTTCATTTAACTTGTACTGGC	NA	circbase	NA	NA	NA	NA	NA	NA	NA	NA	NA	NA	NA	hsa_circ_0017342	chr1	247055080	247062814	-	7734	513	NM_015446	AHCTF1
hsa_circ_0062912	0.000399815	0.169636	5.89499	down	5.03504	4.90648	5.46111	P	P	P	7.53289	8.02204	7.52845	P	P	P	hsa_circ_0062912	circRNA	ACCACATGAAGAGCTAGAGAGACTTGCAGAGAGAGTTTGGAGATAGTAAGCGTGTCTTTG	NA	circbase	NA	NA	NA	NA	NA	NA	NA	NA	NA	NA	NA	hsa_circ_0062912	chr22	31851837	31859119	-	7282	514	NM_019843	EIF4ENIF1
hsa_circ_0082189	0.0162736	0.169128	5.91268	down	8.39205	8.58189	9.80413	P	P	P	11.4677	11.9502	11.4245	P	P	P	hsa_circ_0082189	circRNA	GTGTCGGAAGCCCTGGAGGGAGAGAGAGCCAGAGAGCGGCCGAGCGCCTAGGAGGCCCGC	NA	circbase	NA	NA	NA	NA	NA	NA	NA	NA	NA	NA	NA	hsa_circ_0082189	chr7	128470482	128478857	+	8375	1620	NM_001458	FLNC
hsa_circ_0057042	0.00792202	0.169049	5.91545	down	3.27875	2.40708	3.74669	A	A	P	5.4897	6.26117	5.54097	P	P	P	hsa_circ_0057042	circRNA	GGATACTAGAGTTAAGTATGAGAGAGAAGCTAGTAAATACTGGGACACATTTTACAAGAT	NA	circbase	NA	NA	NA	NA	NA	NA	NA	NA	NA	NA	NA	hsa_circ_0057042	chr2	172195693	172196064	-	371	371	NM_024770	METTL8
hsa_circ_0044584	0.00180222	0.16899	5.91749	down	5.80239	5.63455	6.48511	P	P	P	8.40199	8.97082	8.29599	P	P	P	hsa_circ_0044584	circRNA	GCAGAGAGAGGTGTCTGTGAACCCAGCCTACCAGGCTATGGAACTGGAGTATGTCCTCAA	NA	circbase	NA	NA	NA	NA	NA	NA	NA	NA	NA	NA	NA	hsa_circ_0044584	chr17	48538993	48540913	+	1920	593	NM_025149	ACSF2
hsa_circ_0043350	0.00491896	0.168909	5.92034	down	3.92922	3.27946	4.47468	P	P	P	6.20128	7.04031	6.21138	P	P	P	hsa_circ_0043350	circRNA	ACTGGTTCTTCAGTGACGAAGAGGACAAGGGAGAGAGAACAAATACAACGACTTCATCGA	NA	circbase	NA	NA	NA	NA	NA	NA	NA	NA	NA	NA	NA	hsa_circ_0043350	chr17	36646342	36654068	+	7726	332	NM_001199417	ARHGAP23
hsa_circ_0053007	0.00260161	0.16842	5.93754	down	7.29015	7.86397	8.28646	P	P	P	10.787	10.4292	9.99535	P	P	P	hsa_circ_0053007	circRNA	GAGAGATGAGAAATACCACCAGCTGCGGATTAAGATCCTGGGCGACTGCTACTACTGCAT	NA	circbase	NA	NA	NA	NA	NA	NA	NA	NA	NA	NA	NA	hsa_circ_0053007	chr2	25047246	25064255	-	17009	1668	NM_004036	ADCY3
hsa_circ_0057442	0.02128	0.168376	5.93909	down	8.64362	8.66032	9.98381	P	P	P	11.9222	11.6014	11.8932	P	P	P	hsa_circ_0057442	circRNA	AAACCAGGTGATCAAGGTCCGAGGGGAATGCCAGGAGAGAGAGGGAGACTTGGGCCACAG	NA	circbase	NA	NA	NA	NA	NA	NA	NA	NA	NA	NA	NA	hsa_circ_0057442	chr2	189925455	189943295	-	17840	1080	NM_000393	COL5A2
hsa_circ_0072544	0.0116469	0.167728	5.96205	down	3.80415	3.81405	3.87157	P	P	P	6.02951	6.90442	6.11459	P	P	P	hsa_circ_0072544	circRNA	AGTGAAAGAGCCGTCTTTAAATCCTGAGTATGAGAGAGAACCAAATCACAATAAGTCTTT	NA	circbase	NA	NA	NA	NA	NA	NA	NA	NA	NA	NA	NA	hsa_circ_0072544	chr5	56531792	56543042	+	11250	393	NM_022913	GPBP1
hsa_circ_0082128	0.00874558	0.167634	5.96536	down	1.92636	1.7887	1.26827	A	A	A	3.76028	4.90121	3.82992	P	P	P	hsa_circ_0082128	circRNA	TTGGAGGAATGAGATGCTGAGCAGCAGAGAGAGTCTGCTGCTGGGGCCTAAAATTTACAG	NA	circbase	NA	NA	NA	NA	NA	NA	NA	NA	NA	NA	NA	hsa_circ_0082128	chr7	127358649	127484477	+	125828	2996	NM_014390	SND1
hsa_circ_0058588	0.0418758	0.166569	6.00352	down	0.860718	0.831706	2.95205	A	A	P	4.45618	4.87936	4.05845	P	P	P	hsa_circ_0058588	circRNA	TGGATTACAGTGAATGGTAGTGTCTAGAAAGGGTATGTCCCTTCAAGAGAGAGGTGCCAA	NA	circbase	NA	NA	NA	NA	NA	NA	NA	NA	NA	NA	NA	hsa_circ_0058588	chr2	230723500	230744844	-	21344	937	NM_004238	TRIP12
hsa_circ_0075696	0.00739218	0.166541	6.00452	down	6.66684	6.69809	7.71261	P	P	P	9.54339	9.99389	9.50624	P	P	P	hsa_circ_0075696	circRNA	TTACACTTTACAGAGGAGAGAGCAGAGTATACCGCAGACATCATTTCTACTACAGTGGCG	NA	circbase	NA	NA	NA	NA	NA	NA	NA	NA	NA	NA	NA	hsa_circ_0075696	chr6	16761528	16761721	-	193	193	NM_000332	ATXN1
hsa_circ_0057444	0.0196278	0.165474	6.04326	down	8.49604	8.9812	10.102	P	P	P	11.8635	12.2476	11.6833	P	P	P	hsa_circ_0057444	circRNA	AGGTGCTCGGGGTCCGAGGGGAATGCCAGGAGAGAGAGGGAGACTTGGGCCACAGGGTGC	NA	circbase	NA	NA	NA	NA	NA	NA	NA	NA	NA	NA	NA	hsa_circ_0057444	chr2	189929282	189943295	-	14013	711	NM_000393	COL5A2
hsa_circ_0012391	0.0041486	0.164923	6.06344	down	5.8178	5.67748	6.70167	P	P	P	8.61876	9.09421	8.42552	P	P	P	hsa_circ_0012391	circRNA	CACCTTTCCTAGGAGAGACGAGAGATTAAACAGATTCTAGAAAATGAACTTCAGATACCT	NA	circbase	NA	NA	NA	NA	NA	NA	NA	NA	NA	NA	NA	hsa_circ_0012391	chr1	50941135	51210447	-	269312	1502	NM_007051	FAF1
hsa_circ_0079902	0.00162325	0.164782	6.06863	down	0.81217	1.21867	1.66032	A	A	A	3.87815	4.12414	3.56309	P	P	P	hsa_circ_0079902	circRNA	ACAGCATGTGGATATTGGCTTGGCATATATAAATCACCTGGTGGAGAGAGGAGACTATGA	NA	circbase	NA	NA	NA	NA	NA	NA	NA	NA	NA	NA	NA	hsa_circ_0079902	chr7	38794301	38807198	-	12897	603	NM_014396	VPS41
hsa_circ_0024979	0.011273	0.163969	6.09871	down	8.43636	8.42004	9.55243	P	P	P	11.39	11.7715	11.3451	P	P	P	hsa_circ_0024979	circRNA	TCTAACCCAGGTGAACAATGACTTTATTCTAGCAATAGAGAGAGAGTCGTTTGTGGATCA	NA	circbase	NA	NA	NA	NA	NA	NA	NA	NA	NA	NA	NA	hsa_circ_0024979	chr12	992560	996470	+	3910	1875	NM_001184985	WNK1
hsa_circ_0016817	0.00208532	0.163944	6.09963	down	4.51355	4.42169	5.26695	P	P	P	7.28848	7.72017	7.10553	P	P	P	hsa_circ_0016817	circRNA	AATGCACAAGCTTTCAAGTGTTCTCTGGGATAGAGAGAGATCAAGCTTTTATAGCCTGAC	NA	circbase	NA	NA	NA	NA	NA	NA	NA	NA	NA	NA	NA	hsa_circ_0016817	chr1	229623212	229631794	-	8582	523	NM_018230	NUP133
hsa_circ_0089493	0.00250131	0.163852	6.10308	down	2.7852	2.6524	3.48202	A	A	P	5.34197	6.13362	5.24277	P	P	P	hsa_circ_0089493	circRNA	TTATTGCCCAGAGCAGATGAAACTGGATGGTAAATCTTAAAATGAGAGAGATAACAGAGA	NA	circbase	NA	NA	NA	NA	NA	NA	NA	NA	NA	NA	NA	hsa_circ_0089493	chr9	138754312	138758382	-	4070	223	NM_015447	CAMSAP1
hsa_circ_0086198	0.00703181	0.163159	6.12901	down	8.11704	8.12997	9.1703	P	P	P	11.0297	11.49	10.9534	P	P	P	hsa_circ_0086198	circRNA	TCAAGAATGTGAACCTGAGAAGGTGGAAATCAGAGAGAGGAGAGAATACAGCAGTTCCAA	NA	circbase	NA	NA	NA	NA	NA	NA	NA	NA	NA	NA	NA	hsa_circ_0086198	chr9	473193	732617	+	259424	237262	NM_153186	KANK1
hsa_circ_0036585	0.0152658	0.162485	6.15442	down	4.32845	3.99999	5.3672	P	P	P	7.0898	7.53289	7.27359	P	P	P	hsa_circ_0036585	circRNA	TTTGCAGCAGATACACTCTGTGCAGTTTTAGAGAGAGACACACTCAGTATTCGAGAAAGT	NA	circbase	NA	NA	NA	NA	NA	NA	NA	NA	NA	NA	NA	hsa_circ_0036585	chr15	83710479	83710677	-	198	198	NM_025238	BTBD1
hsa_circ_0072545	0.00316754	0.162427	6.15659	down	3.72604	3.78931	4.68798	P	P	P	6.41693	7.23068	6.48615	P	P	P	hsa_circ_0072545	circRNA	CTCAGAGAAGCCGTCTTTAAATCCTGAGTATGAGAGAGAACCAAATCACAATAAGTCTTT	NA	circbase	NA	NA	NA	NA	NA	NA	NA	NA	NA	NA	NA	hsa_circ_0072545	chr5	56531792	56545403	+	13611	561	NM_022913	GPBP1
hsa_circ_0000144	0.00581424	0.161695	6.18449	down	7.35515	7.45144	8.42552	P	P	P	10.3087	10.793	10.203	P	P	P	hsa_circ_0000144	circRNA	ATGGTGAAAGGGAGAGAGAGGTAGAACTAAGCAGATTCTGAAAAAGAGAGAAAAGTCAAG	NA	circbase	NA	NA	NA	NA	NA	NA	NA	NA	NA	NA	NA	hsa_circ_0000144	chr1	160472466	160472794	+	328	328	NM_052931	SLAMF6
hsa_circ_0008969	0.00684945	0.161579	6.18891	down	1.04264	1.8877	2.24048	A	A	A	3.9792	5.06661	3.96476	P	P	P	hsa_circ_0008969	circRNA	TAAGTTAAAGTTGGGATGCTGTCTATGAGAGAGAACTGCAAACTTTCCGAGAATATGGAG	NA	circbase	NA	NA	NA	NA	NA	NA	NA	NA	NA	NA	NA	hsa_circ_0008969	chr10	126463243	126478907	-	15664	289	NM_212554	METTL10
hsa_circ_0057976	0.002717	0.160908	6.21474	down	5.38758	5.22354	6.18627	P	P	P	8.17457	8.67489	7.9501	P	P	P	hsa_circ_0057976	circRNA	ATGCGCTGTATAGACCACTGCAGAGAGAGCAGAAGGAGGCCAGGGAGAACAGCAGCCTTT	NA	circbase	NA	NA	NA	NA	NA	NA	NA	NA	NA	NA	NA	hsa_circ_0057976	chr2	209138307	209167077	+	28770	1148	NM_015040	PIKFYVE
hsa_circ_0019116	0.000963463	0.160829	6.2178	down	1.64755	2.30827	2.25292	A	A	A	4.72363	4.96317	4.47889	P	P	P	hsa_circ_0019116	circRNA	TTGAGCACCTAATGGATATATTTGAGAGAGAACAGGCGGATGATGTCAGCGCTCTTCTGA	NA	circbase	NA	NA	NA	NA	NA	NA	NA	NA	NA	NA	NA	hsa_circ_0019116	chr10	93608139	93609351	+	1212	336	NM_025235	TNKS2
hsa_circ_0046017	0.0164383	0.160781	6.21963	down	2.75298	1.26507	2.21667	A	A	A	4.64087	5.10824	4.7194	P	P	P	hsa_circ_0046017	circRNA	CGTGGGAGAGAGACTTGGGTCATGACCGCGTTCTTGTTGAAGGCATTGTCTGCATTTCCA	NA	circbase	NA	NA	NA	NA	NA	NA	NA	NA	NA	NA	NA	hsa_circ_0046017	chr17	78265426	78351596	+	86170	12274	NM_020914	RNF213
hsa_circ_0021528	0.0148818	0.160017	6.24934	down	2.37284	0.782233	2.18627	A	A	A	4.42457	5.09591	3.98956	P	P	P	hsa_circ_0021528	circRNA	CTTCAAAGTGAATTCTGCAATGCTGTGAGAGAGATATTTGTAGAGCAATTGAATTATTGG	NA	circbase	NA	NA	NA	NA	NA	NA	NA	NA	NA	NA	NA	hsa_circ_0021528	chr11	27523348	27523467	-	119	119	NM_018362	LIN7C
hsa_circ_0057427	0.0220723	0.159613	6.26515	down	8.61111	9.03754	10.2095	P	P	P	12.0171	12.3305	11.9162	P	P	P	hsa_circ_0057427	circRNA	AGGAGATCCGGGTCCGAGGGGAATGCCAGGAGAGAGAGGGAGACTTGGGCCACAGGGTGC	NA	circbase	NA	NA	NA	NA	NA	NA	NA	NA	NA	NA	NA	hsa_circ_0057427	chr2	189910525	189943295	-	32770	2304	NM_000393	COL5A2
hsa_circ_0024582	0.00407993	0.15919	6.28181	down	4.39122	4.27644	5.32109	P	P	P	7.28733	7.76636	7.03064	P	P	P	hsa_circ_0024582	circRNA	GAGAGAAGAGGTCGCTACCTGTGTAGGGAGGAACGGGTACCCCATTCCTCAAGTCATCTG	NA	circbase	NA	NA	NA	NA	NA	NA	NA	NA	NA	NA	NA	hsa_circ_0024582	chr11	119182761	119185286	-	2525	672	NM_006500	MCAM
hsa_circ_0068467	0.000680493	0.158993	6.28959	down	4.37728	3.85374	4.44965	P	P	P	6.79981	7.25626	6.56656	P	P	P	hsa_circ_0068467	circRNA	ATATTCACAGCATGGTGACATGGACCAGAAGGAGAGAGATGTTATCATGAGGGAATTCCG	NA	circbase	NA	NA	NA	NA	NA	NA	NA	NA	NA	NA	NA	hsa_circ_0068467	chr3	186505283	186505671	+	388	170	NM_001967	EIF4A2
hsa_circ_0047189	0.00522321	0.158797	6.29734	down	4.64747	3.85307	4.97779	P	P	P	7.05616	7.55493	6.97888	P	P	P	hsa_circ_0047189	circRNA	CTCCAGAGAGAGAAGGAAACTCCACTTGCCAATGCTGCATTCTGGGCAGCCAGGAGAGGA	NA	circbase	NA	NA	NA	NA	NA	NA	NA	NA	NA	NA	NA	hsa_circ_0047189	chr18	21226152	21229157	-	3005	210	NM_173505	ANKRD29
hsa_circ_0034671	0.00190388	0.158393	6.31341	down	5.60035	5.65492	6.44236	P	P	P	8.33123	8.98399	8.43052	P	P	P	hsa_circ_0034671	circRNA	CAGGAGTTTACTAGATTTGTTCCTAAATTTAAGAGAGAGAACATTTGGGGACCTTTCTTA	NA	circbase	NA	NA	NA	NA	NA	NA	NA	NA	NA	NA	NA	hsa_circ_0034671	chr15	41361767	41361863	-	96	96	NM_017553	INO80
hsa_circ_0068093	0.00222947	0.157796	6.33731	down	6.47825	6.27646	7.16737	P	P	P	9.2291	9.66689	9.11434	P	P	P	hsa_circ_0068093	circRNA	CCATTCCAGAAATATGGAATACTAGAGCAAAGAGAGAGAAACTGACAGAGTTAATGTTTG	NA	circbase	NA	NA	NA	NA	NA	NA	NA	NA	NA	NA	NA	hsa_circ_0068093	chr3	179292157	179306193	+	14036	1307	NM_178042	ACTL6A
hsa_circ_0009153	0.00883963	0.157652	6.34309	down	7.4171	7.46979	8.55229	P	P	P	10.3946	10.8775	10.4119	P	P	P	hsa_circ_0009153	circRNA	TAAACACAAAGTCCCTTTCTAGAGATAGGAGAAGAGAGAGATCGCTGTCTCGGGAGAGAA	NA	circbase	NA	NA	NA	NA	NA	NA	NA	NA	NA	NA	NA	hsa_circ_0009153	chr6	36569484	36570950	+	1466	1299	NR_036610	SRSF3
hsa_circ_0036809	0.0038042	0.157632	6.34388	down	5.64504	5.65849	6.60178	P	P	P	8.49734	9.06433	8.48107	P	P	P	hsa_circ_0036809	circRNA	CAAGGCAATATAAACAAAGTCAATAACAGAAAACTCAGAGAGAGAAAGAGATGTTTATGA	NA	circbase	NA	NA	NA	NA	NA	NA	NA	NA	NA	NA	NA	hsa_circ_0036809	chr15	90986625	90986710	+	85	85	NM_003870	IQGAP1
hsa_circ_0057040	0.00630986	0.15744	6.35162	down	2.82675	3.24086	3.15968	A	P	P	5.47301	6.28721	5.29849	P	P	P	hsa_circ_0057040	circRNA	ATCCTGACAGTTAAGTATGAGAGAGAAGCTAGTAAATACTGGGACACATTTTACAAGATT	NA	circbase	NA	NA	NA	NA	NA	NA	NA	NA	NA	NA	NA	hsa_circ_0057040	chr2	172187068	172196064	-	8996	625	NM_024770	METTL8
hsa_circ_0079146	0.00629535	0.15673	6.38041	down	6.96776	6.91602	8.00713	P	P	P	9.92124	10.4028	9.79325	P	P	P	hsa_circ_0079146	circRNA	AGCAGACATGGGAGATGAGAGAGACCAACGGGCTGCTCCAGGAAGAGCTGGAAGGGCTGC	NA	circbase	NA	NA	NA	NA	NA	NA	NA	NA	NA	NA	NA	hsa_circ_0079146	chr7	2041699	2255634	-	213935	607	NM_003550	MAD1L1
hsa_circ_0075692	0.00482207	0.156648	6.38373	down	5.99701	6.02033	6.96252	P	P	P	8.97393	9.36818	8.8283	P	P	P	hsa_circ_0075692	circRNA	TGCTGTTTTCATAGGGAGGAGAGAGCAGAGTATACCGCAGACATCATTTCTACTACAGTG	NA	circbase	NA	NA	NA	NA	NA	NA	NA	NA	NA	NA	NA	hsa_circ_0075692	chr6	16522857	16761721	-	238864	673	NM_000332	ATXN1
hsa_circ_0052416	0.00313071	0.15647	6.39098	down	3.45237	3.09125	4.03923	P	P	P	6.28459	6.67785	5.61934	P	P	P	hsa_circ_0052416	circRNA	GAGAGAGTTGTGAATAACCCTATACCTTCCAATTTGAAATCAGAAGCAAAAAAGGCTGCC	NA	circbase	NA	NA	NA	NA	NA	NA	NA	NA	NA	NA	NA	hsa_circ_0052416	chr2	224863	253115	-	28252	837	NM_015677	SH3YL1
hsa_circ_0036275	0.00111623	0.156464	6.39126	down	3.98287	4.02993	4.64982	P	P	P	6.65701	7.35667	6.65943	P	P	P	hsa_circ_0036275	circRNA	GTCAACTCTCGGAGAAAGAGAGAGCGCGAAAGAGAGAGGATGTCTCTCTCAGACTGGCAC	NA	circbase	NA	NA	NA	NA	NA	NA	NA	NA	NA	NA	NA	hsa_circ_0036275	chr15	74738317	74751237	-	12920	1285	NM_032907	UBL7
hsa_circ_0075695	0.00124027	0.156212	6.40156	down	5.95722	5.5648	6.10323	P	P	P	8.34218	8.99484	8.25802	P	P	P	hsa_circ_0075695	circRNA	TATTTTGGACTTGAGGAGAGAGCAGAGTATACCGCAGACATCATTTCTACTACAGTGGCG	NA	circbase	NA	NA	NA	NA	NA	NA	NA	NA	NA	NA	NA	hsa_circ_0075695	chr6	16738702	16761721	-	23019	15118	NM_000332	ATXN1
hsa_circ_0057443	0.0206545	0.156205	6.40185	down	8.65134	8.92294	10.1835	P	P	P	11.9743	12.3388	11.9374	P	P	P	hsa_circ_0057443	circRNA	ACAGGTTTTCAGGGTCCGAGGGGAATGCCAGGAGAGAGAGGGAGACTTGGGCCACAGGGT	NA	circbase	NA	NA	NA	NA	NA	NA	NA	NA	NA	NA	NA	hsa_circ_0057443	chr2	189926287	189943295	-	17008	1026	NM_000393	COL5A2
hsa_circ_0025778	0.00826913	0.155711	6.42217	down	7.2945	7.30536	8.33904	P	P	P	10.2944	10.671	10.2496	P	P	P	hsa_circ_0025778	circRNA	CTAGCTGAGATTTTACTGAAGATATAAGAAAGCAGAAGAGAGAGAACCTCTTATAATAGC	NA	circbase	NA	NA	NA	NA	NA	NA	NA	NA	NA	NA	NA	hsa_circ_0025778	chr12	30818662	30833572	-	14910	856	NM_006390	IPO8
hsa_circ_0005475	0.00415797	0.154573	6.46944	down	6.41873	6.40431	7.3669	P	P	P	9.34075	9.82793	9.25751	P	P	P	hsa_circ_0005475	circRNA	GGAAGGAAAGATGCACGAAGGAGAGAGAGTGAGAAGTCTCTAGAAAATGAAACACTCAAT	NA	circbase	NA	NA	NA	NA	NA	NA	NA	NA	NA	NA	NA	hsa_circ_0005475	chr12	53431192	53432195	+	1003	270	NM_001417	EIF4B
hsa_circ_0020328	0.00298024	0.154332	6.47952	down	2.58168	2.29534	2.46052	A	A	A	4.71773	5.47927	5.14308	P	P	P	hsa_circ_0020328	circRNA	TCAGCCGTGAACTGTTGGGATGCTGTCTATGAGAGAGAACTGCAAACTTTCCGAGAATAT	NA	circbase	NA	NA	NA	NA	NA	NA	NA	NA	NA	NA	NA	hsa_circ_0020328	chr10	126395204	126478907	-	83703	46578	NM_014661	FAM53B
hsa_circ_0003354	0.00340116	0.154168	6.48642	down	6.05784	5.90715	6.92468	P	P	P	8.88167	9.4443	8.78482	P	P	P	hsa_circ_0003354	circRNA	CACAGCCTGGGCTCAGTACCTCGAGGTGCGGGAGAGAGAGGGGCAGGTGCCACACCGAGA	NA	circbase	NA	NA	NA	NA	NA	NA	NA	NA	NA	NA	NA	hsa_circ_0003354	chr16	57803886	57804434	+	548	548	NM_001130100	KIFC3
hsa_circ_0019104	0.0179315	0.153189	6.52789	down	2.35487	0.892883	2.63544	A	A	A	4.66104	5.3526	4.316	P	P	P	hsa_circ_0019104	circRNA	AAGGAATCTTGGACTTGAGCACCTAATGGATATATTTGAGAGAGAACAGGGCTGGACGGA	NA	circbase	NA	NA	NA	NA	NA	NA	NA	NA	NA	NA	NA	hsa_circ_0019104	chr10	93558150	93609351	+	51201	2991	NM_025235	TNKS2
hsa_circ_0047869	0.00465258	0.152597	6.55322	down	4.62517	4.80518	5.77197	P	P	P	7.7611	8.27847	7.45604	P	P	P	hsa_circ_0047869	circRNA	AAAGAGAGAGATCGAGCTGGGAGCATTAGTACCCTTGATTCTTTAGACTTTGCAAGATAT	NA	circbase	NA	NA	NA	NA	NA	NA	NA	NA	NA	NA	NA	hsa_circ_0047869	chr18	59878385	59899660	+	21275	1094	NM_020854	KIAA1468
hsa_circ_0015565	0.00806147	0.151562	6.59794	down	6.38032	6.41209	7.573	P	P	P	9.49923	9.97926	9.31011	P	P	P	hsa_circ_0015565	circRNA	AGATATTAATATCTTGCAGGAGAGAGAGTTACTGCCTGTGAAGAAATTTGAAAGTGAGAT	NA	circbase	NA	NA	NA	NA	NA	NA	NA	NA	NA	NA	NA	hsa_circ_0015565	chr1	182829127	182836178	+	7051	417	NR_033302	DHX9
hsa_circ_0047872	0.00830734	0.15136	6.60677	down	1.34802	1.83202	2.62093	A	A	P	4.67607	5.04072	4.49195	P	P	P	hsa_circ_0047872	circRNA	TTGTTCCCAATGTGCTATTGGCAAAGAGAGAGGATTTTGAATTATGGGATGATGTAGGAT	NA	circbase	NA	NA	NA	NA	NA	NA	NA	NA	NA	NA	NA	hsa_circ_0047872	chr18	59894521	59899660	+	5139	762	NM_020854	KIAA1468
hsa_circ_0044118	0.00253551	0.150811	6.6308	down	3.34338	3.08036	3.8483	A	P	P	5.68193	6.69174	6.004	P	P	P	hsa_circ_0044118	circRNA	TGCTGAGGGGCTGTGCTATACTGACATCCTCTTCACAGAGCAAGAGAGAGGTGTAGGCAT	NA	circbase	NA	NA	NA	NA	NA	NA	NA	NA	NA	NA	NA	hsa_circ_0044118	chr17	42956923	42959090	-	2167	210	NM_004247	EFTUD2
hsa_circ_0026534	0.00200939	0.150625	6.63898	down	6.64642	6.57179	7.45617	P	P	P	9.53043	10.0552	9.36415	P	P	P	hsa_circ_0026534	circRNA	AGTCAGATAGATGCACGAAGGAGAGAGAGTGAGAAGTCTCTAGAAAATGAAACACTCAAT	NA	circbase	NA	NA	NA	NA	NA	NA	NA	NA	NA	NA	NA	hsa_circ_0026534	chr12	53431192	53433127	+	1935	376	NM_001417	EIF4B
hsa_circ_0056730	0.00161843	0.150587	6.6407	down	2.52163	3.26761	3.09415	A	P	P	5.29701	6.18664	5.5435	P	P	P	hsa_circ_0056730	circRNA	AAGAATGACGTTTGTAATAGTTGTTGTGGACAGTACAGACAGAGAGAGGATTTCTGTAAC	NA	circbase	NA	NA	NA	NA	NA	NA	NA	NA	NA	NA	NA	hsa_circ_0056730	chr2	152646265	152668954	-	22689	13809	NM_012097	ARL5A
hsa_circ_0008537	0.00249478	0.149899	6.67115	down	5.72855	5.69375	6.55733	P	P	P	8.54837	9.10165	8.65658	P	P	P	hsa_circ_0008537	circRNA	CCCCACTACCAGGATGAAAGTCCTGGACAGACTTATCACAGAGAGAGAAGAAACGCAATC	NA	circbase	NA	NA	NA	NA	NA	NA	NA	NA	NA	NA	NA	hsa_circ_0008537	chr7	42187824	42188067	-	243	243	NM_000168	GLI3
hsa_circ_0082012	0.0019127	0.149635	6.68292	down	2.13335	3.01986	2.84911	A	A	P	5.34335	5.78115	5.17347	P	P	P	hsa_circ_0082012	circRNA	GATGAGAGATTGAGCATGTTTTTGAACACATTAACACCGAAGTTCTACGTGGCCCTAACA	NA	circbase	NA	NA	NA	NA	NA	NA	NA	NA	NA	NA	NA	hsa_circ_0082012	chr7	116739815	116778586	+	38771	812	NM_021908	ST7
hsa_circ_0077252	0.00248996	0.149163	6.70406	down	1.00895	1.84021	1.95243	A	A	A	3.89483	4.83747	4.32025	P	P	P	hsa_circ_0077252	circRNA	TTTGTACAAAAGAAGCAGCTCAGGAGGCTGTTAAACTGAGCGCGGGAGAGAGAAAGAGAG	NA	circbase	NA	NA	NA	NA	NA	NA	NA	NA	NA	NA	NA	hsa_circ_0077252	chr6	86346684	86353043	-	6359	1207	NM_001159677	SYNCRIP
hsa_circ_0043521	0.0034197	0.148937	6.71426	down	3.05426	2.96921	3.62307	A	A	P	5.49134	6.53379	5.73989	P	P	P	hsa_circ_0043521	circRNA	ATCCTCGAGAGTATATGAATGACCTAAAGGTACAAATAAAGACGGAGAGAGAACAGTGCC	NA	circbase	NA	NA	NA	NA	NA	NA	NA	NA	NA	NA	NA	hsa_circ_0043521	chr17	38412642	38416919	+	4277	265	NM_133264	WIPF2
hsa_circ_0043338	0.00146194	0.148631	6.72807	down	4.07733	3.50215	4.04661	P	P	P	6.27712	7.10524	6.42212	P	P	P	hsa_circ_0043338	circRNA	ACTGGTTCTTCAGTGACGAAGAGGACAAGGGAGAGAGACTGCCACTGGGCCCAAGAGATG	NA	circbase	NA	NA	NA	NA	NA	NA	NA	NA	NA	NA	NA	hsa_circ_0043338	chr17	36614345	36654068	+	39723	3255	NM_001199417	ARHGAP23
hsa_circ_0056008	0.00900518	0.148546	6.73191	down	4.44607	4.99714	5.74265	P	P	P	7.87935	8.16642	7.63965	P	P	P	hsa_circ_0056008	circRNA	TGAGAGAGAGCTCTTTCAGTCTCACATGGCAACGAAAACAACTTGTATGTCTTCACAAGG	NA	circbase	NA	NA	NA	NA	NA	NA	NA	NA	NA	NA	NA	hsa_circ_0056008	chr2	110310663	110350696	-	40033	1131	NM_144710	10-Sep
hsa_circ_0005721	0.00796602	0.148448	6.73635	down	1.03195	0.726029	2.1512	A	A	A	4.29613	4.58727	3.47971	P	P	P	hsa_circ_0005721	circRNA	TAGGGTTTCTCAGAGAAGAGCAGAGAAAGGGTCGTTGGTTTGATTCAGAAGAGAAGAAAG	NA	circbase	NA	NA	NA	NA	NA	NA	NA	NA	NA	NA	NA	hsa_circ_0005721	chr14	20871535	20874559	-	3024	699	NM_007110	TEP1
hsa_circ_0034219	0.00510717	0.148422	6.73755	down	4.18746	4.16889	4.45386	P	P	P	6.74772	7.50741	6.67507	P	P	P	hsa_circ_0034219	circRNA	ATATCGAAGACAGACTGAGTCCAAATCCATGGCAAGAAAAGAGAGAGGACAAGTGGACCT	NA	circbase	NA	NA	NA	NA	NA	NA	NA	NA	NA	NA	NA	hsa_circ_0034219	chr15	28413552	28456291	-	42739	3488	NM_004667	HERC2
hsa_circ_0061979	0.00195157	0.148387	6.73913	down	4.28373	4.11223	5.03211	P	P	P	7.10263	7.72754	6.89401	P	P	P	hsa_circ_0061979	circRNA	TACCTGCGTGTGTTTAGTAGAGAGCAGAGATGAAGACAAGACATGATGAAATCAGAAAAA	NA	circbase	NA	NA	NA	NA	NA	NA	NA	NA	NA	NA	NA	hsa_circ_0061979	chr21	46269499	46275171	-	5672	2090	NM_004339	PTTG1IP
hsa_circ_0068091	0.00328742	0.148006	6.75646	down	5.73222	5.76898	6.65556	P	P	P	8.76926	9.18223	8.61281	P	P	P	hsa_circ_0068091	circRNA	TCCTCCATATATGATTGCATCAAAATGGAATACTAGAGCAAAGAGAGAGAAACTGACAGA	NA	circbase	NA	NA	NA	NA	NA	NA	NA	NA	NA	NA	NA	hsa_circ_0068091	chr3	179292157	179294514	+	2357	300	NM_178042	ACTL6A
hsa_circ_0075888	0.00131427	0.147056	6.80013	down	1.20427	0.864352	1.74733	A	A	A	4.17287	4.3506	3.63703	P	P	P	hsa_circ_0075888	circRNA	AATGCTGACTCTTCAAGATGGAGAAGTATCCAGTATGCATCTCGGGGAGAGAGACATTCA	NA	circbase	NA	NA	NA	NA	NA	NA	NA	NA	NA	NA	NA	hsa_circ_0075888	chr6	26410233	26415444	+	5211	2886	NM_001145009	BTN3A1
hsa_circ_0000658	0.011436	0.146427	6.82933	down	6.40849	6.4878	7.62756	P	P	P	9.66298	9.96979	9.51198	P	P	P	hsa_circ_0000658	circRNA	ATTGCTTGTGGCCAAGACTTGTGGCTAAAGAGGAGAGAGAAGAAGGGATTACAACAGGAA	NA	circbase	NA	NA	NA	NA	NA	NA	NA	NA	NA	NA	NA	hsa_circ_0000658	chr15	94847149	94848651	+	1502	1502	NM_001159643	MCTP2
hsa_circ_0080863	0.00253413	0.145882	6.85485	down	4.40567	4.50819	5.37982	P	P	P	7.41294	8.02907	7.2768	P	P	P	hsa_circ_0080863	circRNA	TACATGAACCTCCACTGTCCCAGATAAAATCAAAGACAAAATTAAAGAGAGAGACAAAGA	NA	circbase	NA	NA	NA	NA	NA	NA	NA	NA	NA	NA	NA	hsa_circ_0080863	chr7	77365726	77407763	+	42037	1316	NM_198467	RSBN1L
hsa_circ_0021113	0.00544897	0.145553	6.87035	down	7.07618	6.88778	8.02417	P	P	P	10.0135	10.5438	9.96979	P	P	P	hsa_circ_0021113	circRNA	AATTCATGGACTATACTTCAAGTCAGTGTGGGAGAGAAGAGAGACCCCCAACCCTTAGTG	NA	circbase	NA	NA	NA	NA	NA	NA	NA	NA	NA	NA	NA	hsa_circ_0021113	chr11	8933999	8934080	+	81	81	NR_045417	AKIP1
hsa_circ_0003070	0.00183645	0.145281	6.88321	down	2.59735	2.85667	3.29498	A	A	P	5.44656	6.22235	5.35042	P	P	P	hsa_circ_0003070	circRNA	GAATACGCAGGAGTTCCCTACTTCAGTTTATGAGAGAGAAGCAGCATTTGCTGAGCATAG	NA	circbase	NA	NA	NA	NA	NA	NA	NA	NA	NA	NA	NA	hsa_circ_0003070	chr17	78280051	78280268	+	217	217	NM_020914	RNF213
hsa_circ_0000036	0.00125085	0.145226	6.88584	down	5.75134	5.587	6.42186	P	P	P	8.61408	9.12455	8.41909	P	P	P	hsa_circ_0000036	circRNA	CTCGCAGTGGGGGAGATGGAGGTGGAGGAGAGAGATGCTGTGTGGGGGTGCGGGTTCCTT	NA	circbase	NA	NA	NA	NA	NA	NA	NA	NA	NA	NA	NA	hsa_circ_0000036	chr1	28199932	28200152	+	220	220	NM_001105556	C1orf38
hsa_circ_0036277	0.00155299	0.144772	6.90743	down	4.46553	4.32804	5.0182	P	P	P	7.14035	7.905	7.07062	P	P	P	hsa_circ_0036277	circRNA	CAGCCTTCAGGGAGAAAGAGAGAGCGCGAAAGAGAGAGGATGTCTCTCTCAGACTGGCAC	NA	circbase	NA	NA	NA	NA	NA	NA	NA	NA	NA	NA	NA	hsa_circ_0036277	chr15	74740818	74751237	-	10419	1034	NM_032907	UBL7
hsa_circ_0068092	0.00763276	0.144718	6.91001	down	5.51958	5.6592	6.70278	P	P	P	8.64964	9.16656	8.6785	P	P	P	hsa_circ_0068092	circRNA	GTCTTGGCACAATTATATGTGTAATTGGAATACTAGAGCAAAGAGAGAGAAACTGACAGA	NA	circbase	NA	NA	NA	NA	NA	NA	NA	NA	NA	NA	NA	hsa_circ_0068092	chr3	179292157	179294701	+	2544	390	NM_178042	ACTL6A
hsa_circ_0005552	0.0197341	0.144501	6.92037	down	8.1097	8.6157	9.76535	P	P	P	11.7186	12.0517	11.5667	P	P	P	hsa_circ_0005552	circRNA	ATCTCATGGACACAGCAGCAAGATGAAGAGCGACGTCGGCAGCTGAGAGAGAGAGCTCGT	NA	circbase	NA	NA	NA	NA	NA	NA	NA	NA	NA	NA	NA	hsa_circ_0005552	chr2	63206322	63223901	+	17579	751	NM_015252	EHBP1
hsa_circ_0048469	0.00343575	0.143578	6.96484	down	6.20306	6.15892	7.13147	P	P	P	9.17124	9.71753	9.15201	P	P	P	hsa_circ_0048469	circRNA	TGCATTAAAGCATTCGTAACAGCCCTTTGTGAAGACAAGAGAGAGAAGAAAGAGGCCAAG	NA	circbase	NA	NA	NA	NA	NA	NA	NA	NA	NA	NA	NA	hsa_circ_0048469	chr19	3474404	3474994	-	590	590	NM_001136503	C19orf77
hsa_circ_0079951	0.00839021	0.141445	7.0699	down	5.65655	5.47754	6.76953	P	P	P	8.7046	9.2708	8.67258	P	P	P	hsa_circ_0079951	circRNA	CATTGCATATAGGATGAAAGTCCTGGACAGACTTATCACAGAGAGAGAAGAAACGCAATC	NA	circbase	NA	NA	NA	NA	NA	NA	NA	NA	NA	NA	NA	hsa_circ_0079951	chr7	42116350	42188067	-	71717	349	NM_000168	GLI3
hsa_circ_0027830	0.00535919	0.140975	7.09348	down	3.99344	3.70954	4.87225	P	P	P	6.94366	7.43743	6.87162	P	P	P	hsa_circ_0027830	circRNA	ATCTTCTGATGACCAGACAATCAGGCTCATGGTTGACAGCTCAGAGAGAGAAAGATCTGA	NA	circbase	NA	NA	NA	NA	NA	NA	NA	NA	NA	NA	NA	hsa_circ_0027830	chr12	99042096	99100388	+	58292	2762	NM_181861	APAF1
hsa_circ_0084171	0.020825	0.140028	7.14142	down	0.790965	0.801576	2.53688	A	A	A	4.01797	4.90206	4.33253	P	P	P	hsa_circ_0084171	circRNA	AATGATCGTGCTGTATTGGAGAGAGAAGTCCAGGACAGAGCAGAATGGGCTGATATAGAT	NA	circbase	NA	NA	NA	NA	NA	NA	NA	NA	NA	NA	NA	hsa_circ_0084171	chr8	42914234	42932507	+	18273	582	NM_002027	FNTA
hsa_circ_0015566	0.00234598	0.139732	7.15654	down	5.65797	5.44791	6.46354	P	P	P	8.6119	9.1778	8.38762	P	P	P	hsa_circ_0015566	circRNA	ATGATGCTAGATCTTGCAGGAGAGAGAGTTACTGCCTGTGAAGAAATTTGAAAGTGAGAT	NA	circbase	NA	NA	NA	NA	NA	NA	NA	NA	NA	NA	NA	hsa_circ_0015566	chr1	182829127	182850560	+	21433	1646	NR_033302	DHX9
hsa_circ_0006774	0.00751753	0.139647	7.16089	down	6.00324	6.10142	7.21219	P	P	P	9.38227	9.67722	9.04105	P	P	P	hsa_circ_0006774	circRNA	TCTACAAGAGAAAGCAGAGAGAGACTCCCGTGAGCACGAGGAGCCCACCACCTCTGAGAT	NA	circbase	NA	NA	NA	NA	NA	NA	NA	NA	NA	NA	NA	hsa_circ_0006774	chr2	217542834	217543802	-	968	350	NM_000599	IGFBP5
hsa_circ_0068466	0.000382415	0.138566	7.21676	down	3.63433	3.96135	4.17476	P	P	P	6.63769	7.13819	6.52244	P	P	P	hsa_circ_0068466	circRNA	TGATCACTACTGACTTGTTGCATGGTGACATGGACCAGAAGGAGAGAGATGTTATCATGA	NA	circbase	NA	NA	NA	NA	NA	NA	NA	NA	NA	NA	NA	hsa_circ_0068466	chr3	186505283	186505373	+	90	90	NM_001967	EIF4A2
hsa_circ_0074313	0.00379619	0.137315	7.28252	down	2.79582	3.02956	3.83491	A	P	P	6.14497	6.63995	5.44175	P	P	P	hsa_circ_0074313	circRNA	CAGAAGAGAGAGCAACTCATAGACATGAATGCAGCAAGCAGTCAAGGAGAACCAGAAGCG	NA	circbase	NA	NA	NA	NA	NA	NA	NA	NA	NA	NA	NA	hsa_circ_0074313	chr5	140905604	140905740	-	136	136	NM_005219	DIAPH1
hsa_circ_0006512	0.00353563	0.13727	7.28491	down	1.37005	2.14913	2.56715	A	A	A	4.81377	5.45327	4.48406	P	P	P	hsa_circ_0006512	circRNA	AAAGAGAGAGCAATGCAGTCAACCTTTTAAGCAATGTTCCAGTCTCTTGTTTGGATGTTC	NA	circbase	NA	NA	NA	NA	NA	NA	NA	NA	NA	NA	NA	hsa_circ_0006512	chr12	107236366	107245372	+	9006	470	NM_018157	RIC8B
hsa_circ_0016349	0.00426918	0.136888	7.30522	down	1.80032	0.938612	0.888904	A	A	A	3.71211	4.77039	3.65259	P	P	P	hsa_circ_0016349	circRNA	AGAGAGTCAGGGACACCTGTGTGGTTCTTTGTGAAAATTGCTCCAATTCGAAACGAACAG	NA	circbase	NA	NA	NA	NA	NA	NA	NA	NA	NA	NA	NA	hsa_circ_0016349	chr1	211192124	211264032	-	71908	722	NM_172362	KCNH1
hsa_circ_0041056	0.0341951	0.136485	7.32684	down	0.749671	0.795603	2.91519	A	A	P	4.33259	5.19359	4.55838	P	P	P	hsa_circ_0041056	circRNA	CTGGTTCAAGCATCTGATGCTGTTCAGATGCAGAGAGAGTGGAGCTTTGCGCGGACACAC	NA	circbase	NA	NA	NA	NA	NA	NA	NA	NA	NA	NA	NA	hsa_circ_0041056	chr16	89857810	89858955	-	1145	353	NM_000135	FANCA
hsa_circ_0034686	0.00713154	0.136148	7.34493	down	6.66081	6.6551	7.77429	P	P	P	9.8493	10.3171	9.80292	P	P	P	hsa_circ_0034686	circRNA	TCTTTATATAAGAGTGAAACCTTTATTTATGCTTCTTGTGAGTAGAGAGAGAAGAAAAAA	NA	circbase	NA	NA	NA	NA	NA	NA	NA	NA	NA	NA	NA	hsa_circ_0034686	chr15	41577422	41591795	+	14373	1786	NR_026757	OIP5-AS1
hsa_circ_0013660	0.00117614	0.135683	7.37014	down	5.55126	5.26695	6.14472	P	P	P	8.33487	8.99827	8.3064	P	P	P	hsa_circ_0013660	circRNA	AATGATTCTACTCGGACAGAGGAAGTTCAGGGAAAGAACTAGAGAGAGACACAAGTCACC	NA	circbase	NA	NA	NA	NA	NA	NA	NA	NA	NA	NA	NA	hsa_circ_0013660	chr1	116202261	116202394	+	133	133	NM_138959	VANGL1
hsa_circ_0062527	0.00123858	0.134905	7.41265	down	4.32243	3.96684	4.86288	P	P	P	7.11043	7.67821	7.09705	P	P	P	hsa_circ_0062527	circRNA	AAGATCAAGATCTCCCAGATCAAGAATGACATCCAGAGAGAGAAGCTCTGCTCTACAAGC	NA	circbase	NA	NA	NA	NA	NA	NA	NA	NA	NA	NA	NA	hsa_circ_0062527	chr22	23615267	23627388	+	12121	485	NM_004327	BCR
hsa_circ_0033777	0.0366615	0.134384	7.44135	down	1.07779	1.46956	3.44439	A	A	P	5.03562	5.72693	4.9799	P	P	P	hsa_circ_0033777	circRNA	CTGGACCCGATCAGCCGAAGGCAGAGAGAGCAGGCAGGACACATTTAGGATCTGAGGCCA	NA	circbase	NA	NA	NA	NA	NA	NA	NA	NA	NA	NA	NA	hsa_circ_0033777	chr14	106331860	106347358	-	15498	15498	---	---
hsa_circ_0062092	0.00786788	0.13396	7.4649	down	7.00135	6.98559	8.12401	P	P	P	10.2438	10.6631	10.1686	P	P	P	hsa_circ_0062092	circRNA	ACGTCAACCTGTCCCACAGCGAAAGCCGGAGGACTGTGATGGAGAGAAGAGAGAGGACTT	NA	circbase	NA	NA	NA	NA	NA	NA	NA	NA	NA	NA	NA	hsa_circ_0062092	chr21	47754310	47805898	+	51588	3197	NM_006031	PCNT
hsa_circ_0092298	0.0138264	0.133625	7.48361	down	6.79141	7.09496	8.28049	P	P	P	10.3157	10.7391	10.2231	P	P	P	hsa_circ_0092298	circRNA	TTTTCCGTGGAGTCGGGAGACGATTCGTTGGCGGGAGAGAGAGGAACCGGCAGGCGTTTC	NA	circbase	NA	NA	NA	NA	NA	NA	NA	NA	NA	NA	NA	hsa_circ_0092298	chr5	178287348	178287568	+	220	220	NM_058230	ZNF354B
hsa_circ_0044236	0.00193473	0.13351	7.49006	down	1.92509	1.8289	2.77527	A	A	P	4.86869	5.5828	4.86725	P	P	P	hsa_circ_0044236	circRNA	TGGGATTCTGAGAGAGAAGATGACTGAGGCTGAAGTGGAGCAGCTGTTAGCTGGGCAAGA	NA	circbase	NA	NA	NA	NA	NA	NA	NA	NA	NA	NA	NA	hsa_circ_0044236	chr17	45299745	45301045	+	1300	293	NM_001002841	MYL4
hsa_circ_0067830	0.00519733	0.133432	7.49447	down	5.30836	5.46543	6.48223	P	P	P	8.50778	9.12839	8.54873	P	P	P	hsa_circ_0067830	circRNA	ATTGTTGTTTGCACAGAAAAATGAGAGAGAGTCTATCAGACAGAAGTTGGCACTTGGAAG	NA	circbase	NA	NA	NA	NA	NA	NA	NA	NA	NA	NA	NA	hsa_circ_0067830	chr3	159583951	159612500	+	28549	3174	NM_014575	SCHIP1
hsa_circ_0067371	0.00385575	0.133224	7.50616	down	1.61681	2.34947	1.90975	A	A	A	4.2656	5.43685	4.75106	P	P	P	hsa_circ_0067371	circRNA	TTCCAAGCAGAGCAATGTAATTGAAGCTGCTCCAGATATGAAAAGAGAGAGTGAAAAGGA	NA	circbase	NA	NA	NA	NA	NA	NA	NA	NA	NA	NA	NA	hsa_circ_0067371	chr3	132201069	132202421	+	1352	308	NM_015268	DNAJC13
hsa_circ_0082129	0.000302971	0.131936	7.57945	down	1.47123	1.56886	0.980436	A	A	A	4.13613	4.59436	4.06308	P	P	P	hsa_circ_0082129	circRNA	CAGAGGCCAGGAGATGCTGAGCAGCAGAGAGAGTCTGCTGCTGGGGCCTAAAATTTACAG	NA	circbase	NA	NA	NA	NA	NA	NA	NA	NA	NA	NA	NA	hsa_circ_0082129	chr7	127358649	127528065	+	169416	3107	NM_014390	SND1
hsa_circ_0061800	0.0102532	0.131435	7.6083	down	6.27583	6.26855	7.49976	P	P	P	9.59282	10.0183	9.53889	P	P	P	hsa_circ_0061800	circRNA	CTAGCAGACATCCAAAATTGAAGACATTAGAGCAGAACAAGAGAGAGAAGGTGAGAAGCT	NA	circbase	NA	NA	NA	NA	NA	NA	NA	NA	NA	NA	NA	hsa_circ_0061800	chr21	42824547	42831141	+	6594	936	NM_001144925	MX1
hsa_circ_0065086	0.00194166	0.131076	7.62914	down	5.06558	5.10499	5.98805	P	P	P	8.2266	8.77856	8.04219	P	P	P	hsa_circ_0065086	circRNA	CATCTCTCAGGTGCAAGGGAGCAGCCAAGAGAGAGACAGACACGATGGATACCTTTGTTG	NA	circbase	NA	NA	NA	NA	NA	NA	NA	NA	NA	NA	NA	hsa_circ_0065086	chr3	45537766	45559564	+	21798	691	NM_015340	LARS2
hsa_circ_0079641	0.00212847	0.129241	7.73748	down	4.56073	4.56248	5.50363	P	P	P	7.64822	8.35743	7.55379	P	P	P	hsa_circ_0079641	circRNA	AAATGCATAGACCTTGACACCGAGGAGCACATCTACCATCTGAAGATAGAGAGAGAGAAG	NA	circbase	NA	NA	NA	NA	NA	NA	NA	NA	NA	NA	NA	hsa_circ_0079641	chr7	24910350	24910464	-	114	114	NM_015550	OSBPL3
hsa_circ_0057451	0.0150698	0.12886	7.76037	down	6.721	7.01693	8.28284	P	P	P	10.2791	10.7745	10.2836	P	P	P	hsa_circ_0057451	circRNA	AGTTGGCTCTCCAGGTCTTCCTGGTCCGAGGGGAATGCCAGGAGAGAGAGGGAGACTTGG	NA	circbase	NA	NA	NA	NA	NA	NA	NA	NA	NA	NA	NA	hsa_circ_0057451	chr2	189933511	189943295	-	9784	252	NM_000393	COL5A2
hsa_circ_0003734	0.00761745	0.127983	7.81356	down	4.45263	4.73912	5.88392	P	P	P	7.86286	8.58065	7.81718	P	P	P	hsa_circ_0003734	circRNA	TCTCCAGCCAAAAAAGAAAAAACCAAACTGCAGAAGCAGAGAGAGGATGAGCTAATCCAG	NA	circbase	NA	NA	NA	NA	NA	NA	NA	NA	NA	NA	NA	hsa_circ_0003734	chr16	15675073	15677095	+	2022	198	NM_033201	C16orf45
hsa_circ_0045418	0.00626197	0.127011	7.87333	down	3.91137	3.28747	4.72544	P	P	P	6.8397	7.51969	6.7222	P	P	P	hsa_circ_0045418	circRNA	GAGTGGTATGATTTTCGACAATGAAGCCAAAGACGTGGAGAGAGAAGTTTGCTTTATTGA	NA	circbase	NA	NA	NA	NA	NA	NA	NA	NA	NA	NA	NA	hsa_circ_0045418	chr17	65628258	65671658	+	43400	316	NM_181671	PITPNC1
hsa_circ_0051257	0.00212207	0.125575	7.96334	down	3.95386	3.40301	4.45944	P	P	P	6.60223	7.51821	6.67751	P	P	P	hsa_circ_0051257	circRNA	AATTATCAAATATATCAGTGGGGAGAGAGAAGGACCTCATTTGACAAGAGTTCGCACACC	NA	circbase	NA	NA	NA	NA	NA	NA	NA	NA	NA	NA	NA	hsa_circ_0051257	chr19	42470733	42485983	-	15250	2205	NM_152296	ATP1A3
hsa_circ_0004210	0.00163836	0.125222	7.98584	down	3.71913	2.76023	3.52368	P	A	P	5.96257	6.83881	6.21508	P	P	P	hsa_circ_0004210	circRNA	CATCTTAAAGGCTTGGACTTAAGGATCAGCAGGAGAGAGAAATCATTCACGTTCTCATGG	NA	circbase	NA	NA	NA	NA	NA	NA	NA	NA	NA	NA	NA	hsa_circ_0004210	chr7	156758963	156759786	+	823	265	NM_138400	NOM1
hsa_circ_0079946	0.00532098	0.123644	8.08775	down	6.0317	5.4855	6.73185	P	P	P	8.99425	9.51127	8.99827	P	P	P	hsa_circ_0079946	circRNA	TTCCAATGAGAGGATGAAAGTCCTGGACAGACTTATCACAGAGAGAGAAGAAACGCAATC	NA	circbase	NA	NA	NA	NA	NA	NA	NA	NA	NA	NA	NA	hsa_circ_0079946	chr7	42017156	42188067	-	170911	1688	NM_000168	GLI3
hsa_circ_0057041	0.00166458	0.123402	8.10359	down	3.04683	2.85266	3.4716	A	P	P	5.76488	6.66205	5.90093	P	P	P	hsa_circ_0057041	circRNA	TTTCCAATTTTGAACACTTTGGATTAAGTATGAGAGAGAAGCTAGTAAATACTGGGACAC	NA	circbase	NA	NA	NA	NA	NA	NA	NA	NA	NA	NA	NA	hsa_circ_0057041	chr2	172193962	172196064	-	2102	421	NM_024770	METTL8
hsa_circ_0038959	0.00978063	0.123142	8.12073	down	5.30919	5.44473	6.57442	P	P	P	8.78394	9.17641	8.74884	P	P	P	hsa_circ_0038959	circRNA	ATATAAATTCTGAATCCTCTCCTAATGAGGTGGGAGAGAGAAGCAGAGCGAGAGAGAGGA	NA	circbase	NA	NA	NA	NA	NA	NA	NA	NA	NA	NA	NA	hsa_circ_0038959	chr16	29912146	29917377	+	5231	1478	NM_181718	ASPHD1
hsa_circ_0056594	0.00340955	0.123084	8.12453	down	0.994995	0.889013	2.03673	A	A	A	4.02283	4.89758	4.21043	P	P	P	hsa_circ_0056594	circRNA	TGCTGCACAGACTAACAAAAAAACTTGAAGAAAGGAGAGAAGAGAAAAGAAAAGAGGAAG	NA	circbase	NA	NA	NA	NA	NA	NA	NA	NA	NA	NA	NA	hsa_circ_0056594	chr2	136527338	136533921	+	6583	451	NM_014607	UBXN4
hsa_circ_0082130	0.0104538	0.122679	8.15133	down	0.979869	0.877985	1.07069	A	A	A	3.46469	4.56184	3.75704	P	P	P	hsa_circ_0082130	circRNA	TTGCTTGCAGGAGATGCTGAGCAGCAGAGAGAGTCTGCTGCTGGGGCCTAAAATTTACAG	NA	circbase	NA	NA	NA	NA	NA	NA	NA	NA	NA	NA	NA	hsa_circ_0082130	chr7	127358649	127569382	+	210733	3322	NM_014390	SND1
hsa_circ_0043354	0.000794838	0.121187	8.25174	down	3.13487	3.23122	3.66766	A	P	P	6.16101	6.83639	6.10854	P	P	P	hsa_circ_0043354	circRNA	CAAGTCCAAGTCAGACTGGTTCTTCAGTGACGAAGAGGACAAGGGAGAGAGAACCCCTGT	NA	circbase	NA	NA	NA	NA	NA	NA	NA	NA	NA	NA	NA	hsa_circ_0043354	chr17	36654026	36656870	+	2844	171	NM_001199417	ARHGAP23
hsa_circ_0022183	0.000371669	0.12067	8.28705	down	2.78348	3.26777	3.39194	A	P	P	6.12559	6.56702	5.8883	P	P	P	hsa_circ_0022183	circRNA	ACCCTTGATGATAACAACTATTCCACACCAAATGAGAGAGGAGACCACAATAGAACACTG	NA	circbase	NA	NA	NA	NA	NA	NA	NA	NA	NA	NA	NA	hsa_circ_0022183	chr11	57582865	57582972	+	107	107	NM_001085458	CTNND1
hsa_circ_0061814	0.0027407	0.117025	8.54516	down	5.76819	5.84437	6.82409	P	P	P	9.15763	9.71969	8.9961	P	P	P	hsa_circ_0061814	circRNA	TCAGACACAGCTGGAGTTCCACATGAAGGAGAAGAGAGAGGACCTCCAGATTAGCTGGTC	NA	circbase	NA	NA	NA	NA	NA	NA	NA	NA	NA	NA	NA	hsa_circ_0061814	chr21	43325832	43339069	-	13237	940	NM_015500	C2CD2
hsa_circ_0057033	0.00437259	0.116078	8.61491	down	4.02758	3.67007	4.99714	P	P	P	7.17883	7.91628	7.11719	P	P	P	hsa_circ_0057033	circRNA	TTCAAACTTAGACTAGGACATCTCAAAAAGAAGAGAAGAGAGGGAGAAGGCACACTGAGG	NA	circbase	NA	NA	NA	NA	NA	NA	NA	NA	NA	NA	NA	hsa_circ_0057033	chr2	171884848	172087824	-	202976	1267	NM_001136554	TLK1
hsa_circ_0068441	0.0180328	0.116009	8.62005	down	3.37082	1.7292	3.46764	A	A	P	5.80485	6.54102	6.00202	P	P	P	hsa_circ_0068441	circRNA	ATGTTGCACGGACGCTTCCATTGCACACAGATTCCATGTGATGAGAGAGAAACATCCTGA	NA	circbase	NA	NA	NA	NA	NA	NA	NA	NA	NA	NA	NA	hsa_circ_0068441	chr3	185879391	185960357	-	80966	516	NM_001346	DGKG
hsa_circ_0040242	0.00580573	0.115122	8.6864	down	5.58516	5.21665	6.59438	P	P	P	8.82269	9.45066	8.73757	P	P	P	hsa_circ_0040242	circRNA	ATAAAGCTACTCCTTGGAGAGAAAAGTGGTGGAGAGAGAGCTGGATGCTCTTTTGGAACA	NA	circbase	NA	NA	NA	NA	NA	NA	NA	NA	NA	NA	NA	hsa_circ_0040242	chr16	70514471	70553634	-	39163	2640	NM_015386	COG4
hsa_circ_0039293	0.0386354	0.113936	8.77688	down	1.24651	2.55538	4.07778	A	A	P	5.96582	6.69223	5.77388	P	P	P	hsa_circ_0039293	circRNA	CCAAGTTGGACCGTTCTGATGTGACTGAGAGAGAAGGGGTCTGAGGTTTGGTGACTGCGG	NA	circbase	NA	NA	NA	NA	NA	NA	NA	NA	NA	NA	NA	hsa_circ_0039293	chr16	48278210	48337216	+	59006	1884	NM_031490	LONP2
hsa_circ_0083136	0.0227587	0.113888	8.78056	down	3.15894	1.68728	3.82351	A	A	P	5.80369	6.63235	6.24701	P	P	P	hsa_circ_0083136	circRNA	TTTTCACAAGGCTTGGACTTAAGGATCAGCAGGAGAGAGAAATCATTCACGTTCTCATGG	NA	circbase	NA	NA	NA	NA	NA	NA	NA	NA	NA	NA	NA	hsa_circ_0083136	chr7	156758963	156761890	+	2927	375	NM_138400	NOM1
hsa_circ_0082191	0.00486527	0.113403	8.81807	down	6.75035	6.57036	7.78748	P	P	P	10.0701	10.6458	10.0478	P	P	P	hsa_circ_0082191	circRNA	ATCAACATCAAGTTTGCTGACAAGCACGTGCCTGCCCTGGAGGGAGAGAGAGCCAGAGAG	NA	circbase	NA	NA	NA	NA	NA	NA	NA	NA	NA	NA	NA	hsa_circ_0082191	chr7	128470482	128493675	+	23193	6570	NM_001458	FLNC
hsa_circ_0036711	0.00460063	0.112738	8.87013	down	5.47702	5.58835	6.66732	P	P	P	9.0902	9.51021	8.81104	P	P	P	hsa_circ_0036711	circRNA	AGCATTCCAGATCCGGCAATTTCAGATGTCACAGATAAGGAAGGAGAAGAGAGAGAAGAT	NA	circbase	NA	NA	NA	NA	NA	NA	NA	NA	NA	NA	NA	hsa_circ_0036711	chr15	89843530	89843616	+	86	86	NM_001113378	FANCI
hsa_circ_0082188	0.00579973	0.111927	8.9344	down	7.1028	7.02645	8.29899	P	P	P	10.5472	11.1611	10.4723	P	P	P	hsa_circ_0082188	circRNA	TCCTATGTGCCCAAGGTCGCTGGGTTACACAAGCCCTGGAGGGAGAGAGAGCCAGAGAGC	NA	circbase	NA	NA	NA	NA	NA	NA	NA	NA	NA	NA	NA	hsa_circ_0082188	chr7	128470482	128478118	+	7636	1256	NM_001458	FLNC
hsa_circ_0044116	0.00538319	0.111919	8.93501	down	2.67452	2.67201	3.98549	A	A	P	6.06243	6.94617	6.03066	P	P	P	hsa_circ_0044116	circRNA	GATTAATAAGCTGTGCTATACTGACATCCTCTTCACAGAGCAAGAGAGAGGTGTAGGCAT	NA	circbase	NA	NA	NA	NA	NA	NA	NA	NA	NA	NA	NA	hsa_circ_0044116	chr17	42953301	42959090	-	5789	377	NM_004247	EFTUD2
hsa_circ_0083135	0.0185605	0.111307	8.98413	down	3.13583	2.32778	4.33236	A	A	P	6.49216	7.06125	6.34851	P	P	P	hsa_circ_0083135	circRNA	GAGATTTCAGGCTTGGACTTAAGGATCAGCAGGAGAGAGAAATCATTCACGTTCTCATGG	NA	circbase	NA	NA	NA	NA	NA	NA	NA	NA	NA	NA	NA	hsa_circ_0083135	chr7	156758963	156759096	+	133	133	NM_138400	NOM1
hsa_circ_0062300	0.00426658	0.110771	9.02765	down	2.83927	2.18864	3.59491	A	A	P	5.85349	6.65815	5.80807	P	P	P	hsa_circ_0062300	circRNA	TGCCATTTCAGCCAGATGAAGGAAGGTGTGGCCAGAGGAGAGAGCAGTTGCCAGAAGCCA	NA	circbase	NA	NA	NA	NA	NA	NA	NA	NA	NA	NA	NA	hsa_circ_0062300	chr22	20102655	20104768	-	2113	1362	NM_022727	TRMT2A
hsa_circ_0082491	0.00359831	0.107995	9.25973	down	5.97169	5.75724	6.95118	P	P	P	9.32207	9.92561	9.2648	P	P	P	hsa_circ_0082491	circRNA	ATGTGAATAATGAGTTTGAGAAACTACAGCGAGAGAGAGGGCAGAAGGGCTCTGTTAGTG	NA	circbase	NA	NA	NA	NA	NA	NA	NA	NA	NA	NA	NA	hsa_circ_0082491	chr7	135242661	135261847	+	19186	650	NM_015135	NUP205
hsa_circ_0046025	0.00687195	0.105746	9.45661	down	2.71415	1.07981	2.17821	A	A	A	4.92957	5.94969	5.0251	P	P	P	hsa_circ_0046025	circRNA	CACTGGTACAGAGTTCCCTACTTCAGTTTATGAGAGAGAAGCAGCATTTGCTGAGCATAG	NA	circbase	NA	NA	NA	NA	NA	NA	NA	NA	NA	NA	NA	hsa_circ_0046025	chr17	78280051	78350763	+	70712	11300	NM_020914	RNF213
hsa_circ_0070372	0.000937271	0.1044	9.57857	down	2.26958	1.73017	2.65917	A	A	P	5.39381	5.87728	5.23438	P	P	P	hsa_circ_0070372	circRNA	TGAAAGTGAATGGAGCCTCTTTGAAAGGACTATCTCAGCAGAGAGAGCTTCGTTTAGGAG	NA	circbase	NA	NA	NA	NA	NA	NA	NA	NA	NA	NA	NA	hsa_circ_0070372	chr4	87671622	87691136	+	19514	2069	NM_080685	PTPN13
hsa_circ_0007357	0.00791405	0.102451	9.76076	down	4.14066	2.96625	4.59047	P	P	P	6.84036	7.75798	7.25308	P	P	P	hsa_circ_0007357	circRNA	CAGCCATCAAAGAGGTCCACTCTAGAACAGTCGATGGAGAGAGCCAGGAGAGAGCAGCAA	NA	circbase	NA	NA	NA	NA	NA	NA	NA	NA	NA	NA	NA	hsa_circ_0007357	chr1	44385603	44386600	+	997	766	NM_174963	ST3GAL3
hsa_circ_0013230	0.0222397	0.101238	9.8777	down	0.749044	0.752701	2.54163	A	A	P	4.84717	5.17161	4.69664	P	P	P	hsa_circ_0013230	circRNA	ATTGGAGCTCAGGTATTTCATGGAAACTTGGAGAGAGAAAAGTGATGAAGTGATGGGAGA	NA	circbase	NA	NA	NA	NA	NA	NA	NA	NA	NA	NA	NA	hsa_circ_0013230	chr1	94921288	94943871	+	22583	3448	NM_002858	ABCD3
hsa_circ_0079751	0.00887298	0.0987975	10.1217	down	0.745924	0.878841	2.41843	A	A	A	4.23632	5.37679	4.87277	P	P	P	hsa_circ_0079751	circRNA	ATAAGACAGGAGTGGCGATTACGGTCTTTGGTCAAACAATTAGAGAGAGGGGAAGCTTCA	NA	circbase	NA	NA	NA	NA	NA	NA	NA	NA	NA	NA	NA	hsa_circ_0079751	chr7	31904555	31920473	-	15918	622	NM_001191056	PDE1C
hsa_circ_0057974	0.0081397	0.0980699	10.1968	down	4.05814	2.90343	4.22016	P	A	P	7.02645	7.46215	7.01677	P	P	P	hsa_circ_0057974	circRNA	AAGCCAGCCGTAACATATTTTTAGAGGATGATTTGGCCTGGCAAAGAGAGAGCAGAAGGA	NA	circbase	NA	NA	NA	NA	NA	NA	NA	NA	NA	NA	NA	hsa_circ_0057974	chr2	209138307	209150657	+	12350	649	NM_015040	PIKFYVE
hsa_circ_0012782	0.0140634	0.0923718	10.8258	down	0.920549	1.79169	3.0009	A	A	P	5.31885	6.09169	5.19057	P	P	P	hsa_circ_0012782	circRNA	GCACTTAAAACTGGAGATAAAATACTTGAGTGAGTTACCTGAGAGAGAAGAAGGCGAAGG	NA	circbase	NA	NA	NA	NA	NA	NA	NA	NA	NA	NA	NA	hsa_circ_0012782	chr1	62365254	62367131	+	1877	250	NM_176877	INADL
hsa_circ_0043591	0.0387868	0.0879951	11.3643	down	0.870043	1.90496	3.90486	A	A	P	6.11824	6.68661	5.93263	P	P	P	hsa_circ_0043591	circRNA	TTTTGCAAATTTTTCCTGATTGGTAGACTAAGGCTCAGAGAGAGGAGGCGGCATTACCCA	NA	circbase	NA	NA	NA	NA	NA	NA	NA	NA	NA	NA	NA	hsa_circ_0043591	chr17	39669997	39678026	-	8029	4595	NM_002275	KRT15
[truncated: 4 more rows]
